# Supplementary material for: SARS‐CoV‐2–host proteome interactions for antiviral drug discovery
Source: Mol Syst Biol. 2021 Oct 28;17(11):e10396. doi: 10.15252/msb.202110396 (PMC8552907; doi:10.15252/msb.202110396)
Supplement: Supplementary file 4 — Dataset EV1 [file MSB-17-e10396-s002.xlsx]

## Sheet: Legend
		Dataset EV1. Protein baits used in this study.
		All viral ORFs and human proteins of interest (POIs) as bait proteins analyzed in this study are listed here.

## Sheet: Bait_information
UniProtID	Protein names	Gene	Entry name	TAG	Vector (Addgene#)	Function	Publication	Organism
	ORF10 protein, ORF10 (Accessory protein 10)	Orf10	ORF10_SARS2	MAC-C	158380	-	PMID: 32353859	Severe acute respiratory syndrome coronavirus 2 (2019-nCoV) (SARS-CoV-2)
	Non-structural protein 5	NSP5	NSP5_SARS2	MAC-C	149308	3-chymotrypsin-like protease (3CLpro or Mpro) encoded by NSP5	PMID: 32353859	Severe acute respiratory syndrome coronavirus 2 (2019-nCoV) (SARS-CoV-2)
	Non-structural protein 1	NSP1	NSP1_SARS2	MAC-C	158352	A potent inhibitor of host gene expression	PMID: 32353859	Severe acute respiratory syndrome coronavirus 2 (2019-nCoV) (SARS-CoV-2)
P0DTC4	Envelope small membrane protein, E, sM protein	E	VEMP_SARS2	MAC-C	158368	Envelope (E) protein contributes to virus assembly/egress	PMID: 32353859	Severe acute respiratory syndrome coronavirus 2 (2019-nCoV) (SARS-CoV-2)
P09958	Furin (EC 3.4.21.75) (Dibasic-processing enzyme)	FURIN	FURIN_HUMAN	MAC-C	158386	Furin can cleave SARS-CoV2	PMID: 32869021	Homo sapiens (Human)
P0DTC5	Membrane protein, M (E1 glycoprotein) (Matrix glycoprotein) (Membrane glycoprotein)	M	VME1_SARS2	MAC-C	158369	M contributes to virus assembly and budding	PMID: 32353859	Severe acute respiratory syndrome coronavirus 2 (2019-nCoV) (SARS-CoV-2)
	Non-structural protein 2	NSP2	NSP2_SARS2	MAC-C	158353	NSP2 disrupts the host cell environment.	PMID: 32353859	Severe acute respiratory syndrome coronavirus 2 (2019-nCoV) (SARS-CoV-2)
	Non-structural protein 4	NSP4	NSP4_SARS2	MAC-C	141369	NSP4 can cause membrane rearrangement	PMID: 32353859	Severe acute respiratory syndrome coronavirus 2 (2019-nCoV) (SARS-CoV-2)
P0DTC6	Non-structural protein 6	NSP6	NSP6_SARS2	MAC-C	158357	NSP6 can limite autophagosome/lysosome expansion.	PMID: 32353859	Severe acute respiratory syndrome coronavirus 2 (2019-nCoV) (SARS-CoV-2)
	Non-structural protein 7	NSP7	NSP7_SARS2	MAC-C	158358	NSP7 forms a complex with NSP8 and NSP12 to yield the RNA-dependent RNA polymerase activity.	PMID: 32353859	Severe acute respiratory syndrome coronavirus 2 (2019-nCoV) (SARS-CoV-2)
P0DTC8	Non-structural protein 8	NSP8	NSP8_SARS2	MAC-C	158359	NSP8 forms a heterodimer with NSP7.	PMID: 32353859	Severe acute respiratory syndrome coronavirus 2 (2019-nCoV) (SARS-CoV-2)
	Non-structural protein 9	NSP9	NSP9_SARS2	MAC-C	158360	NSP9 mediates viral replication and virulencevirulence.	PMID: 32353859	Severe acute respiratory syndrome coronavirus 2 (2019-nCoV) (SARS-CoV-2)
P0DTC3	ORF3a protein, ORF3a (Accessory protein 3a) (Protein 3a) (Protein U274) (Protein X1)	Orf3a	AP3A_SARS2	MAC-C	158372	ORF3a involves in virus replication and release	PMID: 32353859	Severe acute respiratory syndrome coronavirus 2 (2019-nCoV) (SARS-CoV-2)
P0DTC7	ORF7a protein, ORF7a (Accessory protein 7a) (Protein U122) (Protein X4)	Orf7a	NS7A_SARS2	MAC-C	158375	ORF7a antagonizes the IFN-I response.	PMID: 32353859	Severe acute respiratory syndrome coronavirus 2 (2019-nCoV) (SARS-CoV-2)
P0DTD2	ORF9b protein, ORF9b (Accessory protein 9b) (ORF-9b) (Protein 9b)	Orf9b	ORF9B_SARS2	MAC-C	158378	Orf9b is an alternative open reading frame within the nucleocapsid (N) gene	PMID: 32353859	Severe acute respiratory syndrome coronavirus 2 (2019-nCoV) (SARS-CoV-2)
P0DTD3	ORF9c protein, ORF9c (Uncharacterized protein 14, ORF14)	Orf9c (Orf14)	ORF9C_SARS2	MAC-C	158379	ORF9c may be involved in immune evasion.	PMID: 32353859	Severe acute respiratory syndrome coronavirus 2 (2019-nCoV) (SARS-CoV-2)
P25774	Cathepsin S	CTSS	CATS_HUMAN	MAC-C	172415	Potential (Mammalian reoviruses utilize CTSB,CTSL and CTSS for disassembly of the virus)	PMID: 19640986	Homo sapiens (Human)
Q8WXI8	C-type lectin domain family 4 member D (CD antigen CD368)	CLEC4D	CLC4D_HUMAN	MAC-N	172411	potential therapeutic targets	Preprint	Homo sapiens (Human)
Q9ULY5	C-type lectin domain family 4 member E	CLEC4E	CLC4E_HUMAN	MAC-N	172412	potential therapeutic targets	Preprint	Homo sapiens (Human)
O15393	Transmembrane protease serine 2	TMPRSS2	TMPS2_HUMAN	MAC-N	158385	Promoted virus entry	PMID: 32404436	Homo sapiens (Human)
Q9NRS4	Transmembrane protease serine 4	TMPRSS4	TMPS4_HUMAN	MAC-N	172422	Promoted virus entry	PMID: 32404436	Homo sapiens (Human)
P15144	Aminopeptidase N (AP-N) (CD antigen CD13)	ANPEP	AMPN_HUMAN	MAC-N	172418	Receptor of human coronavirus 229E (Potential)	PMID: 15234325	Homo sapiens (Human)
P27487	Dipeptidyl peptidase 4	DPP4	DPP4_HUMAN	MAC-C&N	172416	Receptor of MERS-CoV, may help SARS-CoV2 entry	PMID: 32335097	Homo sapiens (Human)
Q9BYF1	Angiotensin-converting enzyme 2	ACE2	ACE2_HUMAN	MAC-C	158381	Receptor of SARS-CoV2	PMID: 31996437	Homo sapiens (Human)
P35613	Basigin (CD antigen CD147)	BSG	BASI_HUMAN	MAC-C	158383	Receptor of SARS-CoV2	PMID: 32307653	Homo sapiens (Human)
P07858	Cathepsin B	CTSB	CATB_HUMAN	MAC-C	172413	Receptor of SARS-CoV2	PMID: 32327758	Homo sapiens (Human)
P07711	Procathepsin L (Cathepsin L1)	CTSL	CATL1_HUMAN	MAC-C	172414	Receptor of SARS-CoV2	PMID: 32327758	Homo sapiens (Human)
O14786	Neuropilin-1 (CD antigen CD304)	NRP1	NRP1_HUMAN	MAC-C	158384	Receptor of SARS-CoV2	PMID: 33082293	Homo sapiens (Human)
P02786	Transferrin receptor protein 1 (TfR) (CD antigen CD71)	TFRC	TFR1_HUMAN	MAC-N	172420	Receptor of SARS-CoV2	preprint	Homo sapiens (Human)
P13164	Interferon-induced transmembrane protein 1 (CD antigen CD225)	IFITM1	IFM1_HUMAN	MAC-N	172417	Related to the immune system.Potential drug target	PMID: 32805303	Homo sapiens (Human)
Q01628	Interferon-induced transmembrane protein 3	IFITM3	IFM3_HUMAN	MAC-N	172419	Related to the immune system.Potential drug target	PMID: 32805303	Homo sapiens (Human)
O95985	DNA topoisomerase 3-beta-1	TOP3B	TOP3B_HUMAN	MAC-C&N	172423	Required for efficient replication of of SARS-CoV2	PMID: 32511318	Homo sapiens (Human)
P0DTC2	Spike glycoprotein, S glycoprotein (E2) (Peplomer protein) [Cleaved into: Spike protein S1; Spike protein S2; Spike protein S2' ]	S	SPIKE_SARS2	MAC-C	158371	S binds the cell-surface receptor to mediate virus entry	PMID: 32353859	Severe acute respiratory syndrome coronavirus 2 (2019-nCoV) (SARS-CoV-2)
	ORF8 protein, ORF8 (Accessory protein 8)	Orf8	ORF8_SARS2	MAC-C	158377	The biological function of the Orf8 is unclear and it may mediates immune evasion	PMID: 32353859	Severe acute respiratory syndrome coronavirus 2 (2019-nCoV) (SARS-CoV-2)
	Non-structural protein 3	NSP3	NSP3_SARS2	MAC-C	158354	The papain-like protease (Plpro) encoded within NSP3	PMID: 32778839	Severe acute respiratory syndrome coronavirus 2 (2019-nCoV) (SARS-CoV-2)
Q86T26	Transmembrane protease serine 11B	TMPRSS11B	TM11B_HUMAN	MAC-N	172421	Working on SARS and MERS, Not sure about SARS-CoV2	PMID: 32793911	Homo sapiens (Human)
P0DTC9	Nucleoprotein, N (Nucleocapsid protein, NC, Protein N)	N	NCAP_SARS2	MAC-C	158370	N is an abundant RNA-binding protein critical for viral genome packaging	PMID: 32353859	Severe acute respiratory syndrome coronavirus 2 (2019-nCoV) (SARS-CoV-2)
	Non-structural protein 10	NSP10	NSP10_SARS2	MAC-C	158361		PMID: 32353859	Severe acute respiratory syndrome coronavirus 2 (2019-nCoV) (SARS-CoV-2)
	Non-structural protein 11	NSP11	NSP11_SARS2	MAC-C	158362		PMID: 32353859	Severe acute respiratory syndrome coronavirus 2 (2019-nCoV) (SARS-CoV-2)
	Non-structural protein 12	NSP12	NSP12_SARS2	MAC-C	158363		PMID: 32353859	Severe acute respiratory syndrome coronavirus 2 (2019-nCoV) (SARS-CoV-2)
	Non-structural protein 13	NSP13	NSP13_SARS2	MAC-C	158364		PMID: 32353859	Severe acute respiratory syndrome coronavirus 2 (2019-nCoV) (SARS-CoV-2)
	Non-structural protein 14	NSP14	NSP14_SARS2	MAC-C	158365		PMID: 32353859	Severe acute respiratory syndrome coronavirus 2 (2019-nCoV) (SARS-CoV-2)
	Non-structural protein 15	NSP15	NSP15_SARS2	MAC-C	149317		PMID: 32353859	Severe acute respiratory syndrome coronavirus 2 (2019-nCoV) (SARS-CoV-2)
	Non-structural protein 16	NSP16	NSP16_SARS2	MAC-C	158367		PMID: 32778839	Severe acute respiratory syndrome coronavirus 2 (2019-nCoV) (SARS-CoV-2)
P0DTF1	ORF3b protein, ORF3b	Orf3b	ORF3B_SARS2	MAC-N	158373	-	PMID: 32353859	Severe acute respiratory syndrome coronavirus 2 (2019-nCoV) (SARS-CoV-2)
	ORF6 protein, ORF6	Orf6	ORF6_SARS2	MAC-C	158374	ORF6 protein is thought to play a role in viral pathogenesis	PMID: 32353859	Severe acute respiratory syndrome coronavirus 2 (2019-nCoV) (SARS-CoV-2)
P0DTD8	ORF7b protein, ORF7b (Accessory protein 7b)	Orf7b	NS7B_SARS2	MAC-C	158376		PMID: 32353859	Severe acute respiratory syndrome coronavirus 2 (2019-nCoV) (SARS-CoV-2)
