# Supplementary material for: SARS‐CoV‐2–host proteome interactions for antiviral drug discovery
Source: Mol Syst Biol. 2021 Oct 28;17(11):e10396. doi: 10.15252/msb.202110396 (PMC8552907; doi:10.15252/msb.202110396)
Supplement: Supplementary file 5 — Dataset EV2 [file MSB-17-e10396-s013.xlsx]

## Sheet: Legend
		Dataset EV2. Gene expression analysis using the Immune Profile panel by NanoString.

## Sheet: Immune_Profile
Probe Name	Accession #	Control	Control	Control	NSP12	NSP12	NSP12	NSP4	NSP4	NSP4	NSP6	NSP6	NSP6	NSP7	NSP7	NSP7	ORF10	ORF10	ORF10	ORF3b	ORF3b	ORF3b	ORF6	ORF6	ORF6	ORF8	ORF8	ORF8	ORF9b	ORF9b	ORF9b
STT3B	XM_011533465.1	476.895	519.172	513.116	488.491	482.816	485.181	454.141	504.653	521.594	492.432	503.117	468.999	558.322	555.077	576.739	562.473	552.291	539.425	513.49	543.599	570.589	545.349	585.007	638.645	541.957	563.744	569.464	520.605	509.942	501.9
FCGRT	XM_011526628.1	103.216	113.854	118.577	81.084	81.603	97.728	76.411	72.948	75.743	75.263	79.381	80.224	84.926	91.152	83.241	90.181	87.526	94.167	95.302	108.244	99.853	70.844	78.776	87.458	96.22	104.032	107.791	91.106	89.333	77.089
NDUFS8	XM_005274015.1	322.071	305.128	334.172	319.36	300.57	299.238	312.132	297.769	271.986	350.509	313.05	294.667	342.225	306.109	289.361	306.961	283.585	265.062	347.068	343.764	322.74	337.984	356.428	298.983	356.096	327.562	315.239	326.192	303.98	280.474
SELENOS	NM_203472.1	61.165	65.276	71.146	75.612	68.682	70.053	51.181	50.226	49.922	74.546	72.672	57.082	86.607	69.385	85.223	82.666	66.52	68.591	84.633	68.991	74.89	86.341	85.233	87.458	68.259	68.886	54.913	75.65	71.963	77.089
ACSL3	NM_203372.1	70.722	75.902	81.926	92.525	93.163	88.215	107.408	107.627	108.45	95.333	88.325	74.052	93.334	73.466	71.349	85.556	93.653	105.792	80.366	76.128	76.673	70.106	67.153	73.22	67.436	63.263	69.149	87.039	84.37	73.809
TCF7	NM_201633.2	51.608	56.168	53.899	51.237	48.282	55.35	72.807	78.927	79.186	82.43	87.207	87.937	72.313	65.303	65.403	68.792	77.023	81.379	68.276	67.801	80.239	61.988	73.61	87.458	59.212	64.669	65.082	59.382	70.722	70.528
MDFIC	NM_199072.2	264.729	283.875	299.677	264.143	267.929	274.158	318.619	330.058	328.793	332.589	354.418	353.292	290.092	287.062	271.523	289.619	312.469	313.89	282.349	305.7	313.824	287.065	322.851	360	282.903	271.328	262.36	304.228	303.98	308.357
LRRK2	NM_198578.3	21.025	24.289	17.248	25.271	20.401	18.162	21.626	22.721	18.936	30.105	30.187	30.855	33.634	38.094	45.584	24.279	21.006	22.089	22.759	27.358	23.18	24.353	24.537	40.678	16.448	5.544	4.107	22.776	26.055	24.603
STING1	NM_198282.1	214.077	217.081	224.219	226.337	216.927	218.807	203.282	205.688	206.572	188.515	184.476	191.302	220.302	223.119	229.903	209.265	231.069	220.885	211.228	212.919	222.886	208.104	214.373	213.56	198.197	191.195	181.008	194.413	192.314	193.543
NFAT5	NM_173214.1	137.621	127.516	131.513	125.356	131.924	126.268	126.871	126.761	122.222	152.675	155.407	165.075	162.283	160.537	172.427	171.112	173.302	167.408	136.551	135.602	158.695	139.474	135.598	115.932	122.537	133.555	124.062	139.099	129.036	104.973
NFATC1	NM_172389.1	46.829	57.686	73.302	47.257	48.282	47.567	49.018	44.247	53.364	50.175	45.84	52.454	60.541	70.745	69.367	57.808	62.144	62.778	49.784	53.527	62.408	53.133	61.987	71.187	47.699	57.64	52.879	60.195	60.796	60.687
CBLB	NM_170662.3	107.994	106.263	109.953	128.341	125.804	136.646	99.478	99.256	98.122	123.287	111.804	109.536	135.376	140.13	144.68	120.241	132.165	123.231	108.103	114.191	119.467	103.314	100.73	124.068	112.668	116.685	101.69	91.919	107.944	90.211
TAB1	NM_153497.2	237.014	215.563	215.595	229.82	223.727	220.537	239.325	229.605	196.243	260.193	238.142	217.529	249.731	243.526	251.704	237.013	229.319	204.61	255.323	268.826	253.199	259.022	269.904	270.509	271.39	267.11	250.157	258.676	236.98	226.347
IL17RC	NM_153461.2	35.361	39.469	40.963	27.857	27.201	25.946	20.905	12.549	8.281	25.804	26.833	27.77	34.475	32.652	31.711	30.06	28.884	25.576	25.603	24.979	28.529	31.732	30.994	40.678	35.363	42.175	36.608	31.724	28.537	27.883
IL11RA	NM_147162.1	27.715	22.771	6.23	25.271	15.374	11.96	19.149	16.742	15.493	17.196	10.07	12.342	12.576	7.856	11.892	23.622	14.582	9.16	15.711	11.257	6.588	14.255	16.788	22.373	11.62	11.247	14.237	13.829	12.407	19.682
TRAF6	NM_145803.2	92.703	98.673	105.641	90.038	90.443	94.269	106.687	111.215	125.665	106.084	101.741	100.279	88.289	78.908	107.024	115.038	115.535	112.768	108.103	114.191	119.467	101.1	114.935	115.932	120.069	130.744	119.994	77.277	83.129	78.729
TRAF3	NM_145725.2	301.046	344.597	364.355	288.021	288.329	309.617	309.248	324.078	344.286	334.739	346.591	364.091	359.882	325.155	325.035	302.914	342.228	331.328	293.017	311.647	344.137	310.679	338.348	362.034	301.818	302.257	341.678	329.445	318.869	321.479
MAP3K7	NM_145333.1	467.338	538.907	612.289	474.563	506.616	535.343	513.251	550.096	611.108	514.653	518.769	533.795	511.235	502.018	525.209	489.635	530.409	512.686	429.568	443.681	474.302	459.008	472.655	502.374	464.652	477.987	490.145	450.649	461.553	454.335
MAP2K7	NM_145185.2	217.9	227.707	237.154	196.491	193.806	207.564	226.35	227.214	244.443	235.106	247.086	253.013	221.984	198.631	202.156	215.046	212.689	224.373	212.65	223.625	244.284	206.628	198.877	227.797	228.625	230.558	235.921	209.055	218.369	206.665
MAP2K3	NM_145109.1	172.982	173.057	161.696	171.121	174.766	176.43	192.469	188.946	206.572	179.913	191.184	171.246	195.917	178.223	170.445	161.285	170.676	170.896	153.62	155.824	156.912	171.944	184.671	201.356	170.235	171.513	164.738	176.518	166.258	170.581
STAT1	NM_139266.1	267.596	299.055	329.86	284.041	301.93	321.725	306.365	310.924	328.793	291.732	283.981	294.667	302.705	300.667	297.288	262.449	284.46	283.663	233.987	255.741	292.427	254.595	294.441	290.848	268.922	282.575	282.698	284.706	294.054	285.394
MAPK1	NM_138957.2	590.623	598.111	612.289	510.379	520.897	549.18	586.058	624.239	628.323	593.499	610.448	592.42	597.842	571.403	572.775	545.708	529.534	513.849	518.469	529.325	554.542	534.28	521.728	524.746	552.648	552.497	553.193	532.807	542.201	485.498
DIABLO	NM_138930.3	150.045	147.251	144.448	151.223	145.525	140.971	149.939	148.287	154.929	164.144	150.935	148.105	171.533	160.537	174.409	180.939	168.05	170.896	175.668	172.477	171.177	166.778	161.426	170.848	148.853	146.208	146.433	158.622	147.647	126.295
SP1	NM_138473.2	524.68	538.907	541.143	444.716	439.974	456.641	441.886	452.035	468.229	535.439	534.422	518.367	546.55	514.263	499.444	509.867	493.648	471.997	521.314	535.272	531.361	477.457	492.026	538.984	470.409	475.175	484.044	462.85	450.387	444.493
DTX3L	NM_138287.3	111.817	101.709	105.641	95.509	100.643	103.782	100.199	101.648	105.007	93.899	95.033	91.023	109.31	104.757	116.933	111.57	117.285	113.93	91.746	107.054	103.419	99.624	112.352	111.865	81.417	99.815	105.758	96.8	93.055	91.851
IL17D	NM_138284.1	35.361	39.469	40.963	35.319	38.761	40.648	41.81	43.051	39.593	48.025	41.367	40.112	38.679	40.814	37.657	41.622	43.763	51.152	39.116	47.58	48.143	43.539	42.616	52.881	37.83	43.581	28.473	48.807	47.148	47.566
GAB2	NM_080491.2	11.399	7.745	15.092	25.271	15.374	16.432	19.149	12.549	17.214	17.196	15.653	18.513	12.576	7.856	9.91	23.622	16.63	18.601	15.711	28.548	26.746	14.255	12.914	6.74	11.62	15.464	18.304	17.082	17.37	14.762
ADGRE5	NM_078481.3	73.589	63.758	62.522	73.622	70.042	65.729	65.598	69.36	56.807	62.36	63.728	64.796	63.063	62.582	65.403	68.214	64.769	67.428	66.142	58.285	55.276	81.913	77.484	73.22	70.726	67.481	73.217	80.531	75.685	68.888
TRIM6	NM_058166.4	34.405	31.879	36.651	25.271	20.401	21.621	19.149	12.549	18.936	26.521	20.125	21.599	34.475	29.931	31.711	26.592	18.381	20.926	30.582	27.358	26.746	36.16	34.868	32.542	27.139	28.117	34.575	28.471	28.537	31.164
ATG4A	NM_052936.5	107.994	113.854	129.357	104.961	102.683	95.134	99.478	101.648	98.122	105.368	103.977	101.822	121.082	110.199	103.06	115.038	109.408	106.955	99.569	110.623	105.202	116.597	129.141	140.339	105.266	118.091	126.096	104.934	104.222	88.571
STK11IP	NM_052902.2	15.291	15.18	6.23	25.271	19.721	18.162	19.463	16.742	18.936	17.196	20.125	23.141	12.576	14.965	17.837	23.622	14.582	12.788	18.491	11.257	6.588	17.711	16.788	6.74	18.915	19.682	20.338	20.336	23.574	24.603
TIFA	NM_052864.2	33.45	33.397	45.275	42.283	36.041	37.189	30.276	23.917	34.429	30.822	22.361	21.599	43.724	43.535	47.566	36.419	42.013	34.877	25.603	26.169	37.445	31.732	36.159	30.509	29.606	23.899	26.439	44.739	49.629	49.206
HLA-DPA1	NM_033554.3	69.766	72.866	66.834	54.222	59.842	57.08	37.485	37.072	30.986	35.839	29.069	33.941	43.724	50.338	51.53	41.044	39.387	36.039	46.228	46.39	44.577	33.946	29.702	26.441	37.83	33.74	28.473	45.553	45.907	34.444
KRAS	NM_033360.2	282.887	270.213	254.402	284.041	279.489	285.401	304.202	301.357	280.593	313.952	288.453	256.098	306.909	273.457	255.668	286.728	288.837	265.062	277.37	279.531	256.765	290.755	273.778	276.611	298.529	292.416	258.292	302.602	280.406	247.67
TRIM5	NM_033092.2	43.007	40.987	30.183	37.308	38.081	34.594	28.834	28.701	29.264	29.388	26.833	20.056	32.793	35.373	37.657	38.731	36.761	34.877	44.095	34.495	32.096	29.518	27.12	34.576	39.475	37.958	34.575	30.097	31.018	26.243
CYSTM1	NM_032412.4	314.426	321.826	338.484	316.375	318.25	317.4	349.616	352.779	363.222	318.253	332.057	308.552	332.134	315.632	358.728	310.43	315.095	306.914	334.978	365.175	397.629	359.384	360.302	370.17	315.799	319.127	309.137	284.706	295.295	288.675
RNF135	NM_032322.3	41.095	40.987	25.871	54.719	47.602	50.161	45.414	44.247	29.264	45.874	50.312	52.454	50.451	50.338	57.476	39.31	36.761	38.364	35.56	46.39	33.879	53.871	51.656	65.085	48.521	40.769	42.71	50.434	42.185	37.725
NLRC5	NM_032206.4	21.025	25.807	23.715	25.271	21.761	21.621	19.149	12.549	8.281	17.196	10.07	7.339	20.18	21.768	25.765	23.622	18.381	17.438	15.711	14.274	16.048	23.615	27.12	22.373	14.803	9.841	4.107	16.269	19.852	14.762
TRIM56	NM_030961.3	11.399	7.745	15.092	25.271	15.374	14.702	19.149	19.134	8.281	17.196	10.07	12.342	17.658	25.849	23.783	23.622	14.582	11.626	15.711	11.257	12.482	16.973	24.537	30.509	11.62	5.544	4.107	13.465	14.889	8.201
MAP2K2	NM_030662.3	433.888	435.68	405.318	465.111	463.775	477.398	487.3	498.674	499.215	468.061	461.749	455.114	464.988	473.448	491.517	456.684	456.887	459.209	465.84	475.797	497.483	471.554	475.237	494.238	437.513	466.74	490.145	466.104	485.127	452.694
ALPK1	NM_025144.2	39.184	40.987	40.963	35.319	41.481	44.972	32.439	38.268	39.593	21.504	21.243	21.599	30.27	32.652	35.675	31.794	31.509	29.064	24.181	30.927	41.011	28.042	32.285	40.678	28.784	22.494	32.541	42.299	40.944	44.285
DERL1	NM_024295.6	420.508	443.27	457.061	396.961	395.773	422.912	402.96	435.293	438.965	394.232	408.083	407.289	438.922	420.389	439.987	443.388	428.003	430.145	406.81	434.165	460.038	430.966	448.118	459.662	412.019	399.26	394.557	444.141	433.016	444.493
HLA-DRB	NM_022555.3	57.342	51.614	53.899	68.15	63.922	63.999	48.298	46.639	44.757	37.273	33.541	27.77	54.655	42.175	37.657	54.918	42.013	34.877	58.319	57.096	60.625	60.512	67.153	73.22	52.633	47.799	40.676	61.008	52.111	54.127
ATG3	NM_022488.3	366.033	390.138	388.071	407.407	418.213	435.885	370.521	388.655	409.701	385.631	392.431	404.203	403.606	412.226	404.312	383.846	406.122	404.569	346.357	354.469	337.004	379.309	408.084	482.035	383.235	400.666	394.557	413.23	413.165	403.488
IFIH1	NM_022168.3	35.361	36.433	28.027	25.271	21.761	19.892	26.672	23.917	27.543	27.955	25.715	26.227	31.111	38.094	35.675	35.841	33.26	26.739	29.159	28.548	23.18	22.139	19.371	28.475	30.429	26.711	20.338	19.523	19.852	18.042
EGLN1	NM_022051.2	264.729	262.622	263.026	218.876	218.967	226.591	258.788	241.564	256.493	248.725	241.496	242.213	277.479	276.178	295.306	279.791	275.708	275.525	271.68	265.257	278.162	230.242	247.95	276.611	243.428	257.27	229.819	216.376	219.61	209.945
RELA	NM_021975.4	140.488	124.48	120.733	132.818	136.684	126.268	126.871	129.153	117.057	161.277	171.06	166.618	137.058	121.083	124.861	134.115	133.04	137.181	134.418	148.687	156.912	144.639	148.512	154.576	134.872	133.555	136.264	151.301	156.333	139.417
MCL1	NM_021960.5	122.33	122.962	144.448	109.935	108.123	109.836	116.779	118.39	113.614	127.588	121.866	103.365	131.172	115.641	122.879	132.959	136.541	113.93	113.082	113.002	124.816	140.95	127.849	136.271	125.826	123.714	103.724	109.002	94.296	75.449
HLX	NM_021958.2	73.589	77.42	88.394	61.186	59.842	70.053	78.574	77.731	84.35	87.448	88.325	84.852	69.79	68.024	77.295	75.729	86.651	87.192	54.763	57.096	49.927	73.796	74.902	87.458	68.259	74.51	65.082	53.687	63.277	75.449
PELI2	NM_021255.2	78.367	78.938	71.146	59.196	59.162	59.675	57.669	62.185	67.136	67.378	65.964	69.424	88.289	72.106	63.421	78.041	75.273	73.241	71.832	74.938	87.371	81.175	83.941	73.22	66.614	75.916	77.284	71.583	76.926	82.01
TRAF2	NM_021138.3	163.425	176.094	183.256	151.721	159.805	165.187	211.212	222.43	197.965	170.595	164.351	154.276	177.419	171.421	172.427	167.065	161.048	163.92	149.353	154.634	158.695	152.757	152.386	156.61	158.722	151.831	154.569	199.294	203.481	206.665
RNASEL	NM_021133.3	47.785	40.987	43.119	32.831	29.921	36.324	44.693	40.659	44.757	40.857	39.131	40.112	35.316	42.175	49.548	32.373	33.26	32.552	24.892	22.6	28.529	35.422	37.451	44.746	30.429	37.958	34.575	33.351	32.259	37.725
PPIA	NM_021130.3	17755	17703.5	17982.8	18028.9	17747.9	17524.5	20173.9	19761.6	19457.3	19338.2	18457.7	17636.8	19220.9	18025	17601.4	18913.1	18458.4	17596.4	17670.6	17678.3	17978.9	18706.4	18588.5	19381	18658.4	18263.3	17714.4	17927.5	17350.4	16446.3
NMT1	NM_021079.3	466.382	490.33	500.18	476.055	477.375	489.506	490.184	509.437	533.644	541.174	504.235	493.683	487.691	457.122	424.131	525.476	510.278	511.524	497.133	478.176	501.049	537.97	506.231	532.882	523.042	499.075	473.875	488.067	475.201	478.938
IFITM3	NM_021034.2	22.937	24.289	28.027	25.271	20.401	20.756	28.113	31.092	41.314	17.196	21.243	20.056	24.385	28.57	27.747	23.622	22.757	22.089	23.47	27.358	33.879	22.877	21.954	26.441	18.093	18.276	20.338	27.657	27.296	27.883
PELI1	NM_020651.3	197.83	207.973	224.219	194.501	195.846	202.375	205.445	209.276	216.9	178.48	174.414	183.589	206.848	221.759	206.12	204.641	216.19	211.585	207.672	206.972	199.706	185.965	201.459	235.933	183.394	185.571	197.278	208.242	218.369	198.464
TOLLIP	NM_019009.2	89.836	88.047	103.485	71.632	78.203	74.377	106.687	111.215	118.779	97.483	92.797	98.737	92.493	93.873	85.223	82.088	77.023	61.615	81.789	89.212	90.938	87.079	86.524	89.492	88.818	85.757	87.453	96.8	100.5	106.613
DNAJC10	NM_018981.2	750.225	768.132	720.086	717.316	699.742	688.422	644.447	619.456	588.73	755.493	730.078	684.986	953.52	914.245	949.341	955.568	934.78	833.552	789.438	812.424	832.704	873.74	916.898	898.984	940.817	836.477	841.993	763.012	712.182	659.359
IL17RB	NM_018725.3	80.279	81.975	84.082	75.612	72.762	75.242	77.853	80.123	87.793	74.546	67.082	70.967	73.995	74.827	77.295	82.088	89.277	90.679	86.767	92.781	103.419	84.127	85.233	95.593	64.969	67.481	71.183	86.225	96.777	93.491
RNF114	NM_018683.4	105.127	109.299	103.485	106.453	99.283	92.539	87.224	95.669	86.072	101.784	86.089	94.108	121.082	111.56	124.861	115.616	112.909	101.142	91.034	90.402	96.287	103.314	118.809	111.865	112.668	115.279	91.521	97.613	93.055	100.052
RNF31	NM_017999.4	123.285	110.818	112.109	135.802	131.244	134.052	99.478	93.277	84.35	141.924	144.227	146.562	132.854	129.246	114.951	134.115	132.165	142.994	95.302	92.781	112.335	137.998	131.723	158.644	132.405	147.614	164.738	122.017	130.277	118.094
WIPI1	NM_017983.5	39.184	37.951	36.651	35.816	40.121	40.648	19.149	16.742	22.379	34.406	36.895	35.483	51.292	55.78	61.44	45.09	44.638	47.665	43.384	51.148	58.842	39.85	51.656	58.983	60.035	67.481	73.217	31.724	28.537	29.524
NRDE2	NM_017970.3	94.614	77.42	86.238	77.601	77.522	71.783	80.015	69.36	77.464	76.696	72.672	83.309	78.199	74.827	79.277	72.26	65.645	59.29	89.612	103.486	89.155	81.913	69.736	73.22	87.996	85.757	77.284	88.666	90.574	101.692
NOTCH1	NM_017617.3	47.785	47.059	60.367	35.319	39.441	42.378	46.856	41.855	39.593	43.724	41.367	35.483	42.883	43.535	53.512	51.449	52.516	53.478	49.073	51.148	44.577	39.112	38.742	44.746	53.456	54.828	67.115	44.739	49.629	47.566
IL17RD	NM_017563.5	14.336	18.217	23.715	25.271	19.041	23.351	19.149	16.742	27.543	20.07	21.243	18.513	22.703	32.652	33.693	23.622	16.63	16.276	20.625	16.653	21.397	20.663	15.497	24.407	14.803	12.653	12.203	17.082	18.611	14.762
MVP	NM_017458.2	18.158	18.217	17.248	25.271	15.641	15.567	20.905	29.897	29.264	17.196	10.07	7.339	17.658	23.128	31.711	23.622	20.131	18.601	17.069	11.257	6.588	17.711	21.954	28.475	15.625	14.058	14.237	17.896	14.889	13.122
CRK	NM_016823.4	305.824	283.875	288.897	295.98	280.169	281.077	332.316	309.728	296.086	327.571	307.46	305.467	370.813	355.086	346.836	331.24	301.966	289.476	309.374	285.478	299.559	267.14	276.361	270.509	284.548	282.575	252.191	335.139	308.943	316.558
VRK3	NM_016440.3	159.602	166.985	172.476	171.121	172.726	161.727	200.399	194.925	194.522	169.878	178.886	161.99	153.034	140.13	162.518	176.893	178.554	160.433	175.668	177.235	197.923	156.447	161.426	150.509	164.479	168.701	164.738	188.719	181.147	178.781
EVL	NM_016337.2	179.672	179.13	163.852	158.188	161.165	156.538	193.19	210.471	203.129	184.931	167.706	165.075	212.734	204.072	208.102	202.906	197.809	195.309	206.961	231.951	228.236	189.655	178.214	203.39	197.374	194.007	203.38	190.346	204.721	201.744
HERC5	NM_016323.2	241.792	251.996	237.154	196.491	200.606	199.781	208.328	206.884	194.522	220.77	225.843	237.585	230.392	227.201	239.813	231.232	232.82	223.21	210.517	223.625	246.067	188.917	196.294	209.492	183.394	172.919	185.076	217.19	222.092	219.786
LEF1	NM_016269.3	173.938	174.576	202.659	165.649	162.525	185.943	201.119	205.688	199.686	210.018	223.607	222.158	199.281	183.665	206.12	194.813	214.439	196.472	168.556	177.235	181.875	173.42	189.837	223.729	160.367	156.049	162.704	189.533	188.592	193.543
MRPS7	NM_015971.3	1778.56	1814.07	1821.78	1930.58	1925.82	1887.97	1962.18	1933.71	1867.75	1837.12	1749.73	1636.87	1769.14	1636.66	1593.46	1705.34	1660.37	1591.54	1818.55	1844.9	1900.78	1912.04	1867.37	1942.38	1798.57	1767.15	1749.07	1938.44	1894.6	1887.87
TRIM33	NM_015906.3	420.508	399.247	398.85	391.987	405.293	436.75	436.119	458.015	452.737	427.921	428.208	433.516	443.126	394.54	416.204	456.684	454.261	433.633	349.202	360.417	358.401	400.71	402.919	437.289	408.729	414.724	427.098	393.707	404.48	382.166
RBPJ	NM_015874.3	673.769	715.001	804.168	634.242	669.822	703.989	655.26	731.867	762.594	709.618	712.189	735.897	748.354	770.033	824.479	709.305	725.593	742.872	626.572	688.717	700.755	616.931	646.994	795.255	606.926	641.065	650.815	584.867	636.497	621.635
GPX7	NM_015696.5	52.564	53.132	47.431	37.308	39.441	46.702	23.788	29.897	25.821	29.388	30.187	29.312	39.52	24.489	33.693	36.997	35.886	36.039	41.25	47.58	41.011	34.684	29.702	30.509	21.382	29.523	40.676	34.978	40.944	39.365
GADD45B	NM_015675.2	98.437	107.781	99.174	147.244	153.685	151.349	115.337	117.194	132.55	109.668	108.45	100.279	100.061	97.955	112.97	112.726	126.913	113.93	106.681	108.244	114.118	118.073	99.438	103.729	83.884	88.568	89.487	97.613	100.5	91.851
SAMHD1	NM_015474.2	465.426	493.366	506.648	407.407	425.694	436.75	500.997	527.375	550.858	488.131	490.818	496.769	463.307	496.576	501.426	486.166	485.771	490.598	414.633	440.113	463.604	494.43	529.476	569.492	416.953	434.406	427.098	489.694	516.146	492.059
PANX1	NM_015368.3	76.456	71.348	68.99	64.17	65.962	67.458	79.294	82.514	79.186	59.493	57.02	57.082	69.79	65.303	65.403	65.323	64.769	55.803	71.832	78.507	85.588	61.988	63.279	63.051	59.212	73.104	69.149	61.822	63.277	68.888
ICOSLG	NM_015259.5	56.386	48.578	47.431	54.719	53.042	54.486	57.669	41.855	39.593	60.21	62.61	70.967	66.427	66.664	69.367	56.074	49.89	60.453	49.073	58.285	65.974	62.726	51.656	58.983	52.633	60.451	54.913	53.687	58.315	52.486
TAB2	NM_015093.3	214.077	232.261	241.466	186.542	189.046	185.943	186.702	206.884	196.243	222.921	223.607	217.529	226.188	195.91	198.192	203.485	206.562	211.585	175.668	183.182	201.489	217.697	224.705	260.339	166.946	160.266	148.467	164.316	172.462	157.459
ULK2	NM_014683.2	85.057	88.047	92.706	60.688	57.802	65.729	87.224	88.494	79.186	88.165	93.915	84.852	72.313	72.106	79.277	87.29	87.526	87.192	66.853	66.612	53.493	59.036	59.405	63.051	64.147	61.857	61.014	73.21	67	70.528
PIK3R4	NM_014602.1	160.558	157.877	168.164	144.757	152.325	159.133	180.215	188.946	196.243	161.277	165.469	169.704	167.328	176.863	178.373	151.457	156.672	154.62	128.728	117.76	117.684	140.212	148.512	150.509	133.228	133.555	164.738	148.86	158.814	154.179
IL20RA	NM_014432.2	48.741	51.614	58.211	40.293	36.721	37.189	30.276	31.092	30.986	40.14	39.131	44.74	36.997	38.094	45.584	41.044	42.888	44.177	41.961	38.064	39.228	40.588	47.782	38.644	42.764	37.958	38.642	34.165	33.5	32.804
LAMP3	NM_014398.3	44.918	42.505	43.119	46.76	46.922	44.972	38.926	33.484	34.429	44.441	46.958	33.941	54.655	50.338	47.566	57.808	52.516	46.502	50.496	47.58	49.927	54.609	47.782	50.848	54.278	59.045	48.811	47.18	53.352	52.486
IL17RA	NM_014339.6	37.272	39.469	43.119	33.329	30.601	32.864	46.856	53.814	43.036	32.972	29.069	29.312	40.361	42.175	45.584	34.107	37.636	31.389	43.384	41.632	33.879	33.946	25.828	30.509	31.251	39.364	34.575	40.672	42.185	41.005
DDX58	NM_014314.3	21.025	22.771	28.027	27.857	26.521	25.081	28.834	32.288	34.429	21.504	17.889	12.342	33.634	24.489	15.855	26.592	19.256	16.276	24.181	29.737	30.313	27.304	19.371	20.339	30.429	26.711	34.575	24.403	23.574	19.682
TRAM1	NM_014294.5	1235.72	1314.63	1356.09	1163.03	1178.48	1202.14	854.217	869.391	884.816	1066.58	1090.09	1039.82	1315.92	1266.61	1238.7	1466.01	1489.7	1477.61	1349.16	1361.97	1410.43	1307.66	1350.81	1413.56	1396.42	1398.82	1441.96	1081.07	1070.75	1053.01
DDAH2	NM_013974.1	73.589	83.493	84.082	70.14	73.442	77.837	71.365	72.948	63.693	75.979	68.2	70.967	80.721	69.385	67.385	64.167	59.518	67.428	75.388	83.265	85.588	67.154	68.445	73.22	53.456	68.886	63.048	74.837	80.648	72.169
TBK1	NM_013254.2	145.267	144.215	137.981	139.285	137.364	134.052	145.613	135.132	154.929	126.871	137.519	124.964	134.535	106.118	107.024	142.786	153.171	159.27	113.082	110.623	131.949	134.308	123.975	126.102	120.892	132.149	142.366	135.032	120.351	123.015
STAT5B	NM_012448.3	239.881	241.37	254.402	205.445	207.407	217.078	228.512	233.193	237.558	229.372	221.371	232.957	228.71	225.84	225.939	205.219	201.31	197.634	195.582	209.351	235.368	219.173	231.162	266.441	227.803	236.182	246.09	231.018	235.74	224.707
NFATC2	NM_012340.3	25.804	28.843	28.027	25.271	17.681	15.567	19.149	21.525	18.936	21.504	17.889	7.339	22.703	25.849	19.819	31.216	35.886	37.202	21.336	19.032	23.18	16.973	18.08	20.339	17.27	18.276	20.338	21.15	19.852	14.762
GCA	NM_012198.3	139.532	139.66	142.293	147.741	146.885	137.511	157.868	154.266	161.815	180.63	188.948	171.246	143.785	149.653	144.68	155.504	156.672	153.457	127.306	127.276	128.383	134.308	126.558	122.034	114.313	106.844	115.927	161.876	155.092	150.898
HSP90AB1	NM_007355.3	9760.57	10321.2	11049.2	10341.9	10847	11408.3	10012.7	10465	11025.8	9296.72	9527.91	9798.07	9687.4	9639.02	10012.7	9871.89	10322.8	10621.1	8762.05	9260.21	10019.2	9185.33	9720.41	10793.9	9615.42	9876.06	10175.1	9144.75	9414.7	9245.79
ATF6	NM_007348.2	384.192	394.693	398.85	347.217	354.971	371.886	388.543	389.851	404.536	402.117	398.021	402.66	402.766	401.343	408.276	383.268	409.623	397.594	345.646	350.901	363.751	404.4	415.833	455.594	388.992	388.013	406.76	390.454	372.22	377.245
STRAP	NM_007178.3	2429.39	2497.19	2589.29	2687.2	2722.81	2809.9	2921.64	2965.73	2936.76	2851.38	2848.76	2798.57	2887.47	2827.08	2947.12	2616.97	2654.67	2566.92	2462.91	2524.11	2617.58	2765.86	2811.39	3008.14	2552.71	2682.35	2668.34	2684.37	2642.76	2624.32
SLC2A3	NM_006931.2	77.412	86.529	90.55	72.13	78.203	84.755	60.552	60.989	63.693	48.741	43.603	41.655	58.018	46.256	47.566	115.616	119.036	123.231	77.521	89.212	83.805	55.347	59.405	63.051	41.942	49.205	46.777	46.366	53.352	52.486
CALM1	NM_006888.4	2374.92	2431.91	2464.25	2381.77	2380.08	2342.88	2814.23	2812.66	2709.53	2733.11	2729.13	2624.24	2646.14	2497.85	2483.35	2416.38	2361.46	2243.73	2215.41	2244.57	2296.62	2450.01	2404.6	2501.7	2292.83	2380.09	2263.62	2282.53	2269.3	2174.9
RAB31	NM_006868.3	394.704	434.162	435.501	345.724	360.412	381.399	408.727	428.118	475.115	407.851	404.729	396.489	384.267	389.098	390.439	323.725	343.978	342.954	344.223	372.312	381.582	378.571	399.044	449.492	342.115	357.084	392.523	426.245	429.294	418.25
YWHAQ	NM_006826.3	3942.27	4060.78	4160.98	3497.04	3527.95	3614.21	4084.38	4156.81	4229.56	3784.63	3734.24	3677.94	3634.98	3507.32	3601.15	3539.59	3604.33	3544.63	3208.25	3327.01	3487.73	3531.12	3524.25	3772.89	3401.42	3404.95	3390.34	3480.73	3524.93	3355.84
RELB	NM_006509.3	30.582	36.433	30.183	25.271	27.201	29.405	19.149	17.938	20.657	17.196	20.125	18.513	21.021	24.489	21.801	32.373	30.634	29.064	19.203	20.221	30.313	24.353	20.662	22.373	27.139	30.929	26.439	24.403	23.574	29.524
TXNIP	NM_006472.4	17.203	24.289	30.183	25.271	23.801	23.351	20.905	21.525	20.657	29.388	26.833	18.513	27.748	25.849	23.783	27.748	28.008	31.389	19.914	23.79	23.18	30.256	33.577	44.746	27.961	28.117	26.439	33.351	24.815	26.243
RBCK1	NM_006462.4	250.394	253.514	265.182	228.825	216.927	222.267	264.555	263.089	254.772	264.494	249.322	232.957	279.161	246.247	241.794	281.525	271.331	249.949	221.896	222.435	199.706	237.622	254.407	264.407	249.185	260.081	248.123	236.713	241.943	227.987
IFITM2	NM_006435.2	150.045	145.733	168.164	139.285	137.364	146.16	142.73	153.07	172.143	139.057	127.456	137.306	130.331	126.525	124.861	106.367	107.657	110.443	113.082	128.465	128.383	102.576	104.604	122.034	109.378	120.903	134.231	127.711	127.796	136.136
NPC2	NM_006432.3	1119.13	1159.79	1183.62	1032.2	1049.27	1059.44	1052.45	1083.45	1086.22	1013.54	1016.29	970.396	1059.47	1005.4	1012.76	1176.39	1197.36	1130	1003.51	1007.5	1085.9	974.102	1006	1061.7	1001.67	1045.95	966.054	1023.31	1014.92	1018.56
SEM1	NM_006304.1	1356.14	1392.05	1360.4	1341.61	1306.32	1271.33	1490.73	1468.52	1444.28	1347.56	1311.46	1257.35	1362.17	1304.7	1325.91	1323.81	1326.02	1267.18	1205.49	1200.2	1180.41	1295.85	1269.45	1317.97	1329.81	1289.16	1224.35	1290.12	1277.96	1221.95
TLN1	NM_006289.3	697.662	728.663	741.646	608.873	643.981	667.665	740.322	745.021	786.694	713.202	722.252	735.897	745.831	757.789	770.968	680.401	687.081	706.833	661.421	673.253	722.152	712.127	755.472	829.832	659.559	669.182	693.525	708.511	727.071	713.486
PRKCQ	NM_006257.2	42.051	40.987	34.495	37.308	38.761	43.243	49.018	56.205	56.807	45.158	33.541	37.026	58.018	57.14	57.476	44.512	43.763	41.852	48.362	46.39	46.36	45.753	49.073	50.848	50.988	61.857	81.352	47.18	50.87	45.926
PRKCD	NM_006254.3	174.893	162.431	176.788	163.162	168.645	162.592	151.38	126.761	135.993	168.445	154.289	128.049	168.169	152.374	150.626	175.737	177.678	177.871	152.909	161.771	156.912	174.896	182.088	195.255	156.255	157.455	166.771	158.622	151.37	124.655
PIK3CB	NM_006219.1	38.228	54.65	62.522	45.267	45.561	55.35	47.577	46.639	56.807	58.776	57.02	53.997	69.79	66.664	63.421	50.871	48.139	47.665	51.918	58.285	48.143	53.133	50.365	61.017	56.745	57.64	50.845	51.247	63.277	62.327
PIK3CA	NM_006218.2	107.038	106.263	92.706	104.961	104.723	104.647	147.055	148.287	129.107	136.906	128.574	129.592	126.127	119.723	124.861	112.148	111.158	101.142	100.28	93.97	96.287	104.79	105.895	105.763	99.51	106.844	124.062	125.271	125.314	119.734
OAS3	NM_006187.3	22.937	24.289	25.871	25.271	15.374	15.567	21.626	17.938	17.214	19.353	16.771	18.513	15.135	14.965	19.819	23.622	30.634	31.389	15.711	11.257	6.588	14.255	15.497	6.74	18.093	23.899	24.406	20.336	29.778	27.883
NFE2L2	NM_006164.3	281.932	321.826	332.016	292.498	296.49	321.725	285.46	292.986	299.529	317.536	305.224	288.496	306.068	311.551	325.035	292.509	285.336	281.338	263.857	280.72	292.427	256.071	282.818	278.644	261.521	265.705	268.461	307.482	318.869	311.637
RACK1	NM_006098.4	7389.48	7775.44	8240.03	7731.79	7844.73	8129.6	7527.2	7734.83	8039.09	8048.08	8067.75	8084.06	8285.7	8220.04	8446.95	8867.19	9178	9042.35	8351.69	8716.61	9304.17	8406.06	8702.78	9445.44	8640.88	9095.81	9318.86	7328.33	7507.69	7336.6
IRF9	NM_006084.4	24.848	22.771	23.715	25.271	17.681	18.162	20.905	22.721	27.543	19.353	19.007	21.599	17.658	16.326	15.855	23.622	17.505	15.113	15.711	11.257	6.588	18.449	18.08	6.74	14.803	19.682	22.372	16.269	16.13	16.402
LANCL1	NM_006055.1	495.053	507.028	480.776	470.086	462.415	456.641	521.181	466.386	418.308	526.838	494.172	433.516	508.712	476.169	469.715	500.04	505.902	469.672	447.348	438.923	438.641	466.388	464.906	475.933	449.026	411.912	384.388	525.486	512.424	470.737
TCIRG1	NM_006053.2	27.715	19.735	19.404	25.271	19.041	19.027	24.509	16.742	17.214	17.203	13.416	16.97	20.18	23.128	25.765	23.622	26.258	29.064	19.914	27.358	28.529	19.187	25.828	32.542	18.093	15.464	14.237	26.844	33.5	36.084
MT2A	NM_005953.5	144.311	150.287	153.072	151.223	154.365	151.349	149.939	138.72	134.272	143.357	121.866	114.164	129.49	123.804	114.951	128.334	124.287	127.881	114.504	129.655	89.155	135.046	148.512	168.814	123.359	130.744	140.332	151.301	147.647	127.935
MAP3K5	NM_005923.3	94.614	107.781	112.109	73.622	65.282	70.053	90.107	88.494	89.514	88.165	77.145	69.424	82.403	73.466	63.421	97.118	95.404	87.192	86.056	88.023	85.588	84.865	96.855	105.763	87.174	82.945	77.284	87.852	79.407	72.169
MAP3K1	NM_005921.1	214.077	198.864	204.815	186.542	176.806	176.43	197.515	200.905	203.129	203.567	203.483	195.931	202.644	189.107	204.138	183.252	179.429	174.383	191.314	183.182	208.622	176.371	196.294	209.492	174.347	184.166	178.974	190.346	179.907	183.702
SMAD5	NM_005903.5	432.932	449.342	459.217	412.382	437.934	486.046	480.813	487.911	535.365	487.415	493.054	521.453	447.33	448.959	443.95	428.936	437.631	475.485	379.073	421.081	433.291	420.635	459.74	475.933	400.505	414.724	433.199	430.312	464.035	451.054
SMAD3	NM_005902.3	156.735	168.503	161.696	143.762	141.445	137.511	149.939	129.153	134.272	166.294	171.06	172.789	149.671	146.932	150.626	149.145	157.547	144.157	151.487	160.582	183.658	163.826	182.088	191.187	164.479	168.701	176.94	129.338	142.685	127.935
DNAJA2	NM_005880.3	425.287	447.824	472.152	434.27	428.414	474.803	483.696	495.086	552.58	453.009	468.457	438.144	525.529	506.1	574.757	472.87	505.902	502.224	440.947	453.197	493.916	447.201	499.774	516.611	444.914	504.698	516.585	442.514	440.461	467.456
ATP6AP2	NM_005765.2	689.06	728.663	773.985	744.675	753.464	761.069	723.742	739.042	750.544	715.353	717.78	705.042	753.399	737.382	790.787	769.426	802.616	804.488	700.537	692.285	761.38	708.438	733.519	837.967	701.501	714.169	724.032	726.407	749.404	738.089
NAMPT	NM_005746.3	1012.09	966.997	911.966	1021.75	970.391	915.877	1117.33	1045.18	982.938	1090.95	982.754	873.202	1135.98	1046.21	1004.83	1438.84	1333.9	1271.83	1110.9	1071.73	1048.46	1024.28	923.355	927.459	1032.92	970.032	907.074	983.455	930.551	793.855
LAMP1	NM_005561.3	557.174	616.328	601.509	568.58	561.018	537.073	684.095	658.919	611.108	606.401	584.733	527.624	593.638	529.228	499.444	539.35	542.663	515.012	539.094	528.135	513.53	582.985	529.476	502.374	545.246	504.698	475.909	617.405	601.756	552.746
IFNGR2	NM_005534.3	1550.15	1586.36	1698.89	1288.88	1356.64	1432.19	1483.53	1594.08	1623.31	1453.64	1436.68	1460.99	1464.76	1504.69	1569.68	1398.96	1468.69	1464.82	1407.48	1513.04	1590.52	1408.76	1517.4	1665.77	1211.38	1335.55	1417.56	1460.13	1493.85	1530.3
HLA-E	NM_005516.5	290.533	311.2	327.704	329.806	304.65	300.103	300.598	289.398	270.265	274.529	271.683	240.671	310.272	277.539	273.505	319.101	306.342	298.776	294.439	280.72	317.39	296.658	298.315	331.526	305.108	317.721	276.597	288.773	287.85	275.553
HLA-B	NM_005514.6	250.394	268.695	282.429	251.21	269.289	281.941	207.607	233.193	253.05	201.417	207.955	200.559	228.71	250.329	259.632	227.186	259.078	244.136	209.806	220.056	251.416	238.36	241.493	292.882	221.224	237.588	256.259	249.728	261.795	254.231
SCARB2	NM_005506.2	116.595	130.552	125.045	131.325	131.924	139.241	113.896	106.432	111.893	117.553	116.276	114.164	126.127	96.594	112.97	130.068	140.042	144.157	108.814	120.139	126.6	108.479	117.518	128.136	114.313	125.12	128.129	120.39	117.87	121.375
AKT3	NM_005465.4	1127.73	1231.14	1302.19	1019.26	1074.43	1145.93	1069.75	1162.38	1229.1	1078.05	1109.09	1150.9	1145.23	1229.88	1282.3	1151.54	1192.11	1211.38	1071.08	1137.16	1228.55	1045.68	1133.85	1293.56	1002.5	1034.7	1075.88	938.716	945.44	943.113
STAT2	NM_005419.3	52.564	53.132	64.678	48.252	48.282	51.891	47.577	51.422	53.364	49.458	43.603	40.112	54.655	57.14	67.385	54.34	56.017	55.803	46.94	48.769	49.927	45.015	51.656	52.881	46.054	54.828	46.777	48.807	54.592	55.767
SMAD4	NM_005359.3	294.356	288.429	321.236	267.128	270.649	286.266	323.665	340.82	346.008	363.411	363.362	374.891	327.089	338.76	364.674	306.383	317.72	315.052	298.706	318.784	335.221	295.92	287.984	309.153	300.173	314.909	298.968	287.146	279.165	280.474
ETS1	NM_005238.3	20.07	19.735	21.559	25.271	20.401	19.027	23.788	25.113	18.936	23.654	20.125	18.513	22.703	20.407	27.747	25.436	25.383	20.926	18.491	11.257	6.588	25.828	28.411	28.475	16.448	12.653	16.27	19.523	16.13	19.682
DDOST	NM_005216.4	1465.09	1548.41	1636.36	1464.48	1513.73	1588.73	1337.91	1389.59	1415.02	1381.25	1393.07	1416.25	1600.13	1597.21	1609.32	1517.46	1571.97	1583.4	1590.26	1677.19	1765.26	1574.8	1600.05	1743.05	1685.08	1793.86	1820.25	1536.6	1564.57	1556.55
CEBPB	NM_005194.2	318.248	321.826	301.833	354.181	333.211	346.805	270.322	278.635	241	375.596	374.542	342.493	426.309	383.656	362.692	384.424	388.617	361.554	407.521	421.081	451.122	401.448	388.713	425.085	386.525	383.795	386.422	321.311	337.48	309.997
CCNC	NM_005190.3	811.39	830.372	842.976	875.503	917.349	957.39	883.052	872.978	919.245	742.591	740.14	735.897	902.228	870.709	945.377	782.144	801.74	827.739	782.326	817.182	836.27	818.393	854.911	915.255	790.319	816.796	783.012	814.259	799.033	816.818
CBL	NM_005188.3	97.481	107.781	92.706	88.545	90.443	91.674	91.549	90.885	98.122	101.067	102.859	103.365	89.13	88.431	93.15	101.742	111.158	113.93	88.901	96.349	99.853	104.79	109.77	120	86.351	85.757	71.183	103.308	107.944	93.491
ISG15	NM_005101.3	11.399	13.662	17.248	25.271	16.321	18.162	19.149	19.134	24.1	19.353	20.125	18.513	16.817	25.849	19.819	23.622	16.63	15.113	16.358	15.463	16.048	14.255	16.788	14.237	14.803	12.653	26.439	14.642	18.611	18.042
TRIM25	NM_005082.4	80.279	83.493	86.238	77.601	80.923	69.188	82.899	80.123	98.122	91.749	100.623	107.993	99.22	97.955	109.006	106.367	104.156	112.768	84.633	97.538	105.202	93.72	108.478	107.797	87.996	88.568	81.352	70.77	60.796	62.327
PRCP	NM_005040.2	420.508	472.113	480.776	398.951	397.813	397.832	418.098	431.706	471.672	378.463	379.014	401.118	437.24	433.994	436.023	437.029	430.629	423.17	418.189	432.976	493.916	419.897	468.78	520.679	375.833	369.737	366.084	423.805	428.054	424.811
PIK3CD	NM_005026.3	20.07	21.253	23.715	25.271	15.641	12.973	19.149	16.742	20.657	20.787	16.771	16.97	17.658	20.407	13.873	23.622	15.755	13.951	21.336	15.463	17.831	20.663	25.828	24.407	17.27	16.87	16.27	27.657	31.018	39.365
JAK2	NM_004972.3	17.203	18.217	23.715	25.271	15.374	13.838	21.626	22.721	17.214	21.504	17.889	18.513	25.225	28.57	29.729	28.326	31.509	27.901	18.491	22.6	23.18	22.877	19.371	22.373	23.849	28.117	30.507	17.896	14.889	19.682
MTOR	NM_004958.3	246.571	264.14	265.182	269.615	259.768	281.941	298.435	289.398	273.708	287.431	281.745	286.953	276.639	248.968	251.704	250.887	244.198	226.698	234.698	233.141	247.85	263.45	242.784	240	276.324	281.169	246.09	291.213	267.999	241.109
LITAF	NM_004862.3	89.836	104.745	101.33	92.027	92.483	91.674	94.432	87.298	96.4	93.182	97.269	81.766	96.697	95.234	120.897	95.383	96.279	89.517	80.366	79.696	73.107	97.41	114.935	146.441	84.706	78.727	101.69	95.987	114.148	126.295
IL27RA	NM_004843.3	40.139	42.505	51.743	34.324	31.281	29.405	44.693	41.855	37.871	32.255	25.715	24.684	39.52	35.373	37.657	32.373	33.26	37.202	24.181	22.6	19.614	30.256	29.702	38.644	30.429	28.117	40.676	42.299	44.666	41.005
EIF2AK3	NM_004836.5	258.995	277.803	278.117	243.748	260.448	267.239	181.656	155.462	165.257	260.91	231.434	228.329	280.843	284.341	291.342	235.857	244.198	238.324	228.297	228.383	226.453	243.525	258.281	270.509	210.533	195.412	197.278	222.071	229.536	226.347
VAMP3	NM_004781.4	646.054	646.688	661.876	554.651	531.777	536.208	648.773	654.136	655.866	626.471	643.989	595.506	618.863	602.694	574.757	560.739	581.174	551.051	551.184	567.388	597.336	570.44	581.133	604.069	562.517	544.062	567.43	599.509	616.645	616.714
MAPKAPK2	NM_004759.3	177.76	186.72	185.411	158.188	155.725	167.781	183.819	194.925	194.522	166.294	167.706	177.417	180.782	193.189	210.084	186.72	180.304	182.521	179.224	195.077	192.574	156.447	152.386	168.814	141.452	153.237	148.467	174.077	171.221	165.66
ATG12	NM_004707.3	300.09	317.272	291.053	278.569	293.769	293.185	309.969	307.336	328.793	311.085	282.863	280.782	350.633	325.155	301.252	319.679	323.847	303.427	304.396	309.268	308.475	304.038	307.355	337.628	293.594	302.257	276.597	304.228	306.462	278.834
ATP6V0D1	NM_004691.4	434.844	472.113	461.373	438.746	418.213	410.804	477.929	472.365	456.179	441.54	437.152	415.003	444.808	414.947	390.439	438.185	437.631	434.795	403.254	407.996	422.593	468.602	454.575	480.001	398.86	369.737	372.185	405.096	392.072	378.886
RAB7A	NM_004637.5	984.372	1000.39	987.424	1016.78	1025.47	1048.2	1078.4	1022.46	1003.6	981.28	987.227	958.054	1050.22	984.99	947.359	965.395	951.41	884.704	924.567	944.458	945.039	910.637	928.521	966.103	980.292	937.698	919.277	979.388	924.347	846.342
CCL16	NM_004590.3	12.424	7.745	6.23	25.271	15.374	11.96	19.149	12.549	8.281	17.196	14.534	15.428	21.862	12.244	11.892	23.622	17.505	17.438	15.711	17.842	16.048	14.759	18.08	28.475	14.803	12.653	10.169	15.455	17.37	14.762
RPS6KA3	NM_004586.2	524.68	499.438	472.152	500.927	473.295	454.047	607.684	582.384	556.022	572.712	529.949	485.97	586.911	544.193	509.354	563.051	561.919	535.938	490.732	465.092	493.916	529.852	506.231	502.374	535.378	477.987	482.01	533.62	471.479	418.25
PFKFB3	NM_004566.3	125.197	142.697	118.577	107.448	115.604	115.89	129.034	141.112	132.55	102.5	92.797	97.194	125.286	126.525	116.933	178.049	186.431	173.221	150.064	161.771	167.611	98.886	114.935	122.034	111.023	115.279	111.859	113.069	102.981	104.973
NFATC3	NM_004555.2	342.141	332.453	334.172	306.426	295.129	304.428	381.334	364.738	359.779	337.606	338.765	307.009	345.588	345.563	330.981	324.882	294.964	299.939	278.793	279.531	294.21	292.23	282.818	327.458	263.988	264.299	282.698	303.415	296.536	316.558
ACSL4	NM_004458.2	201.653	226.189	219.907	184.055	183.606	186.808	252.3	247.543	263.379	189.232	190.066	186.674	230.392	242.166	243.776	215.624	210.938	197.634	227.586	215.298	238.934	217.697	202.751	231.865	194.907	184.166	209.481	215.563	213.406	177.141
DDX5	NM_004396.3	2262.14	2389.41	2382.32	2337.49	2335.2	2323.86	2703.94	2726.56	2735.36	2516.64	2477.57	2452.99	2576.35	2477.44	2497.22	2079.94	2061.24	1985.64	2132.19	2193.43	2252.05	2374	2394.27	2479.32	2292.01	2319.64	2194.47	2306.93	2384.69	2270.03
CREBBP	NM_004380.2	308.691	338.525	368.667	273.595	281.529	293.185	299.877	328.862	316.743	321.12	349.946	354.835	350.633	346.923	356.746	352.629	360.608	368.53	316.486	342.574	351.269	295.182	322.851	390.509	290.305	320.533	313.205	331.886	348.647	341.161
CDH1	NM_004360.2	45.874	54.65	53.899	31.836	36.041	38.053	21.626	27.505	27.543	30.105	16.771	16.97	34.475	27.21	25.765	28.326	20.131	20.926	32.004	35.685	44.577	35.422	32.285	32.542	25.494	22.494	26.439	31.724	31.018	27.883
CD81	NM_004356.3	3910.73	4180.7	4505.93	3724.37	3844.84	4024.15	4207.65	4495.24	4666.8	3717.25	3784.55	3787.48	3906.57	3929.07	4039.16	3511.84	3634.97	3582.99	3768.68	3968.15	4126.07	3666.9	3759.28	4147.12	3573.3	3674.88	3695.41	4374.71	4511.31	4438.37
CASP3	NM_004346.3	444.401	478.185	480.776	412.382	425.694	433.29	437.561	428.118	454.458	467.345	463.985	462.828	475.919	470.727	469.715	450.325	443.758	433.633	413.922	435.355	445.773	421.373	445.535	502.374	416.131	438.623	455.571	409.976	431.776	418.25
BST2	NM_004335.3	85.057	78.938	90.55	95.012	91.123	89.08	42.531	49.03	46.479	45.874	42.485	41.655	54.655	62.582	51.53	61.277	65.645	55.803	66.142	63.043	67.757	45.015	46.491	44.746	49.344	47.799	44.744	47.18	52.111	52.486
BCR	NM_004327.3	206.431	200.382	200.503	214.399	216.927	204.105	231.396	245.151	273.708	248.725	253.794	253.013	257.299	247.608	247.74	200.594	204.811	195.309	198.426	210.54	226.453	218.435	228.579	225.763	216.289	217.906	203.38	227.765	222.092	214.866
IL32	NM_004221.4	55.431	51.614	56.055	52.232	50.322	52.756	40.368	43.051	34.429	32.972	35.777	38.569	26.907	29.931	25.765	46.246	44.638	46.502	44.806	45.201	46.36	33.946	37.451	32.542	47.699	46.393	52.879	39.859	33.5	39.365
TANK	NM_004180.2	145.267	150.287	148.76	135.305	141.445	149.619	172.285	172.204	166.979	146.224	141.991	135.763	158.079	159.177	180.355	165.331	160.173	175.546	156.465	160.582	185.442	130.618	133.015	140.339	120.892	134.961	122.028	163.502	176.184	195.183
SDHA	NM_004168.2	993.929	1056.56	1136.18	998.372	1003.71	1047.34	1047.41	1096.6	1115.49	1082.35	1101.27	1121.59	1061.99	1077.5	1096	1018.58	1072.2	1075.36	945.192	1020.59	1110.87	959.342	986.634	1122.71	967.956	993.932	1027.07	1009.49	1062.07	1053.01
OAZ1	NM_004152.2	3455.81	3401.95	3395.62	3505.99	3427.99	3351.3	3619.43	3536.16	3322.36	3290.05	3080.19	2914.27	3531.56	3382.16	3190.89	3160.95	3126.44	2999.39	3593.01	3569.67	3480.59	3572.44	3504.88	3567.46	3548.62	3395.11	3311.02	3282.25	3099.36	2826.06
PTK2B	NM_004103.3	54.475	63.758	58.211	55.714	58.482	58.81	49.739	51.422	49.922	54.476	58.138	60.168	49.61	51.698	59.458	50.871	58.643	62.778	43.384	52.338	48.143	56.823	65.862	67.119	49.344	49.205	56.946	51.247	55.833	59.047
BNIP3	NM_004052.2	994.884	1035.31	976.644	769.547	758.904	759.339	782.852	747.413	735.051	729.688	715.544	661.844	952.679	889.756	842.317	1337.1	1298.89	1285.79	1214.03	1174.03	1223.2	696.63	698.651	742.374	740.153	756.344	738.269	607.644	575.701	541.265
NFKB1	NM_003998.2	64.988	74.384	60.367	61.186	64.602	67.458	68.482	68.164	75.743	62.36	64.846	70.967	68.949	62.582	57.476	62.433	57.767	59.29	66.853	80.886	87.371	67.154	61.987	73.22	65.791	61.857	75.251	78.091	65.759	50.846
AP1S2	NM_003916.4	1391.5	1445.18	1444.48	1352.55	1348.48	1353.49	1362.42	1368.07	1384.03	1429.27	1394.19	1286.66	1515.21	1489.73	1454.73	1708.81	1761.03	1691.52	1510.6	1526.12	1572.69	1478.12	1501.9	1576.27	1339.68	1345.39	1277.22	1313.71	1290.36	1197.34
IL18R1	NM_003855.3	20.07	13.662	19.404	25.271	15.374	11.96	19.149	12.549	8.281	17.196	12.298	15.428	12.576	7.856	9.91	23.622	15.755	18.601	15.711	14.274	12.482	14.255	9.267	6.74	17.27	12.653	4.107	16.269	16.13	18.042
TNFRSF10B	NM_003842.3	322.071	341.561	403.162	356.668	376.052	407.345	335.199	381.48	409.701	344.774	344.355	354.835	372.495	363.249	380.529	323.725	357.982	361.554	332.133	343.764	374.449	354.957	361.594	388.475	300.996	319.127	323.374	344.901	332.517	362.484
RIPK2	NM_003821.5	183.495	179.13	166.008	182.065	180.886	175.565	163.635	157.854	146.322	211.452	210.191	203.644	226.188	209.514	198.192	244.528	234.57	232.511	204.827	196.266	206.839	216.959	215.665	203.39	176.814	185.571	197.278	207.429	208.443	191.903
RIPK1	NM_003804.3	68.81	74.384	73.302	64.668	61.202	61.404	74.248	75.339	58.529	74.546	58.138	52.454	73.154	69.385	65.403	71.104	81.399	81.379	71.121	61.854	55.276	58.299	63.279	73.22	76.483	68.886	77.284	56.941	59.555	50.846
BECN1	NM_003766.4	110.861	98.673	97.018	115.407	108.123	115.89	126.15	111.215	117.057	96.049	97.269	101.822	105.106	93.873	97.114	109.257	107.657	106.955	111.659	116.57	110.552	101.1	117.518	105.763	102.799	102.627	101.69	110.629	99.259	101.692
EIF3F	NM_003754.2	2649.2	2843.3	3026.95	2719.03	2870.37	3081.47	2560.49	2752.87	2869.63	2717.34	2767.14	2770.8	2829.45	2880.14	3064.05	2989.26	3105.43	3120.3	2702.58	2932.1	3145.37	2801.28	2958.61	3260.34	2959.79	3119.57	3142.22	2585.94	2692.39	2675.16
IFITM1	NM_003641.3	64.032	77.42	79.77	53.227	50.322	55.35	58.39	55.01	63.693	38.706	34.659	32.398	41.201	48.977	41.62	46.825	53.391	53.478	52.629	59.475	64.191	27.304	32.285	34.576	50.988	60.451	48.811	45.553	50.87	44.285
IKBKG	NM_003639.2	76.456	78.938	71.146	76.607	69.362	67.458	87.945	82.514	75.743	77.413	78.263	75.595	87.448	77.548	73.331	67.635	66.52	56.965	70.409	61.854	60.625	81.913	71.027	85.424	74.838	70.292	67.115	80.531	84.37	62.327
CUL1	NM_003592.2	564.819	569.268	601.509	561.615	558.298	559.559	634.355	673.27	671.358	642.957	647.343	617.104	662.587	614.938	584.667	601.782	602.181	576.627	551.895	587.61	588.42	571.178	592.755	618.306	600.347	593.266	589.802	559.65	554.609	505.181
ULK1	NM_003565.1	76.456	71.348	73.302	81.084	79.563	73.512	103.083	105.236	77.464	88.882	89.443	94.108	89.971	77.548	85.223	78.619	74.397	63.94	83.211	78.507	73.107	73.058	61.987	77.288	80.594	82.945	73.217	101.681	70.722	67.248
UBE2N	NM_003348.4	1302.62	1414.82	1563.06	1259.03	1305.64	1352.63	1363.14	1470.91	1612.98	1288.07	1329.35	1331.4	1238.57	1265.25	1337.8	1169.46	1260.38	1232.31	1126.55	1219.23	1274.91	1282.57	1332.73	1482.71	1190	1220.27	1244.68	1205.53	1240.73	1246.55
UBA52	NM_003333.3	6790.25	7092.32	7205.18	7159.23	7219.79	7340.86	7254.72	7300.73	7431.42	7171.45	7100.65	6893.05	7734.11	7316.68	7446.08	7437.59	7474.74	7482.2	7495.4	7740.04	8027.48	7550.76	7699.36	8188.49	7495.29	7640.76	7608.44	7058.26	7046.13	6844.54
TYK2	NM_003331.4	151.001	153.323	174.632	136.797	151.645	145.295	166.518	175.792	177.307	191.382	199.011	205.187	179.1	180.944	192.246	150.879	163.674	146.482	142.952	146.308	139.081	175.633	178.214	187.119	119.247	118.091	130.163	151.301	157.573	157.459
TXN	NM_003329.2	2901.51	3102.89	3330.94	3062.77	3263.43	3415.3	3277.02	3544.53	3687.31	2839.91	2937.08	3023.81	3075.82	3125.03	3242.42	2807.16	2897.99	2981.95	2652.8	2783.41	2977.76	2821.94	2975.4	3317.29	3010.78	3143.47	3262.21	3366.85	3482.74	3600.23
HSP90B1	NM_003299.2	14755.1	14939.1	15059.3	13503.6	13437.9	13521.1	7507.74	7482.5	7557.09	13456.9	13191.7	12590.5	19590	18724.3	18683.6	19570.9	19362.6	18700.8	18130.8	18382.4	18838.4	19392.7	19396.9	20170.2	22193.1	22068.9	21729.1	12191.1	11929.7	11307.5
TIMP2	NM_003255.4	192.096	186.72	191.879	160.177	157.085	152.214	191.748	190.142	196.243	204.284	205.719	205.187	200.962	187.747	206.12	161.285	153.171	146.482	165	172.477	176.526	152.019	160.134	174.915	144.741	136.367	115.927	169.197	177.425	183.702
THOP1	NM_003249.3	1360.92	1355.62	1371.18	1401.8	1439.61	1401.92	1534.71	1484.06	1504.53	1427.84	1395.31	1368.43	1508.48	1455.72	1389.33	1304.15	1318.14	1263.7	1364.09	1423.82	1447.87	1396.95	1411.51	1466.44	1372.57	1359.45	1315.87	1423.53	1456.62	1395.81
TGFB2	NM_003238.2	49.696	50.096	40.963	46.262	52.362	48.432	43.252	43.051	39.593	48.025	49.194	46.283	58.859	62.582	71.349	56.652	56.892	54.64	57.608	54.717	49.927	44.277	52.948	48.814	44.409	40.769	38.642	40.672	44.666	39.365
SYK	NM_003177.5	120.418	129.034	116.421	86.555	82.283	78.701	91.549	98.061	103.286	103.934	93.915	92.566	100.902	106.118	114.951	86.134	80.524	86.029	88.901	73.749	85.588	95.934	74.902	77.288	106.089	106.844	95.589	85.412	78.166	68.888
RPS6KB1	NM_003161.2	45.874	53.132	58.211	49.247	51.682	54.486	48.298	49.03	53.364	47.308	50.312	49.368	68.949	66.664	65.403	45.09	49.015	52.315	43.384	51.148	51.71	56.085	49.073	44.746	39.475	33.74	32.541	47.993	50.87	54.127
STAT3	NM_003150.3	262.818	236.815	226.374	249.717	243.448	244.753	287.622	266.677	278.872	263.777	243.732	240.671	275.798	248.968	251.704	228.342	223.192	223.21	216.918	221.246	235.368	243.525	237.619	237.966	236.027	250.24	254.225	271.691	274.202	255.871
SSR1	NM_003144.5	1148.75	1088.44	1028.39	1231.67	1188	1094.9	903.236	872.978	800.466	1085.21	951.449	905.6	1286.49	1197.22	1076.18	1540.01	1477.44	1341.59	1250.3	1134.78	1084.12	1294.37	1295.28	1250.85	1301.85	1265.26	1204.01	1106.29	1045.94	966.076
TRIM21	NM_003141.3	46.829	53.132	58.211	34.324	36.041	34.594	33.159	33.484	41.314	30.822	32.423	32.398	40.361	42.175	43.602	34.107	32.385	36.039	30.582	30.927	30.313	36.898	29.702	30.509	28.784	29.523	26.439	39.045	32.259	31.164
MAP2K4	NM_003010.2	453.958	508.546	547.611	424.321	452.895	455.777	410.889	431.706	469.951	390.649	422.618	448.943	473.397	477.53	523.227	434.139	443.758	460.372	443.792	493.64	529.578	453.105	515.271	591.865	378.301	420.347	427.098	391.267	415.646	401.848
XCL1/2	NM_002995.2	23.893	19.735	21.559	25.271	15.374	15.567	20.905	16.742	20.657	22.937	22.361	21.599	21.862	16.326	11.892	27.748	31.509	25.576	21.336	21.411	23.18	19.925	20.662	24.407	19.737	22.494	24.406	13.465	16.13	11.481
SORT1	NM_002959.5	654.655	719.555	786.921	658.617	683.422	729.07	764.11	811.989	860.716	654.426	693.183	686.528	668.473	695.207	741.239	616.812	628.438	653.356	530.559	565.009	632.998	617.669	652.16	732.204	596.235	648.094	656.917	715.018	728.311	711.846
RPS6KA1	NM_002953.3	145.267	153.323	137.981	136.797	136.004	139.241	170.123	156.658	161.815	137.623	128.574	112.622	141.262	119.723	126.843	137.005	144.418	137.181	128.728	143.929	144.43	129.88	133.015	130.17	111.845	112.468	119.994	145.607	141.444	139.417
REL	NM_002908.3	84.102	97.155	88.394	65.165	66.642	70.918	76.411	69.36	75.743	88.165	86.089	80.224	97.538	97.955	99.096	97.696	93.653	97.655	83.211	89.212	98.07	92.982	90.398	91.526	75.66	73.104	69.149	79.718	62.037	60.687
RAF1	NM_002880.3	704.351	722.591	745.958	634.242	626.3	642.584	711.487	712.733	740.216	754.776	715.544	715.841	748.354	729.219	703.582	643.404	645.944	627.779	653.598	730.349	748.898	647.925	670.24	679.323	636.532	642.471	644.714	688.988	704.737	624.915
PTPN6	NM_002831.5	60.209	65.276	56.055	47.755	48.282	46.702	36.043	37.072	36.15	53.759	42.485	37.026	41.201	34.012	31.711	39.31	36.761	38.364	36.271	36.874	41.011	32.47	36.159	34.576	37.83	39.364	30.507	49.62	52.111	50.846
PTPN4	NM_002830.3	101.304	116.89	112.109	91.53	93.843	100.323	106.687	94.473	91.236	126.154	111.804	111.079	120.241	112.92	110.988	130.646	133.915	133.694	103.125	117.76	114.118	94.458	87.816	95.593	97.042	99.815	105.758	105.748	112.907	108.253
PSMB9	NM_002800.4	31.538	27.325	30.183	25.271	17.681	18.162	24.509	25.113	25.821	18.636	17.889	20.056	29.43	32.652	31.711	23.622	22.757	18.601	32.004	30.927	24.963	22.877	19.371	22.373	18.915	11.247	12.203	25.217	22.333	16.402
EIF2AK2	NM_002759.1	311.558	312.718	303.989	291.005	297.17	302.698	323.665	319.295	344.286	326.855	304.106	290.039	312.795	319.714	325.035	300.024	308.968	291.801	288.038	271.205	299.559	309.941	281.526	305.085	298.529	326.156	280.664	316.43	303.98	273.913
MAPK13	NM_002754.3	294.356	280.839	299.677	275.585	266.569	272.428	260.23	252.327	244.443	251.592	253.794	220.615	272.434	261.213	275.487	279.791	285.336	273.2	271.68	268.826	276.379	259.022	260.864	276.611	250.83	222.123	213.549	230.205	232.017	213.226
MAPK8	NM_002750.2	266.641	305.128	295.365	251.707	238.008	254.266	272.484	271.46	270.265	288.148	281.745	303.924	249.731	242.166	247.74	269.964	266.08	268.55	254.612	285.478	283.512	252.381	235.036	266.441	247.54	253.052	264.394	272.504	284.128	298.516
PRKCSH	NM_002743.2	2013.66	2169.29	2334.89	2040.52	2105.35	2182.02	2071.75	2134.61	2215.48	2087.28	2168.99	2230.83	2189.57	2217.59	2289.12	2018.66	2112.88	2167	1846.29	1948.39	2057.69	1979.2	2084.33	2267.8	2097.92	2090.49	2072.44	1971.79	2019.92	1971.52
PRKCA	NM_002737.2	322.071	346.115	403.162	294.487	310.09	340.751	335.92	356.366	399.372	375.596	395.785	404.203	359.882	364.609	388.457	297.712	303.716	327.84	279.504	305.7	317.39	331.342	353.845	394.577	330.602	335.997	359.982	319.684	323.832	355.923
PLCG2	NM_002661.2	100.349	91.083	86.238	84.068	80.923	89.08	80.736	72.948	67.136	80.28	77.145	75.595	81.562	65.303	71.349	83.244	88.402	88.354	72.543	77.317	87.371	76.747	80.067	87.458	50.166	56.234	44.744	83.785	78.166	70.528
PLCG1	NM_002660.2	443.445	453.896	448.437	443.224	453.575	466.155	442.607	443.664	490.608	450.859	429.326	416.545	467.511	438.076	453.86	427.202	417.5	418.52	402.542	434.165	443.99	397.758	374.508	423.051	427.644	411.912	435.233	433.566	426.813	428.091
PLAU	NM_002658.2	17.203	15.18	6.23	25.271	19.041	16.432	19.149	16.742	17.214	20.07	21.243	23.141	21.021	21.768	19.819	23.701	24.507	25.576	15.711	11.257	14.265	20.663	16.788	22.373	11.62	11.247	4.107	26.844	22.333	18.042
PIK3C3	NM_002647.2	201.653	229.225	230.686	174.603	177.486	185.943	172.285	180.575	184.193	199.983	192.302	169.704	202.644	176.863	184.319	209.843	203.061	216.235	184.202	184.372	208.622	191.131	198.877	219.661	188.328	196.818	207.447	198.481	197.277	188.623
PAK1	NM_002576.5	115.64	103.227	101.33	120.382	118.324	133.187	113.175	110.019	108.45	135.473	141.991	135.763	147.148	141.49	136.753	133.537	134.79	119.743	125.172	118.949	126.6	134.308	138.18	136.271	131.583	126.526	105.758	117.95	109.185	100.052
FURIN	NM_002569.3	115.64	121.444	118.577	139.285	138.044	138.376	146.334	150.678	172.143	153.392	163.233	177.417	152.193	148.293	144.68	143.942	146.169	146.482	137.263	132.034	147.997	126.19	143.346	128.136	134.05	129.338	117.96	160.249	167.499	160.739
NRAS	NM_002524.4	845.795	840.999	836.508	855.108	859.548	888.202	955.137	974.626	958.838	885.231	848.59	870.117	888.775	821.732	836.371	831.859	830.624	806.813	856.291	881.415	879.064	865.622	878.156	854.238	839.663	851.942	833.857	832.968	827.57	813.538
NFKB2	NM_002502.2	71.678	78.938	84.082	64.668	70.722	70.918	51.902	52.618	60.25	64.511	59.256	69.424	63.904	72.106	79.277	64.745	69.146	70.916	65.431	67.801	69.541	69.368	76.193	79.322	54.278	59.045	63.048	78.091	74.444	68.888
NEO1	NM_002499.2	655.611	622.4	653.252	567.585	556.258	574.261	658.865	648.156	628.323	699.583	683.121	652.588	709.675	647.59	675.835	648.607	654.696	631.267	509.934	479.366	511.747	597.006	587.59	636.611	606.926	612.948	575.565	656.45	646.423	601.952
MYC	NM_002467.3	660.389	702.856	681.279	802.876	819.426	813.825	799.432	813.185	819.402	829.322	849.708	826.92	850.096	821.732	856.19	913.946	954.911	931.206	687.024	725.591	761.38	769.688	783.883	811.527	851.999	864.594	823.688	840.289	851.144	790.575
MIF	NM_002415.1	5396.84	5545.43	5534.32	5256.5	5184.49	5288.56	5385.53	5316.8	5190.12	5026.11	4872.4	4629.82	5733.73	5527.64	5503.8	5474.43	5470.39	5147.79	6365.29	6416.13	6536.81	5874.13	5918.51	6223.74	6001	5980.46	5753.62	5502.96	5420.77	5102.65
MAP3K3	NM_002401.3	215.988	214.045	215.595	238.774	233.928	225.726	278.972	271.46	261.658	274.529	266.093	236.042	268.23	261.213	265.578	238.747	235.446	240.649	214.784	203.403	205.056	232.456	198.877	199.322	227.803	234.776	205.414	262.743	267.999	262.432
MARCKS	NM_002356.5	858.219	827.336	793.389	935.694	906.469	934.039	1014.97	967.451	934.737	942.574	863.124	805.321	935.021	887.035	820.516	909.321	867.385	833.552	847.757	881.415	861.233	966.722	905.276	929.493	946.574	903.958	852.162	911.872	954.125	882.426
LYN	NM_002350.3	131.887	109.299	101.33	122.869	116.964	102.917	109.57	96.865	110.172	124.721	116.276	128.049	141.262	126.525	97.114	124.866	126.038	119.743	103.125	93.97	90.938	135.784	134.306	128.136	142.274	144.802	132.197	144.793	137.722	141.057
LCP1	NM_002298.4	294.356	288.429	280.273	263.646	272.689	258.59	273.205	270.264	280.593	228.655	219.135	220.615	225.347	213.596	212.066	254.356	249.45	227.861	226.875	224.814	237.151	241.312	222.122	229.831	189.15	164.484	156.602	253.795	244.425	213.226
LAMP2	NM_002294.2	772.206	807.602	789.077	772.532	774.545	749.826	849.892	846.669	828.009	698.867	676.412	609.39	739.945	704.73	701.6	807.579	811.368	776.586	724.007	743.434	711.454	736.48	716.73	821.696	741.798	771.808	719.965	784.975	717.145	685.602
KPNB1	NM_002265.4	1203.23	1205.33	1250.45	1173.97	1150.6	1139.01	1319.89	1342.95	1334.11	1330.36	1324.87	1314.43	1373.1	1304.7	1363.56	1257.33	1260.38	1231.14	1131.53	1179.98	1217.85	1179.25	1212.63	1269.15	1236.06	1254.01	1260.95	1215.29	1163.81	1161.26
JUNB	NM_002229.2	24.848	24.289	21.559	39.298	39.441	42.378	32.439	29.897	30.986	22.22	23.479	27.77	35.316	23.128	29.729	30.638	28.884	24.414	35.56	30.927	46.36	19.925	18.08	18.305	31.251	28.117	30.507	21.15	23.574	26.243
JUN	NM_002228.3	1702.1	1757.9	1793.75	1972.37	1942.82	1977.91	2237.54	2293.66	2317.05	1896.62	1854.82	1812.74	1988.6	1925.08	2013.63	1806.5	1811.79	1778.71	1797.22	1815.17	1890.08	1650.07	1636.21	1741.02	1618.47	1643.43	1612.8	1901.84	1853.66	1779.61
JAK1	NM_002227.1	163.425	180.648	183.256	128.838	129.884	127.998	163.635	167.42	182.472	173.462	163.233	165.075	144.626	148.293	146.662	147.411	152.296	127.881	134.418	140.36	137.298	160.874	161.426	164.746	143.919	141.99	140.332	140.726	142.685	155.819
ITPR3	NM_002224.2	261.862	273.249	260.87	220.866	223.047	211.889	261.672	247.543	237.558	231.522	205.719	192.845	253.095	265.294	218.011	294.821	285.336	267.388	252.478	242.657	278.162	236.884	237.619	244.068	233.56	219.312	215.583	258.676	263.036	209.945
IRF1	NM_002198.1	21.981	18.217	30.183	25.271	20.401	18.162	22.347	21.525	20.657	26.521	26.833	24.684	25.225	24.489	25.765	23.701	23.632	26.739	24.181	23.79	23.18	19.187	19.371	20.339	18.915	12.653	10.169	26.844	19.852	21.323
IL6ST	NM_002184.2	508.433	522.208	515.271	479.04	463.095	444.533	542.806	538.137	504.38	574.863	576.907	509.111	587.752	529.228	521.245	515.648	519.906	480.135	486.465	513.861	518.88	529.114	499.774	545.085	500.015	497.669	494.213	564.531	524.831	501.9
IL1RAP	NM_002182.2	75.5	77.42	79.77	55.714	59.842	65.729	64.156	65.772	58.529	74.546	76.027	57.082	70.631	73.466	81.259	69.37	70.896	67.428	74.677	79.696	76.673	79.699	74.902	73.22	55.1	52.016	44.744	77.277	70.722	63.968
ICAM3	NM_002162.3	50.652	48.578	49.587	47.257	48.282	53.621	43.972	41.855	39.593	47.308	45.84	41.655	54.655	55.78	45.584	48.559	43.763	36.039	47.651	55.906	53.493	50.181	58.113	54.915	23.027	28.117	30.507	68.329	58.315	52.486
HMOX1	NM_002133.2	25.804	27.325	32.339	28.852	28.561	31.999	20.184	19.134	22.379	20.07	20.125	21.599	18.499	21.768	21.801	23.622	20.131	17.438	17.069	21.411	21.397	15.497	16.788	20.339	20.56	21.088	18.304	22.776	21.092	19.682
HMGB1	NM_002128.4	829.548	842.517	881.783	976.484	966.311	935.769	1097.87	1083.45	1036.3	911.035	883.249	819.206	1032.56	978.187	935.467	894.869	897.144	868.428	955.86	911.152	898.678	963.032	946.601	982.374	922.725	937.698	911.142	981.015	970.255	898.828
HLA-DQB1	NM_002123.3	50.652	47.059	51.743	62.181	60.522	55.35	47.577	39.463	37.871	47.308	42.485	49.368	62.223	61.222	55.494	48.559	43.763	45.34	64.008	67.801	65.974	50.181	55.53	56.949	39.475	28.117	28.473	68.329	69.481	68.888
HLA-DPB1	NM_002121.5	130.931	144.215	153.072	114.412	112.884	115.025	98.037	101.648	98.122	108.952	120.748	101.822	109.31	96.594	109.006	120.241	102.406	98.817	93.879	92.781	108.769	109.955	102.021	105.763	98.687	95.597	95.589	118.763	99.259	86.93
HLA-DMB	NM_002118.4	34.405	33.397	40.963	25.271	21.761	23.351	21.626	26.309	30.986	17.196	19.007	13.885	23.544	27.21	27.747	27.748	27.133	34.877	22.759	26.169	32.096	26.566	23.245	24.407	18.093	21.088	20.338	27.657	27.296	24.603
HLA-C	NM_002117.4	400.439	412.909	435.501	396.961	398.493	403.021	353.221	361.15	337.401	311.085	317.522	313.18	380.063	374.133	348.818	334.709	358.858	351.091	376.939	387.775	415.46	376.357	382.256	437.289	369.254	392.231	376.253	396.961	398.276	413.33
HLA-A	NM_002116.5	1136.33	1249.35	1332.38	1132.68	1218.6	1248.85	1127.42	1205.43	1258.37	1086.65	1086.73	1070.68	1220.91	1208.11	1268.43	1033.61	1094.95	1134.65	1181.31	1288.22	1387.24	1171.14	1287.53	1395.26	1123.39	1171.07	1222.31	1181.94	1230.81	1236.71
GSK3B	NM_002093.2	269.508	286.911	297.521	238.276	248.208	274.158	276.089	266.677	292.643	277.396	260.503	254.555	277.479	292.504	311.162	280.369	283.585	285.988	227.586	229.572	231.802	259.022	272.487	274.577	254.942	274.14	266.428	244.847	230.777	223.067
CXCL3	NM_002090.2	28.671	36.433	36.651	29.349	29.921	31.999	29.555	33.484	29.264	24.371	22.361	23.141	37.838	36.733	41.62	32.373	33.26	32.552	22.047	24.979	24.963	32.47	34.868	32.542	33.718	37.958	32.541	29.284	29.778	37.725
CXCL2	NM_002089.4	34.405	33.397	36.651	44.273	43.521	51.891	38.205	49.03	44.757	39.423	35.777	44.74	46.247	42.175	39.638	49.715	51.64	44.177	32.715	40.443	46.36	47.967	46.491	54.915	41.942	40.769	40.676	48.807	43.426	39.365
GNS	NM_002076.3	236.058	256.55	297.521	191.516	201.286	212.753	218.42	237.976	265.1	206.434	215.781	240.671	218.62	216.317	223.957	212.156	216.19	212.747	178.513	196.266	210.405	206.628	205.334	252.204	246.718	251.646	266.428	215.563	212.166	226.347
IFI6	NM_002038.3	64.032	77.42	75.458	46.76	47.602	42.378	67.04	64.576	65.414	43.007	33.541	32.398	41.201	48.977	59.458	45.668	49.015	53.478	50.496	49.959	51.71	47.967	42.616	38.644	36.185	36.552	30.507	56.128	60.796	65.608
FYN	NM_002037.3	862.042	906.275	935.681	773.03	804.466	824.203	804.478	841.886	846.944	1033.61	979.4	982.738	944.271	926.489	923.576	807.579	838.502	830.064	806.507	817.182	884.414	839.794	901.401	947.798	834.729	870.218	888.77	807.751	780.422	792.215
FOXO1	NM_002015.3	66.899	66.794	77.614	66.658	71.402	73.512	73.528	82.514	91.236	77.413	71.554	70.967	73.995	66.664	57.476	84.978	91.903	87.192	61.875	64.233	62.408	80.437	76.193	75.254	56.745	64.669	75.251	66.703	75.685	72.169
ACSL1	NM_001995.4	192.096	189.756	200.503	173.608	174.086	163.457	200.399	187.75	182.472	204.284	207.955	209.815	221.984	209.514	204.138	205.219	198.685	197.634	192.025	193.887	199.706	179.323	197.585	195.255	226.158	213.688	217.616	195.227	202.24	186.982
EPHX2	NM_001979.5	142.399	136.624	133.669	108.94	108.123	109.836	92.27	88.494	92.957	138.34	135.282	143.477	123.604	117.002	101.078	110.413	112.909	110.443	134.418	122.518	130.166	137.998	151.094	162.712	108.556	120.903	115.927	129.338	146.407	132.856
CTSL	NM_001912.4	317.293	329.416	340.64	305.929	312.13	318.265	291.948	290.594	299.529	280.98	287.335	274.611	296.819	297.946	293.324	283.26	296.714	290.639	288.038	285.478	306.692	295.92	302.189	315.255	282.081	291.01	284.732	284.706	299.017	303.436
CD79A	NM_001783.3	16.247	19.735	25.871	25.271	15.374	11.96	19.149	19.134	17.214	17.196	13.416	7.339	16.817	12.244	15.855	23.622	20.131	19.763	16.358	11.257	6.588	19.187	21.954	24.407	17.27	16.87	14.237	17.896	17.37	14.762
CBFB	NM_001755.2	406.173	420.499	405.318	436.757	440.654	442.804	453.42	440.077	475.115	470.929	458.395	459.743	449.012	446.238	445.932	417.375	417.5	412.707	339.956	362.796	392.28	401.448	382.256	427.119	385.702	386.607	347.78	431.126	442.942	390.367
ATP6V1B2	NM_001693.3	622.161	655.797	670.5	590.965	581.419	618.369	664.631	655.332	633.487	596.366	582.497	590.877	648.293	610.857	570.793	609.876	606.557	599.878	497.844	538.841	538.494	558.633	582.424	626.442	571.563	589.049	547.092	627.98	610.442	590.471
ATF4	NM_001675.2	13090.2	13575.9	14091.3	12139.1	12447.8	12724.6	11481.8	11766.1	11760.8	13780.2	13684.8	13363.4	14839.3	14625.2	14803	13912.7	14154.7	13908.8	13601.1	14042	14621.4	14434.4	14703.9	15667.1	14722.5	15004.6	14946.4	12475.8	12473.1	11909.5
RHOG	NM_001665.3	71.678	62.24	58.211	79.591	75.482	79.566	82.899	71.752	84.35	77.413	74.908	77.138	102.583	87.071	87.205	93.649	102.406	105.792	92.457	92.781	105.202	86.341	86.524	103.729	72.371	75.916	75.251	80.531	74.444	75.449
APEX1	NM_001641.2	1268.21	1352.58	1360.4	1257.54	1241.72	1286.03	1174.28	1157.59	1160.24	1290.21	1280.15	1254.26	1283.13	1212.19	1236.72	1387.97	1418.8	1349.73	1273.06	1298.93	1378.33	1329.8	1328.86	1393.22	1291.98	1284.94	1230.45	1219.35	1179.94	1148.14
AKT2	NM_001626.4	1353.27	1410.27	1448.8	1310.77	1296.12	1288.63	1564.26	1592.89	1604.38	1419.24	1402.02	1363.8	1518.57	1481.57	1488.42	1376.41	1339.15	1326.47	1357.69	1409.55	1430.04	1446.39	1523.86	1598.65	1430.96	1442.4	1500.94	1504.06	1536.03	1497.5
AHR	NM_001621.4	106.083	109.299	120.733	103.469	108.803	103.782	113.896	112.411	108.45	113.969	116.276	111.079	136.217	125.164	114.951	101.164	98.029	97.655	110.948	114.191	123.033	90.031	95.564	103.729	100.332	102.627	107.791	95.173	91.814	93.491
PARP1	NM_001618.3	5347.15	5581.86	5583.9	5069.96	5132.12	5241.86	5790.66	5880.05	5994.03	5423.2	5404.59	5233.04	5550.43	5369.83	5392.81	4739.11	4708.04	4619.99	4715.29	4826.97	5012.27	4968.66	5062.31	5434.58	4956.56	5041.36	4999.08	5282.51	5243.35	5086.25
IRF3	NM_001571.5	35.361	34.915	28.027	34.324	36.041	31.135	31.718	26.309	27.543	42.29	38.013	47.826	45.406	32.652	39.638	26.592	23.632	20.926	24.892	32.116	30.313	27.304	29.702	36.61	32.896	22.494	20.338	35.792	33.5	31.164
IRAK1	NM_001569.3	405.217	411.391	429.034	462.624	457.655	449.723	492.346	496.282	495.772	473.079	455.041	439.687	481.805	455.762	457.824	383.846	392.118	380.155	410.366	435.355	438.641	439.822	446.826	457.628	423.532	438.623	433.199	459.597	433.016	411.689
IL18	NM_001562.3	22.937	19.735	25.871	25.271	15.374	11.96	19.149	19.134	22.379	17.196	10.07	7.339	12.576	14.965	15.855	23.622	14.582	13.951	17.069	22.6	24.963	14.255	9.267	6.74	11.62	11.247	4.107	17.082	19.852	13.122
TNFRSF9	NM_001561.5	14.336	13.662	17.248	25.271	27.201	25.946	19.149	12.549	8.281	17.196	17.889	13.885	15.976	16.326	15.855	23.622	16.63	16.276	17.78	21.411	19.614	17.711	15.497	16.271	14.803	15.464	22.372	19.523	23.574	22.963
IL13RA1	NM_001560.2	341.185	355.223	377.291	327.319	335.251	345.94	402.239	379.088	370.108	348.358	339.883	350.207	345.588	336.039	346.836	323.725	329.974	326.678	326.443	339.006	356.618	320.273	335.766	374.238	335.536	350.055	353.881	431.939	452.868	429.732
IL12RB2	NM_001559.2	62.121	60.722	62.522	39.796	38.761	47.567	45.414	43.051	63.693	55.193	50.312	43.197	67.268	58.501	61.44	50.871	44.638	38.364	52.629	52.338	60.625	52.395	49.073	56.949	51.811	49.205	42.71	61.822	58.315	47.566
IKBKB	NM_001556.1	76.456	77.42	77.614	75.114	78.203	82.161	82.178	88.494	79.186	79.563	80.499	84.852	75.676	76.187	61.44	97.696	99.78	102.305	68.276	53.527	58.842	66.416	69.736	67.119	75.66	73.104	73.217	75.65	69.481	67.248
IGFBP7	NM_001553.1	43.007	48.578	36.651	45.765	40.121	44.107	42.531	41.855	43.036	22.937	27.951	26.227	36.156	23.128	17.837	35.263	37.636	30.226	34.849	29.737	30.313	45.015	42.616	34.576	29.606	25.305	34.575	39.045	38.463	27.883
IFIT1	NM_001548.3	15.291	15.18	17.248	25.271	18.361	21.621	19.149	12.549	8.281	17.196	15.653	15.428	15.135	20.407	15.855	23.622	14.582	9.16	15.711	20.221	23.18	17.711	21.954	20.339	13.158	16.87	4.107	18.709	27.296	24.603
ERN1	NM_001433.2	85.057	101.709	125.045	80.089	72.082	76.107	69.923	63.381	74.022	80.997	70.436	72.51	89.971	95.234	91.168	93.649	92.778	90.679	91.034	95.159	103.419	81.175	87.816	77.288	80.594	80.133	73.217	67.516	71.963	63.968
MME	NM_001354644.1	24.848	22.771	6.23	25.37	22.441	23.351	29.555	32.288	27.543	27.955	26.833	27.77	28.589	29.931	29.729	28.326	20.131	19.763	30.582	35.685	35.662	23.615	15.497	6.74	20.56	18.276	16.27	24.403	19.852	19.682
CTSZ	NM_001336.3	206.431	224.671	219.907	223.85	230.527	235.24	237.883	248.739	234.115	230.088	213.545	225.243	219.461	217.677	225.939	193.657	201.31	184.846	197.715	203.403	219.32	217.697	201.459	227.797	213	184.166	197.278	234.272	249.388	247.67
CHUK	NM_001320928.1	244.659	242.888	234.998	250.712	238.688	252.537	248.696	258.306	251.329	312.519	300.752	282.325	269.912	258.492	257.65	267.073	249.45	230.186	239.676	242.657	237.151	253.119	246.659	262.373	251.652	241.805	237.954	247.287	243.184	205.025
MAPK14	NM_001315.2	377.502	340.043	349.263	396.961	371.972	362.373	411.61	394.634	364.944	432.939	386.841	367.177	433.877	412.226	408.276	417.953	401.746	383.643	363.426	362.796	306.692	379.309	339.64	335.594	377.478	351.461	317.273	416.484	392.072	364.124
ARRB2	NM_001257328.1	227.457	224.671	250.09	235.291	233.928	249.942	220.583	234.389	232.393	248.725	242.614	232.957	227.029	205.433	214.048	249.153	233.695	211.585	244.655	253.362	263.898	226.552	237.619	248.136	244.251	237.588	221.684	234.272	230.777	232.908
LTA4H	NM_001256643.1	1979.26	2120.71	2186.13	1907.2	1910.18	1964.94	1995.34	2132.22	2153.51	2068.64	2087.38	2024.1	2057.55	2058.41	2102.82	2128.49	2177.65	2146.07	1814.29	1881.78	1906.12	1877.36	1879	2054.24	1878.35	1903.51	1952.45	1835.95	1785.42	1720.57
ATF2	NM_001256091.1	452.046	464.523	476.464	458.644	483.496	499.884	485.138	505.849	525.037	439.39	456.159	445.858	475.078	476.169	485.571	499.462	506.777	487.11	451.615	479.366	504.615	459.746	480.403	522.713	401.328	428.783	396.591	445.768	467.757	457.615
RAB5C	NM_001252039.1	383.236	391.656	441.969	351.694	355.651	368.427	443.328	458.015	476.837	410.002	404.729	399.575	396.039	402.703	392.421	337.021	349.23	308.077	364.848	359.227	388.714	385.213	406.793	408.814	323.2	338.808	313.205	380.692	379.665	380.526
CD68	NM_001251.2	36.317	34.915	40.963	40.79	38.761	38.918	19.463	20.33	17.214	31.539	23.479	21.599	27.748	25.849	21.801	28.904	27.133	29.064	34.849	35.685	32.096	22.877	24.537	34.576	30.429	29.523	38.642	30.097	24.815	26.243
MAP3K8	NM_001244134.1	69.766	81.975	81.926	79.591	78.203	81.296	62.715	68.164	72.3	75.263	73.79	67.881	73.995	68.024	75.313	65.323	65.645	70.916	77.521	88.023	92.721	81.175	85.233	93.559	66.614	77.321	87.453	67.516	60.796	60.687
C1QBP	NM_001212.3	5907.19	6031.2	6263.03	6188.22	6058.99	6043.58	6510.79	6499.5	6300.44	6208.09	5964.73	5740.61	6373.62	5980.68	5862.52	6081.99	6039.31	5737.21	6102.85	6137.79	6044.68	6435.71	6493.19	6821.7	6122.71	6064.81	5965.13	6540.91	6475.4	6263.91
CASP10	NM_001206524.1	27.715	27.325	6.23	25.271	28.561	23.351	28.113	37.072	36.15	37.273	35.777	37.026	28.589	20.407	17.837	34.685	35.886	33.714	25.603	24.979	32.096	27.304	28.411	34.576	35.363	35.146	30.507	27.657	26.055	27.883
MAVS	NM_001206491.1	80.279	86.529	94.862	72.13	71.402	76.107	86.503	96.865	94.679	108.235	105.095	104.908	88.289	82.989	83.241	80.931	76.148	83.704	69.698	68.991	83.805	64.202	77.484	79.322	92.108	102.627	117.96	80.531	76.926	67.248
IRF4	NM_001195286.1	46.829	51.614	68.99	29.349	25.841	26.81	30.276	23.917	24.1	33.689	32.423	26.227	32.793	38.094	33.693	48.559	49.015	45.34	34.138	40.443	35.662	33.208	33.577	40.678	46.876	49.205	44.744	39.045	26.055	21.323
DDIT3	NM_001195054.1	403.306	432.644	392.382	563.605	541.297	550.045	243.65	235.585	246.165	511.069	485.228	464.371	501.985	485.692	485.571	563.051	555.792	546.401	487.887	486.503	515.313	461.222	433.912	453.56	482.745	501.886	492.179	370.931	367.258	359.203
IKBKE	NM_001193321.1	21.025	21.253	19.404	25.271	15.641	16.432	19.149	15.546	18.936	25.804	23.479	15.428	15.135	14.965	15.855	23.622	19.256	17.438	15.711	16.653	16.048	26.566	25.828	28.475	21.382	19.682	18.304	18.709	21.092	19.682
BCL2L1	NM_001191.3	87.924	89.565	97.018	80.586	88.403	83.891	84.34	87.298	99.843	92.465	89.443	95.651	71.472	81.629	83.241	73.416	77.898	74.403	78.233	92.781	98.07	85.603	78.776	79.322	71.548	81.539	79.318	79.718	73.203	72.169
ACOX1	NM_001185039.1	331.628	332.453	303.989	286.528	278.809	278.482	326.549	309.728	309.858	356.96	338.765	323.98	325.408	300.667	330.981	303.493	299.34	291.801	284.482	291.426	281.729	311.417	311.229	335.594	283.725	293.821	321.34	314.803	305.221	305.077
LGALS3	NM_001177388.1	278.109	317.272	332.016	266.133	286.969	312.211	268.88	294.182	313.301	279.547	280.627	276.154	293.456	293.864	305.216	282.682	292.338	289.476	284.482	305.7	338.787	346.101	392.587	414.916	288.66	260.081	274.563	303.415	306.462	328.039
LDHB	NM_001174097.1	11311.7	11157.7	11392	11620.8	11376.1	11380.6	12568.2	12462.1	12340.9	11730.9	11313.4	10814.8	12188.1	11395.4	11411.9	11618.3	11550.8	11008.2	10735.6	10805.4	11053.4	11028.7	11058.3	11505.8	11517.6	11398.6	10972.3	11178.4	10919.7	10277.5
TBP	NM_001172085.1	292.444	332.453	327.704	327.816	326.41	319.13	369.8	395.83	389.044	369.862	366.716	377.976	366.609	375.493	370.619	337.599	357.982	345.279	349.202	373.501	388.714	350.529	360.302	394.577	355.274	378.172	374.219	322.938	318.869	316.558
RGMA	NM_001166283.1	43.007	50.096	47.431	25.271	25.161	22.486	28.113	27.505	25.821	27.955	24.597	21.599	36.997	38.094	43.602	40.466	41.137	48.827	31.293	38.064	32.096	35.422	36.159	40.678	32.073	29.523	22.372	27.657	28.537	21.323
PARP9	NM_001146102.1	77.412	81.975	71.146	61.186	58.482	57.945	63.436	63.381	61.972	67.378	79.381	74.052	57.178	44.896	43.602	57.808	59.518	49.99	59.741	58.285	64.191	67.154	58.113	67.119	60.035	59.045	61.014	63.449	59.555	57.407
NGLY1	NM_001145293.1	317.293	289.947	284.585	283.544	263.168	274.158	304.923	296.573	287.479	326.138	320.877	316.266	328.771	296.585	311.162	319.101	310.718	296.451	283.771	275.963	294.21	296.658	295.732	305.085	273.857	295.227	278.63	292.84	282.888	273.913
ATG13	NM_001142673.1	306.78	303.61	334.172	303.939	300.57	323.454	286.181	291.79	285.758	316.103	351.064	334.779	334.657	314.272	293.324	281.525	272.207	275.525	257.456	253.362	271.03	309.941	329.309	347.797	308.397	303.662	280.664	288.773	289.091	290.315
MLKL	NM_001142497.1	29.627	27.325	23.715	38.303	40.801	37.189	25.23	26.309	29.264	28.671	32.423	21.599	30.27	24.489	19.819	26.014	28.884	26.739	23.47	26.169	19.614	31.732	25.828	24.407	26.317	21.088	22.372	35.792	34.741	34.444
ATG7	NM_001136031.2	292.444	285.393	263.026	298.964	304.65	309.617	305.644	308.532	304.693	317.536	318.64	311.638	305.227	318.353	303.234	279.791	281.835	273.2	282.349	299.752	303.126	280.423	277.652	280.678	297.706	286.792	290.833	284.706	301.499	295.235
NFATC4	NM_001136022.2	50.652	65.276	40.963	54.222	59.842	63.134	47.577	47.834	43.036	48.025	50.312	44.74	57.178	58.501	57.476	52.605	58.643	51.152	48.362	55.906	58.842	33.208	41.325	44.746	41.12	33.74	34.575	47.993	44.666	44.285
MSRA	NM_001135670.2	62.121	56.168	51.743	63.673	66.642	63.999	68.482	59.793	70.579	73.112	68.2	61.71	72.313	73.466	75.313	63.011	59.518	53.478	50.496	48.769	35.662	70.106	82.65	93.559	66.614	71.698	67.115	54.501	44.666	42.645
SIGIRR	NM_001135053.1	166.292	174.576	185.411	133.813	139.404	147.025	136.963	147.091	148.043	111.819	105.095	98.737	163.124	179.584	176.391	139.318	135.666	139.507	142.952	145.118	149.78	146.853	153.677	170.848	152.965	147.614	150.501	138.286	145.166	136.136
MAPK9	NM_001135044.1	1011.13	1126.39	1224.58	987.926	1057.43	1098.36	983.972	1045.18	1098.27	1010.67	1046.48	1101.53	1014.06	1021.72	1056.36	961.349	998.675	1037	898.253	969.437	1064.51	989.599	1083.49	1228.48	898.053	941.916	974.19	970.44	1022.37	1023.48
BCL6	NM_001134738.1	34.405	25.807	21.559	28.354	28.561	27.675	46.856	56.205	48.2	31.539	39.131	30.855	42.883	39.454	43.602	33.529	35.011	37.202	32.715	33.306	30.313	25.09	20.662	6.74	27.961	29.523	32.541	38.232	33.5	32.804
ATG10	NM_001131028.1	129.975	139.66	150.916	93.52	93.163	84.755	111.012	89.69	87.793	121.854	114.04	112.622	110.151	111.56	114.951	126.022	132.165	112.768	101.702	102.296	96.287	96.672	96.855	111.865	104.444	88.568	85.42	127.711	130.277	119.734
SUGT1	NM_001130912.1	381.325	368.886	366.511	415.864	394.413	366.697	437.561	419.747	397.651	455.159	421.5	376.434	442.285	409.505	382.511	466.511	442.883	417.357	394.008	365.175	360.185	413.993	409.376	418.984	385.702	382.39	351.847	396.148	368.498	357.563
GUCY1A1	NM_001130682.1	21.981	21.253	25.871	25.271	15.374	12.973	19.149	17.938	17.214	17.196	10.07	12.342	21.862	20.407	17.837	23.622	20.131	19.763	18.491	26.169	24.963	16.973	20.662	22.373	16.448	12.653	16.27	18.709	23.574	19.682
AP1M1	NM_001130524.1	523.724	551.051	573.482	477.05	496.416	519.776	584.616	619.456	626.601	617.87	636.163	646.417	621.386	625.822	657.998	524.319	514.654	505.711	534.115	605.452	632.998	565.274	618.583	677.289	532.91	559.526	581.666	557.21	563.294	554.387
RASGRP1	NM_001128602.1	48.741	51.614	49.587	47.755	45.561	44.107	47.577	60.989	55.086	48.741	49.194	46.283	49.61	47.617	51.53	60.12	63.019	63.94	38.405	44.011	55.276	53.133	61.987	69.153	45.232	47.799	40.676	52.06	57.074	49.206
CTSA	NM_001127695.1	148.134	159.395	163.852	159.182	160.485	167.781	219.141	220.038	197.965	166.294	156.525	151.191	169.851	151.014	180.355	139.318	144.418	134.856	135.84	135.602	142.647	156.447	164.009	164.746	144.741	139.179	142.366	191.16	199.758	186.982
CD59	NM_001127227.1	923.207	898.684	974.488	798.897	792.225	824.203	1087.78	1106.17	1087.94	976.263	992.817	982.738	882.889	882.954	846.281	944.006	986.421	955.62	864.115	871.899	891.546	929.086	969.846	1012.88	898.053	915.205	868.432	978.575	1008.72	984.118
CFLAR	NM_001127183.1	40.139	42.505	49.587	54.719	57.122	55.35	54.064	57.401	65.414	48.741	52.548	50.911	58.859	50.338	57.476	52.027	48.139	46.502	46.228	54.717	65.974	47.967	60.696	61.017	51.811	59.045	44.744	43.113	37.222	29.524
IRAK4	NM_001114182.1	131.887	129.034	135.825	130.828	130.564	130.593	136.242	161.441	156.65	165.578	167.706	160.447	158.079	152.374	174.409	137.005	153.171	153.457	125.172	140.36	142.647	146.853	152.386	162.712	120.892	119.497	128.129	126.084	124.073	116.454
PIK3R3	NM_001114172.1	86.969	92.601	94.862	93.52	89.763	94.269	129.034	120.782	130.829	104.651	98.387	97.194	106.788	95.234	101.078	82.666	90.152	90.679	72.543	63.043	58.842	72.32	77.484	85.424	78.127	75.916	87.453	109.815	119.111	109.893
CAP1	NM_001105530.1	429.11	441.752	513.116	480.034	492.336	509.397	537.76	572.817	593.894	513.936	481.874	470.542	486.009	511.542	535.119	422.577	418.375	425.495	460.861	501.966	511.747	485.575	506.231	518.645	463.829	489.234	486.078	497.015	490.09	472.377
ACVR1	NM_001105.2	120.418	135.106	133.669	108.443	120.364	119.349	124.708	123.174	129.107	136.189	133.046	134.22	132.013	123.804	120.897	126.022	132.165	131.369	129.439	142.739	160.478	124.715	125.266	144.407	108.556	115.279	115.927	123.644	127.796	119.734
CXCL16	NM_001100812.1	98.437	107.781	116.421	104.961	99.283	115.89	105.966	110.019	110.172	106.801	103.977	107.993	106.788	106.118	91.168	123.131	134.79	127.881	97.435	109.433	121.25	133.57	130.432	150.509	111.845	116.685	101.69	109.815	120.351	123.015
ABCF1	NM_001090.2	510.344	532.835	556.234	427.305	435.894	446.263	481.533	503.457	543.972	465.911	424.854	411.917	525.529	514.263	537.101	454.372	471.767	461.534	383.34	407.996	443.99	449.415	476.529	512.543	419.42	449.87	439.3	446.581	456.59	454.335
RB1CC1	NM_001083617.1	288.622	318.79	336.328	321.349	330.491	339.887	333.037	337.233	346.008	359.11	360.008	388.776	369.132	371.412	406.294	350.317	358.858	383.643	283.06	305.7	304.909	325.438	333.183	345.763	296.061	282.575	254.225	331.072	302.739	290.315
PXN	NM_001080855.3	77.412	97.155	90.55	81.581	75.482	89.08	84.34	94.473	98.122	94.616	92.797	91.023	83.244	87.071	85.223	84.978	91.903	89.517	88.189	82.075	94.504	92.982	95.564	95.593	83.062	77.321	75.251	77.277	80.648	70.528
KDM6B	NM_001080424.1	71.678	78.938	79.77	58.201	51.002	51.891	49.739	46.639	53.364	55.909	53.666	58.625	55.496	47.617	55.494	71.682	70.896	63.94	62.586	70.18	55.276	55.347	59.405	52.881	59.212	66.075	52.879	60.195	63.277	60.687
CASP8	NM_001080124.1	132.842	147.251	174.632	145.254	148.925	157.403	135.521	144.699	151.486	141.207	141.991	146.562	137.058	149.653	162.518	135.849	138.291	147.644	104.547	115.381	114.118	144.639	149.803	174.915	147.208	170.107	154.569	134.218	147.647	149.258
XBP1	NM_001079539.1	1149.71	1091.48	1058.57	1296.84	1236.28	1155.44	847.009	792.856	740.216	1403.47	1283.51	1174.04	1439.53	1285.66	1195.1	1369.47	1318.14	1256.72	1385.43	1303.68	1257.08	1515.02	1430.88	1429.83	1359.41	1266.67	1179.6	1211.22	1127.83	1074.33
TNFRSF1A	NM_001065.2	138.577	130.552	153.072	153.213	155.045	159.997	125.429	120.782	123.943	136.189	135.282	131.135	129.49	123.804	132.789	150.879	139.167	134.856	140.819	133.223	130.166	156.447	140.763	136.271	126.648	113.873	122.028	164.316	145.166	147.618
PSAP	NM_001042465.2	1684.9	1662.26	1573.84	1685.84	1638.17	1555	1687.53	1580.93	1507.97	1546.83	1484.75	1317.52	1597.61	1476.12	1361.58	1634.81	1502.83	1414.83	1555.41	1589.16	1513.85	1604.32	1472.2	1564.07	1490.18	1376.32	1342.31	1675.7	1559.6	1440.09
SIRPA	NM_001040022.1	89.836	95.637	103.485	99.489	95.883	102.917	111.733	113.607	123.943	106.084	114.04	120.335	106.788	76.187	77.295	111.57	119.036	125.556	98.858	101.107	101.636	97.41	86.524	95.593	101.154	108.25	111.859	113.069	117.87	119.734
MAF	NM_001031804.2	128.064	121.444	129.357	91.53	93.843	97.728	134.801	147.091	153.207	133.322	146.463	141.934	107.628	97.955	110.988	119.663	119.036	122.068	112.37	126.086	137.298	111.431	98.147	101.695	107.733	113.873	119.994	117.136	116.629	103.332
LIMK2	NM_001031801.1	167.248	185.202	170.32	139.285	161.165	172.97	126.871	136.328	156.65	161.277	177.768	185.131	148.83	152.374	162.518	152.035	165.425	173.221	135.84	151.066	146.214	149.805	158.843	183.051	128.293	143.396	132.197	138.286	135.24	119.734
RUNX3	NM_001031680.2	30.582	28.843	34.495	39.298	38.761	39.783	42.531	41.855	41.314	37.99	34.659	35.483	31.111	32.652	39.638	32.951	38.512	32.552	39.116	44.011	46.36	32.47	38.742	30.509	38.652	44.987	44.744	47.993	45.907	39.365
AP1G1	NM_001030007.1	554.306	584.448	631.693	481.527	494.376	492.965	535.598	558.467	588.73	559.093	554.546	581.621	549.073	544.193	547.01	509.867	520.781	535.938	406.81	428.218	436.857	467.126	502.357	553.221	474.521	490.64	510.483	518.165	528.553	531.424
VEGFA	NM_001025366.1	481.673	508.546	526.051	496.45	497.776	507.668	402.96	394.634	383.879	567.695	569.081	567.736	561.686	533.309	525.209	605.251	603.931	582.44	508.512	485.313	485.001	588.151	613.418	673.221	550.181	558.12	536.923	437.634	452.868	439.573
ADAR	NM_001025107.1	237.014	247.442	228.53	221.363	223.727	215.348	255.905	270.264	280.593	269.512	251.558	251.47	254.777	251.689	249.722	201.172	193.433	169.733	209.094	226.004	246.067	243.525	224.705	233.899	233.56	253.052	242.022	209.055	193.555	191.903
TGFBR2	NM_001024847.1	39.184	37.951	36.651	48.75	48.282	51.891	48.298	45.443	44.757	47.308	45.84	40.112	45.406	46.256	41.62	37.575	34.135	39.527	44.806	42.822	41.011	38.374	42.616	48.814	43.587	47.799	50.845	52.874	57.074	54.127
CD276	NM_001024736.1	161.513	174.576	204.815	185.05	200.606	211.889	177.331	176.987	185.915	197.833	197.893	183.589	157.238	157.816	164.499	160.707	171.551	170.896	171.401	176.045	183.658	202.2	198.877	207.458	183.394	194.007	189.143	195.227	197.277	183.702
NAE1	NM_001018159.1	1501.41	1518.05	1560.91	1521.68	1521.21	1565.38	1640.67	1619.19	1647.41	1615.64	1596.56	1582.87	1541.27	1477.48	1502.3	1463.7	1448.56	1443.89	1219.01	1266.81	1271.34	1471.48	1456.71	1557.97	1381.62	1387.57	1370.78	1623.64	1650.18	1566.39
HSP90AA1	NM_001017963.2	11548.7	11256.3	11094.5	14118.5	13598.4	13219.2	15254.1	14855	14344.7	12681.4	11978.6	11274.5	12302.4	11296.1	10890.7	11753.5	11430.9	10683.9	10486	10127.3	10094.1	11467.8	11182.3	11414.3	10516.8	10147.4	9569.02	12186.2	11564.9	10726.9
OS9	NM_001017956.2	316.337	315.754	291.053	303.441	284.249	273.293	319.34	334.841	315.022	343.341	310.814	279.24	388.471	341.481	323.053	375.175	333.475	323.19	317.909	318.784	335.221	380.047	370.633	362.034	318.266	312.097	282.698	309.923	281.647	262.432
LAT	NM_001014987.1	12.424	13.662	17.248	25.271	15.374	11.96	19.149	12.549	8.281	17.196	17.889	18.513	15.976	7.856	17.837	23.622	17.505	17.438	18.491	26.169	28.529	16.235	19.371	16.271	11.62	8.435	10.169	18.709	19.852	19.682
AKT1	NM_001014432.1	317.293	344.597	364.355	374.079	376.732	402.156	374.125	413.768	399.372	376.313	377.896	382.605	384.267	376.854	404.312	326.038	336.976	345.279	346.357	373.501	394.063	357.171	392.587	433.221	333.891	354.273	362.016	393.707	389.591	395.288
CXCR4	NM_001008540.1	187.317	195.828	185.411	156.198	173.406	183.348	154.985	163.833	168.7	128.305	125.22	138.848	179.1	170.06	164.499	243.95	241.572	252.274	171.401	179.614	181.875	137.26	122.684	134.237	148.853	153.237	138.298	136.659	142.685	144.337
GBA	NM_001005742.2	350.742	343.079	357.887	303.939	311.45	319.995	293.389	285.811	296.086	289.582	283.981	280.782	302.705	280.26	346.836	309.851	308.968	301.102	257.456	277.152	265.681	295.92	293.149	307.119	272.212	265.705	256.259	283.079	299.017	288.675
PLAUR	NM_001005376.2	19.114	22.771	28.027	25.271	18.361	19.892	19.149	16.742	22.379	18.636	12.298	12.342	16.817	13.605	15.855	23.622	21.882	25.576	24.181	23.79	23.18	21.401	24.537	38.644	17.27	18.276	28.473	15.455	17.37	18.042
GATA3	NM_001002295.1	127.108	125.998	125.045	145.751	152.325	152.214	129.034	137.524	154.929	162.711	159.879	169.704	144.626	153.735	156.572	147.989	161.048	174.383	119.483	126.086	137.298	152.019	148.512	158.644	129.116	141.99	146.433	143.166	151.37	149.258
PLEKHA1	NM_001001974.1	397.572	420.499	416.098	417.356	414.813	396.967	475.767	456.819	471.672	450.142	436.034	402.66	484.328	478.89	455.842	487.9	502.401	496.411	449.482	442.492	454.688	447.201	462.323	506.441	398.86	403.477	425.064	444.955	418.128	424.811
CD44	NM_001001392.1	103.216	97.155	103.485	80.586	77.522	69.188	92.991	75.339	70.579	98.2	88.325	67.881	93.334	80.269	83.241	106.367	101.53	87.192	76.81	77.317	73.107	93.72	86.524	75.254	109.378	115.279	105.758	84.598	78.166	83.65
PTGER4	NM_000958.2	26.76	31.879	28.027	25.37	26.521	21.621	19.463	16.742	17.214	27.238	31.305	29.312	22.703	23.128	23.783	24.857	18.381	13.951	25.603	27.358	26.746	27.304	34.868	36.61	18.915	23.899	22.372	15.455	16.13	19.682
PTGER2	NM_000956.3	15.291	15.18	21.559	25.271	15.374	11.96	19.149	16.742	8.281	17.196	10.07	7.339	20.18	25.849	23.783	23.622	21.006	22.089	15.711	11.257	6.588	16.973	16.788	22.373	15.625	21.088	22.372	26.03	28.537	34.444
PLAT	NM_000930.3	178.716	198.864	211.283	150.228	160.485	171.241	137.684	130.349	144.6	154.826	154.289	161.99	159.761	149.653	160.536	145.098	147.044	148.807	145.086	122.518	130.166	129.142	136.889	162.712	146.386	150.425	181.008	173.264	191.073	172.221
PDHB	NM_000925.3	616.427	634.544	620.913	596.934	573.938	583.775	617.055	590.755	588.73	650.842	599.268	592.42	632.317	572.763	578.721	592.533	567.17	546.401	616.615	606.642	620.516	600.696	605.669	589.831	614.327	605.919	593.869	584.867	567.016	534.704
IL12A	NM_000882.2	33.45	36.433	34.495	29.847	26.521	22.486	32.439	29.897	30.986	32.972	24.597	18.513	35.316	32.652	31.711	32.373	25.383	26.739	30.582	26.169	19.614	39.112	36.159	34.576	37.008	35.146	34.575	41.486	31.018	31.164
IFNAR2	NM_000874.3	321.115	335.489	303.989	338.76	323.01	315.671	400.076	357.562	366.665	403.551	362.244	359.463	364.927	330.597	317.107	385.58	364.109	329.003	371.249	359.227	354.835	349.791	333.183	406.78	317.444	292.416	239.988	357.102	344.924	285.394
HPGD	NM_000860.5	74.545	74.384	79.77	77.601	83.643	79.566	76.411	80.123	68.857	75.979	80.499	81.766	110.151	102.036	97.114	100.008	100.655	96.492	79.655	86.833	103.419	77.485	85.233	111.865	64.147	78.727	69.149	104.121	106.703	108.253
GUCY1B1	NM_000857.2	151.001	163.949	140.137	144.757	148.925	151.349	146.334	139.916	139.436	145.508	145.345	140.391	142.944	134.688	130.807	134.115	134.79	124.393	150.776	132.034	128.383	135.046	148.512	144.407	129.938	143.396	132.197	139.099	131.518	127.935
CSF1	NM_000757.4	23.893	18.217	6.23	26.365	27.881	26.81	34.601	29.897	22.379	19.353	24.597	20.056	26.907	24.489	21.801	27.17	23.632	24.414	29.871	28.548	30.313	27.304	33.577	34.576	33.718	32.334	38.642	26.03	26.055	26.243
ALOX5	NM_000698.2	37.272	34.915	38.807	30.842	29.241	28.54	25.23	22.721	20.657	22.22	30.187	33.941	29.43	31.291	25.765	33.529	33.26	33.714	24.181	22.6	24.963	36.16	47.782	44.746	32.073	35.146	38.642	37.418	27.296	29.524
ALAS1	NM_000688.4	23.893	19.735	17.248	28.354	27.201	28.54	20.905	21.525	15.493	30.822	34.659	30.855	27.748	28.57	23.783	31.216	29.759	37.202	22.047	21.411	23.18	28.042	32.285	34.576	27.961	26.711	30.507	30.911	27.296	27.883
TGFB1	NM_000660.3	124.241	124.48	118.577	96.504	93.843	88.215	97.316	92.081	89.514	124.721	128.574	134.22	117.719	102.036	95.132	164.175	177.678	175.546	107.392	109.433	114.118	114.383	121.392	132.204	129.938	139.179	150.501	116.323	112.907	108.253
BCL2	NM_000657.2	35.361	34.915	36.651	38.801	38.761	38.918	38.926	33.484	37.871	41.574	40.249	41.655	33.634	32.652	29.729	38.731	39.387	37.202	43.384	49.959	58.842	41.326	46.491	54.915	27.139	35.146	42.71	29.284	32.259	37.725
SOD2	NM_000636.2	319.204	338.525	344.952	355.673	351.571	364.967	369.8	346.8	335.679	412.869	405.847	376.434	387.63	370.051	344.854	358.41	356.232	348.766	347.068	356.848	390.497	383.737	369.342	414.916	364.32	335.997	321.34	357.102	379.665	392.007
IFNAR1	NM_000629.2	482.629	485.775	508.804	468.096	448.814	458.371	496.671	481.932	490.608	463.761	434.916	401.118	496.1	461.204	451.878	567.676	552.291	509.199	453.749	455.576	433.291	450.891	440.369	471.865	439.98	424.565	388.456	466.104	436.739	426.451
IL10RB	NM_000628.4	86.013	103.227	103.485	81.581	85.003	88.215	59.831	70.556	68.857	81.714	86.089	87.937	61.382	68.024	63.421	81.509	80.524	77.891	56.185	60.664	57.059	92.982	94.273	81.356	60.857	53.422	52.879	75.65	80.648	75.449
NOS2	NM_000625.4	46.829	53.132	58.211	41.288	34.681	36.324	33.159	34.68	29.264	25.088	27.951	30.855	36.997	39.454	41.62	31.794	35.011	32.552	30.582	30.927	35.662	28.042	30.994	30.509	37.83	29.523	30.507	31.724	37.222	29.524
TAP1	NM_000593.5	49.696	45.541	58.211	52.232	59.162	57.945	42.531	52.618	49.922	45.874	45.84	40.112	48.769	51.698	51.53	53.183	59.518	61.615	44.806	47.58	46.36	55.347	67.153	75.254	60.035	67.481	71.183	49.62	47.148	45.926
CXCL8	NM_000584.3	15.291	19.735	19.404	41.288	42.841	45.837	19.149	16.742	17.214	26.521	26.833	26.227	20.18	17.686	15.855	27.17	20.131	25.576	21.336	21.411	28.529	19.187	16.788	18.305	20.56	25.305	18.304	17.896	14.889	14.762
IL6R	NM_000565.2	27.715	19.735	23.715	25.271	23.121	19.027	19.149	21.525	25.821	18.636	15.653	13.885	15.976	17.686	19.819	23.622	28.884	25.576	27.026	33.306	41.011	19.187	20.662	18.305	14.803	18.276	16.27	32.538	35.981	32.804
TAP2	NM_000544.3	125.197	124.48	125.045	153.213	165.925	178.159	147.776	151.874	158.372	106.801	109.568	101.822	130.331	129.246	138.735	123.131	119.036	126.718	99.569	102.296	103.419	119.549	118.809	138.305	132.405	136.367	158.636	130.151	127.796	136.136
APP	NM_000484.3	3603.95	3779.94	4023	3377.15	3497.35	3632.38	3653.31	3806.42	3940.36	3702.2	3789.03	3789.02	3796.42	3854.25	4060.96	3523.98	3644.59	3635.31	3144.95	3298.47	3512.69	3394.6	3591.4	3886.78	3431.84	3555.38	3579.49	3584.04	3575.8	3518.22
ALPL	NM_000478.4	19.114	24.289	23.715	25.271	21.761	18.162	19.149	16.742	17.214	18.636	10.07	7.339	25.225	16.326	21.801	26.014	21.006	23.251	27.737	29.737	35.662	25.09	21.954	24.407	23.027	26.711	22.372	35.792	38.463	41.005
SOD1	NM_000454.4	3778.84	3908.97	3960.48	4100.44	4096.45	4142.64	3940.21	3940.36	3895.6	3571.75	3482.68	3247.51	3554.26	3398.49	3420.8	3497.97	3473.04	3346.99	3491.31	3568.48	3673.17	3405.67	3418.35	3642.72	3241.05	3285.46	3170.69	3630.41	3553.47	3455.89
NEU1	NM_000434.4	521.813	507.028	558.39	541.22	541.977	557.829	536.319	530.962	549.137	403.551	399.139	391.861	449.012	412.226	406.294	490.213	498.024	488.273	517.758	553.115	556.325	476.719	472.655	506.441	422.71	427.377	410.827	496.202	516.146	478.938
IL4R	NM_000418.3	43.007	36.433	34.495	33.826	34.001	36.324	43.972	49.03	48.2	35.839	39.131	27.77	37.838	35.373	29.729	41.044	42.888	43.015	45.517	30.927	33.879	44.277	49.073	46.78	44.409	46.393	30.507	34.978	23.574	19.682
GLB1	NM_000404.2	152.912	147.251	131.513	154.705	161.845	167.781	138.405	125.565	123.943	156.976	134.164	124.964	139.581	125.164	136.753	138.739	150.545	148.807	128.017	126.086	133.732	141.688	123.975	124.068	116.78	101.221	113.893	137.472	148.888	145.978
TPP1	NM_000391.3	146.222	142.697	146.604	129.833	126.484	117.62	152.822	166.225	154.929	149.092	146.463	155.819	142.103	131.967	132.789	135.849	128.664	127.881	139.396	136.792	135.515	133.57	130.432	115.932	116.78	109.656	111.859	132.592	129.036	137.777
TCN2	NM_000355.3	28.671	27.325	21.559	33.329	33.321	34.594	28.113	27.505	24.1	27.238	29.069	29.312	28.589	31.291	37.657	33.529	30.634	23.251	33.427	32.116	28.529	28.78	37.451	24.407	27.961	25.305	34.575	38.232	33.5	27.883
PGK1	NM_000291.2	5593.72	6009.95	6280.27	4538.69	4694.87	4884.68	4380.66	4557.43	4684.02	4140.88	4193.76	4242.59	5205.68	5183.44	5309.57	6936.4	7115.89	7165.98	6759.3	7179.78	7469.37	4229.23	4381.74	4852.89	4298.65	4394.67	4533.34	3712.56	3784.24	3800.34
HPRT1	NM_000194.1	2987.52	3060.39	3098.1	2855.33	2844.53	2936.17	2732.05	2739.72	2817.98	2723.07	2678.82	2667.43	2768.91	2692.4	2723.16	2962.09	3005.65	2914.52	2612.97	2698.96	2774.49	2607.94	2657.71	2845.43	2563.4	2530.52	2495.47	2689.25	2676.26	2622.68
GUSB	NM_000181.3	539.015	548.015	551.923	517.84	529.737	537.073	523.343	557.271	564.63	493.866	498.644	478.256	576.821	563.24	578.721	507.555	539.162	537.1	499.266	529.325	545.626	531.328	535.933	555.255	536.2	521.568	526.754	526.299	519.868	492.059
GLA	NM_000169.2	1111.48	1178.01	1226.73	1216.75	1251.92	1260.09	1304.03	1334.58	1358.21	1227.86	1234.31	1192.55	1244.45	1157.77	1206.99	1576.43	1610.48	1584.56	1268.08	1307.25	1408.64	1213.94	1256.54	1415.6	1345.43	1410.06	1385.02	1291.75	1321.38	1277.71
GK	NM_000167.3	1230.94	1297.93	1345.31	1090.9	1125.44	1154.58	1001.99	991.368	1043.19	1102.42	1067.72	1092.28	1159.53	1110.15	1123.75	1176.97	1204.36	1224.17	903.231	967.058	1048.46	1122.43	1108.03	1242.71	1069.93	1104.99	1157.23	1094.08	1094.33	1080.89
CDK4	NM_000075.3	2228.69	2421.29	2578.51	1958.44	2048.91	2166.45	1929.02	2066.45	2141.46	2151.79	2252.84	2281.74	2127.34	2123.71	2197.95	2067.22	2209.16	2257.68	2248.83	2368.28	2535.56	2333.42	2387.81	2635.94	2251.71	2287.31	2416.15	2065.34	2106.77	2125.7
ATM	NM_000051.3	264.729	285.393	297.521	233.799	240.728	257.726	277.53	296.573	297.808	254.459	254.912	257.641	262.344	263.934	255.668	287.884	292.338	295.289	226.875	245.036	281.729	237.622	240.202	264.407	250.007	264.299	262.36	237.526	246.906	236.188
FAS	NM_000043.4	262.818	265.658	269.493	310.903	302.61	312.211	293.389	295.378	308.136	302.484	311.932	308.552	302.705	273.457	287.379	345.114	321.221	310.402	256.745	270.015	292.427	306.99	298.315	292.882	291.127	296.633	282.698	287.96	277.925	255.871
PSEN1	NM_000021.2	268.552	280.839	297.521	262.154	276.769	307.887	251.58	277.44	275.429	252.309	256.03	285.411	263.185	265.294	293.324	211.578	219.691	237.161	221.185	241.467	276.379	225.814	235.036	258.305	214.644	253.052	266.428	248.101	263.036	280.474
NEG_H	ERCC_00154.1	8	6	4	13	7	6	14	7	6	6	4	1	8	2	1	10	6	2	11	11	6	13	8	7	8	3	2	6	5	2
NEG_G	ERCC_00144.1	7	5	1	16	7	4	7	6	4	11	4	2	4	3	2	15	11	6	6	2	1	7	4	3	6	4	2	6	3	2
NEG_F	ERCC_00126.1	10	4	3	24	15	11	18	13	8	17	11	8	11	7	3	24	14	9	14	6	4	10	6	3	10	5	4	10	4	3
POS_A	ERCC_00117.1	33261	21615	15700	47244	34819	27986	32450	19910	14065	34090	21568	15381	30056	18016	12517	40879	27413	20114	37759	23219	16165	34969	20395	13844	28688	16959	11621	29431	19180	13997
POS_B	ERCC_00112.1	9963	6590	4778	13845	10437	8358	9404	5891	4252	10029	6564	4780	8961	5471	3809	12273	8374	6232	11215	7009	4952	10413	6123	4205	8582	5132	3601	8752	5826	4281
NEG_E	ERCC_00098.1	4	4	3	13	10	9	10	3	2	8	4	3	9	3	2	6	3	5	9	6	4	8	7	2	9	5	1	2	1	1
NEG_A	ERCC_00096.1	9	6	4	6	2	2	4	2	2	3	3	1	3	3	2	6	2	2	8	6	3	3	3	4	8	4	3	4	4	1
POS_D	ERCC_00092.1	575	362	270	848	648	547	596	379	266	665	405	305	516	322	236	730	525	412	678	399	283	654	384	289	496	299	217	541	339	261
NEG_D	ERCC_00076.1	3	2	2	3	3	2	3	2	1	4	5	3	4	1	1	8	4	3	4	3	3	2	1	1	3	3	2	4	3	2
NEG_B	ERCC_00041.1	6	6	6	12	6	6	9	3	3	5	2	3	8	6	5	10	5	4	5	3	1	7	4	3	6	3	1	9	7	5
POS_E	ERCC_00035.1	107	72	52	148	114	91	99	59	38	112	62	45	97	53	30	130	87	52	117	69	49	109	71	50	81	47	30	93	61	45
POS_F	ERCC_00034.1	55	30	23	70	46	39	57	36	22	47	29	22	33	22	17	64	44	31	46	24	21	51	25	22	42	26	17	50	30	17
NEG_C	ERCC_00019.1	5	2	2	14	8	3	9	1	2	10	4	2	8	5	2	14	6	5	12	7	4	3	2	2	4	4	2	12	5	3
POS_C	ERCC_00002.1	2729	1797	1299	3808	2821	2293	2656	1585	1123	2808	1794	1278	2466	1461	1033	3403	2276	1661	3070	1934	1354	2829	1644	1111	2188	1313	928	2443	1597	1166
MGAM	XM_011516674.2	11.399	7.745	6.23	25.271	15.374	11.96	19.149	12.549	8.281	17.196	10.07	7.339	12.576	7.856	13.873	23.622	14.582	11.626	15.711	11.257	6.588	14.255	14.205	22.373	11.62	5.544	4.107	13.465	12.407	11.481
LTBR	XM_006718983.2	11.399	7.745	6.23	25.271	15.374	11.96	19.149	12.549	8.281	17.196	10.07	7.339	12.576	7.856	4.813	23.622	14.582	9.16	15.711	11.257	6.588	14.255	9.267	6.74	11.62	5.544	4.107	13.465	7.546	4.98
FAM30A	NR_026800.2	11.399	7.745	6.23	25.271	15.374	11.96	19.149	12.549	8.281	17.196	10.07	7.339	12.576	7.856	9.91	23.622	14.582	11.626	15.711	11.257	6.588	14.255	12.914	6.74	13.158	9.841	4.107	13.465	7.546	4.98
MS4A7	NM_206939.1	11.399	7.745	6.23	25.271	15.374	11.96	19.149	12.549	8.281	17.196	10.07	7.339	12.576	7.856	4.813	23.622	14.582	9.16	15.711	11.257	6.588	14.255	9.267	6.74	11.62	5.544	4.107	13.465	7.546	4.98
CXCL12	NM_199168.3	11.399	7.745	6.23	25.271	15.374	11.96	19.149	12.549	8.281	17.196	10.07	7.339	12.576	7.856	9.91	23.622	14.582	9.16	15.711	11.257	6.588	14.255	9.267	6.74	11.62	8.435	12.203	13.465	7.546	8.201
XAF1	NM_199139.2	11.399	7.745	6.23	25.271	15.374	11.96	19.149	12.549	8.281	17.196	10.07	7.339	12.576	7.856	4.813	23.622	14.582	9.16	15.711	11.257	6.588	14.255	9.267	6.74	11.62	5.544	4.107	13.465	7.546	4.98
CXCL17	NM_198477.3	17.203	15.18	15.092	25.271	15.374	11.96	19.149	12.549	8.281	17.196	10.07	7.339	12.576	12.244	11.892	23.622	18.381	17.438	15.711	11.257	6.588	14.255	12.914	14.237	16.448	14.058	14.237	15.455	16.13	14.762
OASL	NM_198213.2	11.399	7.745	6.23	25.271	15.374	11.96	19.149	12.549	8.281	17.196	10.07	7.339	12.576	7.856	4.813	23.622	14.582	9.16	15.711	11.257	6.588	14.255	9.267	6.74	11.62	5.544	4.107	13.465	7.546	4.98
CD247	NM_198053.2	11.399	13.662	17.248	25.271	15.374	11.96	19.149	12.549	8.281	17.196	10.07	7.339	12.576	7.856	4.813	23.622	14.582	9.16	15.711	11.257	6.588	14.255	9.267	6.74	11.62	5.544	4.107	13.465	7.546	9.841
PRDM1	NM_182907.1	11.399	7.745	6.23	25.271	15.374	11.96	19.149	12.549	8.281	17.196	10.07	7.339	12.576	7.856	4.813	23.622	14.582	9.16	15.711	11.257	6.588	14.255	9.267	6.74	11.62	5.544	4.107	13.465	7.546	4.98
LILRA5	NM_181879.2	11.399	7.745	6.23	25.271	15.374	11.96	19.149	12.549	8.281	17.196	10.07	7.339	12.576	10.884	15.855	23.622	14.582	9.16	15.711	11.257	6.588	14.255	9.267	6.74	11.62	8.435	10.169	13.465	7.546	8.201
HSD11B1	NM_181755.1	11.399	7.745	6.23	25.271	15.374	11.96	19.149	12.549	8.281	17.196	10.07	7.339	12.576	10.884	9.91	23.622	14.582	9.16	15.711	11.257	6.588	14.255	9.267	14.237	11.62	9.841	4.107	13.465	13.648	4.98
IL22RA2	NM_181309.1	11.399	7.745	6.23	25.271	15.374	11.96	19.149	12.549	8.281	17.196	10.07	7.339	12.576	7.856	4.813	23.622	14.582	9.16	15.711	11.257	6.588	14.255	9.267	6.74	11.62	5.544	4.107	13.465	7.546	4.98
IL21R	NM_181079.4	11.399	7.745	6.23	25.271	15.374	11.96	19.149	12.549	8.281	17.196	10.07	7.339	12.576	7.856	4.813	23.622	14.582	9.16	15.711	11.257	6.588	14.255	9.267	6.74	11.62	5.544	4.107	13.465	7.546	4.98
IL9R	NM_176786.2	11.399	7.745	6.23	25.271	15.374	11.96	19.149	12.549	8.281	17.196	10.07	7.339	12.576	7.856	4.813	23.622	14.582	9.16	15.711	11.257	6.588	14.255	9.267	6.74	11.62	5.544	10.169	13.465	7.546	4.98
CD86	NM_175862.4	11.399	12.144	6.23	25.271	15.374	11.96	19.149	12.549	8.281	17.196	10.07	12.342	12.576	7.856	4.813	23.622	14.582	9.16	15.711	11.257	6.588	14.255	9.267	6.74	11.62	5.544	4.107	13.465	7.546	4.98
TIGIT	NM_173799.3	11.399	7.745	6.23	25.271	15.374	11.96	19.149	12.549	8.281	17.196	10.07	7.339	12.576	7.856	4.813	23.622	14.582	9.16	15.711	11.257	6.588	14.255	9.267	6.74	11.62	5.544	4.107	13.465	7.546	4.98
IL1R2	NM_173343.1	11.399	7.745	15.092	25.271	15.374	11.96	19.149	12.549	8.281	17.196	10.07	7.339	12.576	7.856	4.813	23.622	14.582	9.16	15.711	11.257	6.588	14.255	9.267	6.74	11.62	9.841	4.107	13.465	7.546	4.98
IL4	NM_172348.1	11.399	7.745	6.23	25.271	15.374	11.96	19.149	12.549	8.281	17.196	10.07	7.339	12.576	7.856	4.813	23.622	14.582	9.16	15.711	11.257	6.588	14.255	9.267	6.74	11.62	5.544	4.107	13.465	7.546	4.98
IFNL1	NM_172140.1	11.468	7.745	6.23	25.271	15.374	11.96	19.149	12.549	8.281	17.196	10.07	7.339	12.613	16.326	9.91	23.622	14.582	9.16	15.711	11.257	6.588	16.235	15.497	20.339	11.62	5.544	4.107	13.465	9.926	8.201
IFNL2/3	NM_172139.2	12.424	18.217	19.404	25.271	15.374	11.96	19.149	12.549	8.281	17.196	10.07	7.339	12.576	7.856	4.813	23.622	14.582	9.16	15.711	11.257	6.588	14.255	9.267	6.74	11.62	9.841	4.107	13.465	13.648	8.201
CD8B	NM_172099.2	11.399	7.745	6.23	25.271	15.374	11.96	19.149	12.549	8.281	17.196	10.07	7.339	12.576	7.856	4.813	23.622	14.582	9.16	15.711	11.257	6.588	14.255	9.267	6.74	11.62	5.544	4.107	13.465	7.546	4.98
ADGRG3	NM_170776.5	11.399	7.745	6.23	25.271	15.374	11.96	19.149	12.549	8.281	17.196	10.07	7.339	12.576	16.326	11.892	23.622	14.582	9.16	15.711	11.257	6.588	15.497	15.497	16.271	17.27	19.682	16.27	13.465	7.546	8.201
IFNLR1	NM_170743.3	11.468	15.18	17.248	25.271	15.374	11.96	19.149	12.549	8.281	17.196	10.07	7.339	12.613	7.856	9.91	23.622	14.582	9.16	15.711	11.257	12.482	14.255	9.267	6.74	11.62	5.544	4.107	13.465	7.546	4.98
RASGRP4	NM_170604.1	11.399	13.662	17.248	25.271	15.374	11.96	19.149	12.549	8.281	17.196	10.07	7.339	12.576	10.884	15.855	23.622	14.582	9.16	15.711	11.257	12.482	15.497	12.914	16.271	11.62	11.247	10.169	13.465	7.546	4.98
IL17RE	NM_153483.1	19.114	22.771	21.559	25.271	15.374	11.96	19.149	12.549	8.281	17.196	10.07	7.339	12.576	12.244	9.91	23.622	14.582	9.16	15.711	11.257	6.588	14.255	9.267	14.237	13.981	12.653	10.169	13.465	12.407	13.122
JAML	NM_153206.2	11.399	7.745	6.23	25.271	15.374	11.96	19.149	12.549	8.281	17.196	10.07	7.339	12.576	7.856	4.813	23.622	14.582	9.16	15.711	11.257	6.588	14.255	9.267	6.74	11.62	5.544	4.107	13.465	7.546	4.98
MS4A1	NM_152866.2	11.399	7.745	6.23	25.271	15.374	11.96	19.149	12.549	8.281	17.196	10.07	7.339	12.576	7.856	4.813	23.622	14.582	9.16	15.711	11.257	6.588	14.255	9.267	6.74	11.62	5.544	4.107	13.465	7.546	4.98
IL34	NM_152456.1	11.399	7.745	6.23	25.271	15.374	11.96	19.149	12.549	8.281	17.196	10.07	7.339	12.576	7.856	4.813	23.622	14.582	9.16	15.711	11.257	6.588	14.255	9.267	6.74	11.62	5.544	4.107	13.465	7.546	4.98
TNFRSF18	NM_148901.1	11.399	7.745	6.23	25.271	15.374	11.96	19.149	12.549	8.281	17.196	10.07	7.339	12.576	7.856	4.813	23.622	14.582	12.788	15.711	11.257	6.588	14.255	9.267	6.74	11.62	5.544	4.107	13.465	7.546	4.98
CCL28	NM_148672.2	11.399	7.745	6.23	25.271	15.374	11.96	19.149	12.549	8.281	17.196	10.07	7.339	12.576	7.856	4.813	23.622	14.582	9.16	15.711	11.257	6.588	14.255	9.267	6.74	11.62	5.544	4.107	13.465	7.546	4.98
NCR3	NM_147130.2	11.399	7.745	6.23	25.271	15.374	11.96	19.149	12.549	8.281	17.196	10.07	7.339	12.576	7.856	4.813	23.622	14.582	9.16	15.711	11.257	6.588	14.255	9.267	6.74	11.62	5.544	4.107	13.465	7.546	4.98
LTC4S	NM_145867.1	11.399	7.745	6.23	25.271	15.374	11.96	19.149	12.549	8.281	17.196	10.07	7.339	12.576	7.856	4.813	23.622	14.582	9.16	15.711	11.257	6.588	14.255	9.267	6.74	11.62	5.544	4.107	13.465	7.546	4.98
IL27	NM_145659.3	11.399	7.745	6.23	25.271	15.374	11.96	19.149	12.549	8.281	17.196	10.07	7.339	12.576	7.856	4.813	23.622	14.582	9.16	15.711	11.257	6.588	14.255	9.267	6.74	11.62	5.544	4.107	13.465	7.546	4.98
IL20RB	NM_144717.3	15.291	7.745	15.092	25.271	15.374	11.96	19.149	12.549	8.281	17.196	10.07	7.339	12.576	7.856	9.91	23.622	15.755	12.788	15.711	14.274	14.265	15.497	14.205	20.339	13.981	12.653	12.203	13.465	18.611	14.762
IL23R	NM_144701.2	11.399	7.745	6.23	25.271	15.374	11.96	19.149	12.549	8.281	17.196	10.07	7.339	12.576	7.856	9.91	23.622	14.582	9.16	15.711	11.257	6.588	14.255	9.267	6.74	11.62	5.544	4.107	13.465	7.546	11.481
IL31RA	NM_139017.3	11.399	7.745	6.23	25.271	15.374	11.96	19.149	12.549	8.281	17.196	10.07	7.339	12.576	7.856	4.813	23.622	14.582	9.16	15.711	11.257	6.588	14.255	9.267	6.74	11.62	5.544	4.107	13.465	7.546	4.98
CGAS	NM_138441.2	11.399	7.745	6.23	25.271	15.374	14.702	19.149	12.549	8.281	17.196	10.07	7.339	12.613	17.686	19.819	23.622	15.755	12.788	15.711	15.463	17.831	14.255	9.267	14.237	11.62	5.544	4.107	13.465	7.546	8.201
FCAR	NM_133278.2	11.399	7.745	6.23	25.271	15.374	11.96	19.149	12.549	8.281	17.196	10.07	7.339	12.576	7.856	4.813	23.622	14.582	9.16	15.711	11.257	6.588	14.255	9.267	6.74	11.62	5.544	4.107	13.465	7.546	4.98
CD45R0	NM_080921.3	11.399	7.745	6.23	25.271	15.374	11.96	19.149	12.549	8.281	17.196	10.07	7.339	12.576	7.856	4.813	23.622	14.582	9.16	15.711	11.257	6.588	14.255	9.267	6.74	11.62	5.544	4.107	13.465	7.546	4.98
PTPRC	NM_080921.3	13.38	7.745	6.23	25.271	15.374	11.96	19.149	12.549	8.281	17.196	10.07	7.339	15.976	10.884	11.892	23.622	14.582	13.951	15.711	11.257	6.588	14.255	9.267	14.237	11.62	11.247	12.203	13.465	7.546	13.122
RSAD2	NM_080657.4	11.399	7.745	6.23	25.271	15.374	11.96	19.149	12.549	8.281	17.196	10.07	7.339	12.576	7.856	4.813	23.622	14.582	9.16	15.711	11.257	12.482	14.255	9.267	6.74	11.62	5.544	4.107	13.465	11.167	13.122
LRG1	NM_052972.3	11.399	12.144	15.092	25.271	15.374	11.96	19.149	12.549	8.281	17.196	10.07	7.339	12.576	7.856	9.91	23.622	14.582	9.16	15.711	11.257	12.482	14.255	9.267	6.74	11.62	5.544	4.107	13.465	7.546	9.841
GBP5	NM_052942.3	17.203	16.699	17.248	25.271	15.374	11.96	19.149	12.549	17.214	17.196	10.07	7.339	12.576	13.605	15.855	23.622	14.582	13.951	16.358	11.257	6.588	14.759	9.267	6.74	12.336	15.464	10.169	15.455	12.407	18.042
GBP4	NM_052941.4	11.399	7.745	6.23	25.271	15.374	11.96	19.149	12.549	8.281	17.196	10.07	7.339	12.576	7.856	4.813	23.622	14.582	9.16	15.711	11.257	6.588	14.255	9.267	6.74	11.62	5.544	4.107	13.465	7.546	4.98
IL17F	NM_052872.3	11.399	7.745	6.23	25.271	15.374	11.96	19.149	12.549	8.281	17.196	10.07	7.339	12.576	7.856	4.813	23.622	14.582	9.16	15.711	11.257	6.588	14.255	9.267	6.74	11.62	5.544	4.107	13.465	7.546	9.841
GZMH	NM_033423.4	11.399	7.745	6.23	25.271	15.374	11.96	19.149	12.549	8.281	17.196	10.07	7.339	12.576	7.856	4.813	23.622	14.582	9.16	15.711	11.257	6.588	14.255	9.267	6.74	11.62	5.544	4.107	13.465	7.546	4.98
CASP1	NM_033294.3	11.399	7.745	6.23	25.271	15.374	11.96	19.149	12.549	8.281	17.196	10.07	7.339	12.576	7.856	4.813	23.622	14.582	9.16	15.711	11.257	6.588	14.255	9.267	6.74	11.62	5.544	4.107	13.465	7.546	4.98
NLRP1	NM_033004.2	12.424	12.144	6.23	25.271	15.374	11.96	19.149	12.549	8.281	17.196	10.07	7.339	12.576	10.884	13.873	23.622	14.582	9.16	15.711	11.257	12.482	14.255	15.497	6.74	11.62	5.544	4.107	13.465	7.546	4.98
CCL15	NM_032965.6	11.399	7.745	6.23	25.271	15.374	11.96	19.149	12.549	8.281	17.196	10.07	7.339	12.576	7.856	4.813	23.622	14.582	9.16	15.711	11.257	6.588	14.255	9.267	6.74	11.62	5.544	4.107	13.465	7.546	4.98
CCL14	NM_032963.4	11.399	7.745	15.092	25.271	15.374	11.96	19.149	12.549	8.281	17.196	10.07	7.339	12.576	7.856	4.813	23.622	14.582	9.16	15.711	11.257	12.482	14.255	9.267	6.74	11.62	14.058	16.27	13.465	9.926	11.481
AIF1	NM_032955.1	11.399	7.745	6.23	25.271	15.374	11.96	19.149	12.549	8.281	17.196	10.07	7.339	12.576	7.856	4.813	23.622	14.582	9.16	15.711	11.257	6.588	14.255	9.267	6.74	11.62	5.544	4.107	13.465	7.546	4.98
HAVCR2	NM_032782.3	11.399	7.745	6.23	25.271	15.374	11.96	19.149	12.549	8.281	17.196	10.07	7.339	12.576	7.856	4.813	23.622	14.582	9.16	15.711	11.257	6.588	14.255	9.267	6.74	11.62	5.544	4.107	13.465	7.546	4.98
IL1F10	NM_032556.6	14.336	18.217	17.248	25.271	15.374	11.96	19.149	12.549	8.281	17.196	10.07	7.339	12.576	12.244	9.91	23.622	14.582	11.626	15.711	11.257	14.265	14.255	20.662	16.271	11.62	14.058	16.27	13.465	7.546	4.98
NTNG2	NM_032536.1	11.399	7.745	6.23	25.271	15.374	11.96	19.149	12.549	8.281	17.196	10.07	7.339	12.576	7.856	4.813	23.622	14.582	9.16	15.711	11.257	6.588	14.255	9.267	6.74	11.62	5.544	4.107	13.465	7.546	4.98
MAP1LC3A	NM_032514.2	11.399	7.745	6.23	25.271	15.374	11.96	19.149	12.549	8.281	17.196	10.07	7.339	12.576	7.856	4.813	23.622	14.582	9.16	15.711	11.257	6.588	14.255	9.267	6.74	11.62	5.544	4.107	13.465	7.546	4.98
CARD11	NM_032415.2	11.399	7.745	6.23	25.271	15.374	11.96	19.149	12.549	8.281	17.196	10.07	7.339	12.576	7.856	4.813	23.622	14.582	9.16	15.711	11.257	6.588	14.255	9.267	6.74	11.62	5.544	4.107	13.465	7.546	4.98
CCR6	NM_031409.3	11.399	7.745	6.23	25.271	15.374	11.96	19.149	12.549	8.281	17.196	10.07	7.339	12.576	7.856	4.813	23.622	14.582	9.16	15.711	11.257	6.588	14.255	9.267	6.74	11.62	5.544	4.107	13.465	7.546	4.98
FCRL4	NM_031282.2	11.399	7.745	6.23	25.271	15.374	11.96	19.149	12.549	8.281	17.196	10.07	7.339	12.576	7.856	4.813	23.622	14.582	9.16	15.711	11.257	6.588	14.255	9.267	6.74	11.62	5.544	4.107	13.465	7.546	8.201
CCR9	NM_031200.1	11.399	7.745	6.23	25.271	15.374	11.96	19.149	12.549	8.281	17.196	10.07	7.339	12.576	7.856	4.813	23.622	14.582	9.16	15.711	11.257	6.588	14.255	9.267	6.74	11.62	5.544	4.107	13.465	7.546	4.98
APOL6	NM_030641.3	11.399	7.745	6.23	25.271	15.374	11.96	19.149	12.549	8.281	17.196	10.07	7.339	12.576	7.856	4.813	23.622	14.582	9.16	15.711	11.257	6.588	14.255	9.267	6.74	11.62	5.544	4.107	13.465	7.546	8.201
PDCD1LG2	NM_025239.3	11.399	7.745	6.23	25.271	15.374	11.96	19.149	12.549	8.281	17.196	10.07	7.339	12.576	7.856	4.813	23.622	14.582	9.16	15.711	11.257	12.482	14.255	16.788	6.74	11.62	15.464	12.203	13.465	7.546	4.98
LILRA6	NM_024318.3	17.203	19.735	23.715	25.271	15.641	13.838	19.149	15.546	17.214	17.196	10.07	12.342	12.576	13.605	9.91	23.622	23.632	20.926	19.203	11.257	6.588	21.401	24.537	20.339	20.56	19.682	24.406	17.896	13.648	14.762
DHX58	NM_024119.2	11.399	7.745	6.23	25.271	15.374	11.96	19.149	12.549	8.281	17.196	10.07	7.339	12.576	7.856	4.813	23.622	14.582	9.16	15.711	11.257	6.588	14.255	9.267	6.74	11.62	5.544	4.107	13.465	7.546	8.201
IL25	NM_022789.2	11.399	7.745	6.23	25.271	15.374	11.96	19.149	12.549	8.281	17.196	10.07	7.339	12.576	7.856	4.813	23.622	14.582	9.16	15.711	11.257	6.588	14.255	9.267	6.74	11.62	5.544	4.107	13.465	7.546	4.98
VSIR	NM_022153.1	11.399	7.745	6.23	25.271	15.374	11.96	19.149	12.549	8.281	17.196	10.07	7.339	12.576	7.856	4.813	23.622	14.582	9.16	15.711	11.257	6.588	14.255	9.267	6.74	11.62	5.544	4.107	13.465	7.546	4.98
APOBEC3G	NM_021822.2	11.399	7.745	6.23	25.271	15.374	11.96	19.149	12.549	8.281	17.196	10.07	7.339	12.576	7.856	4.813	23.622	14.582	9.16	15.711	11.257	6.588	14.255	9.267	6.74	11.62	5.544	4.107	13.465	7.546	4.98
IL21	NM_021803.2	11.399	7.745	6.23	25.271	15.374	11.96	19.149	12.549	8.281	17.196	10.07	7.339	12.576	7.856	4.813	23.622	14.582	9.16	15.711	11.257	6.588	14.255	9.267	6.74	11.62	5.544	4.107	13.465	7.546	4.98
FCGR2A	NM_021642.3	11.399	7.745	6.23	25.271	15.374	11.96	19.149	12.549	8.281	17.196	10.07	7.339	12.576	7.856	4.813	23.622	14.582	9.16	15.711	11.257	6.588	14.255	9.267	6.74	11.62	5.544	4.107	13.465	7.546	4.98
IFNA4/7/10/17/21	NM_021268.2	11.399	7.745	6.23	25.271	15.374	11.96	19.149	12.549	8.281	17.196	10.07	7.339	12.576	7.856	4.813	23.622	14.582	9.16	15.711	11.257	6.588	14.255	9.267	6.74	11.62	5.544	4.107	13.465	12.407	13.122
IL22RA1	NM_021258.3	11.399	7.745	6.23	25.271	15.374	11.96	19.149	12.549	8.281	17.196	10.07	7.339	12.576	7.856	4.813	23.622	14.582	9.16	15.711	11.257	6.588	14.255	9.267	6.74	11.62	5.544	4.107	13.465	7.546	4.98
HAMP	NM_021175.2	11.399	7.745	6.23	25.271	15.374	11.96	19.149	12.549	8.281	17.196	10.07	7.339	12.576	10.884	4.813	23.622	14.582	9.16	15.711	11.257	6.588	14.255	9.267	6.74	11.62	9.841	4.107	13.465	7.546	11.481
IFNA6	NM_021002.2	15.291	16.699	19.404	25.271	15.374	11.96	19.149	12.549	8.281	17.196	10.07	12.342	15.135	17.686	11.892	23.622	14.582	12.788	15.711	11.257	14.265	17.711	14.205	16.271	11.62	8.435	4.107	16.269	17.37	18.042
OSM	NM_020530.6	11.399	7.745	6.23	25.271	15.374	11.96	19.149	12.549	8.281	17.196	10.07	7.339	12.576	7.856	11.892	23.622	14.582	9.16	15.711	15.463	16.048	16.973	12.914	16.271	17.27	14.058	10.169	13.465	14.889	19.682
IL22	NM_020525.4	11.399	7.745	6.23	25.271	15.374	11.96	19.149	12.549	8.281	17.196	10.07	7.339	12.576	7.856	4.813	23.622	14.582	9.16	15.711	11.257	6.588	14.255	9.267	6.74	11.62	5.544	4.107	13.465	7.546	4.98
ACKR3	NM_020311.1	11.399	7.745	6.23	25.271	15.374	11.96	19.149	12.549	8.281	17.196	10.07	7.339	13.454	16.326	13.873	23.622	14.582	12.788	15.711	11.257	6.588	14.255	9.267	6.74	12.336	11.247	4.107	13.465	7.546	14.762
IFNK	NM_020124.2	11.468	12.144	6.23	25.271	15.374	11.96	19.149	12.549	8.281	17.196	10.07	7.339	12.576	7.856	9.91	23.622	14.582	13.951	15.711	16.653	16.048	14.255	9.267	6.74	11.62	8.435	4.107	13.465	7.546	9.841
IL36G	NM_019618.3	11.399	7.745	6.23	25.271	15.374	11.96	19.149	12.549	8.281	17.196	10.07	7.339	12.576	7.856	4.813	23.622	14.582	9.16	15.711	11.257	6.588	14.255	9.267	6.74	11.62	5.544	4.107	13.465	7.546	4.98
HLA-DRA	NM_019111.3	11.399	7.745	15.092	25.271	15.374	11.96	19.149	12.549	8.281	17.196	10.07	7.339	12.576	10.884	4.813	23.622	14.582	9.16	15.711	11.257	6.588	14.255	9.267	6.74	11.62	5.544	4.107	13.465	7.546	4.98
APBB1IP	NM_019043.3	11.399	7.745	6.23	25.271	15.374	11.96	19.149	12.549	8.281	17.196	10.07	7.339	12.576	7.856	4.813	23.622	14.582	9.16	15.711	11.257	6.588	14.255	9.267	6.74	11.62	5.544	4.107	13.465	7.546	4.98
IL20	NM_018724.3	11.399	7.745	6.23	25.271	15.374	11.96	19.149	12.549	8.281	17.196	10.07	7.339	12.576	7.856	4.813	23.622	14.582	9.16	15.711	11.257	6.588	14.255	9.267	6.74	11.62	8.435	4.107	13.465	7.546	4.98
FBXO6	NM_018438.5	11.399	12.144	6.23	25.271	15.374	11.96	19.149	12.549	8.281	17.196	10.07	7.339	12.576	7.856	4.813	23.622	14.582	9.16	15.711	11.257	17.831	14.255	12.914	6.74	12.336	12.653	4.107	13.465	7.546	4.98
IL26	NM_018402.1	11.399	7.745	6.23	25.271	15.374	11.96	19.149	12.549	8.281	17.196	10.07	7.339	12.576	7.856	9.91	23.622	14.582	9.16	15.711	11.257	6.588	14.255	9.267	6.74	11.62	5.544	4.107	13.465	7.546	4.98
TMEM140	NM_018295.3	11.399	7.745	6.23	25.271	15.374	11.96	19.149	12.549	8.281	17.196	10.07	7.339	12.576	7.856	4.813	23.622	14.582	9.16	15.711	11.257	6.588	14.255	9.267	6.74	11.62	5.544	4.107	13.465	7.546	4.98
ITLN1	NM_017625.2	11.399	7.745	6.23	25.271	15.374	11.96	19.149	12.549	8.281	17.196	10.07	7.339	12.576	7.856	9.91	23.622	14.582	9.16	15.711	11.257	6.588	14.255	9.267	6.74	11.62	5.544	4.107	13.465	9.926	9.841
TLR9	NM_017442.2	11.399	7.745	6.23	25.271	15.374	11.96	19.149	12.549	8.281	17.196	10.07	7.339	12.576	7.856	9.91	23.622	14.582	9.16	15.711	11.257	6.588	14.255	9.267	6.74	11.62	11.247	14.237	13.465	7.546	4.98
IL1RAPL2	NM_017416.1	11.399	7.745	6.23	25.271	15.374	11.96	19.149	12.549	8.281	17.196	10.07	7.339	12.576	7.856	4.813	23.622	14.582	9.16	15.711	11.257	6.588	14.255	9.267	6.74	11.62	5.544	4.107	13.465	7.546	4.98
OAS2	NM_016817.2	11.399	7.745	6.23	25.271	15.374	11.96	19.149	12.549	8.281	17.196	10.07	7.339	12.576	7.856	4.813	23.622	14.582	9.16	15.711	11.257	6.588	14.255	9.267	6.74	11.62	5.544	4.107	13.465	7.546	4.98
TLR8	NM_016610.2	11.399	12.144	6.23	25.271	15.374	11.96	19.149	12.549	8.281	17.196	10.07	7.339	12.576	7.856	4.813	23.622	14.582	9.16	15.711	11.257	6.588	14.255	9.267	6.74	11.62	5.544	4.107	13.465	7.546	4.98
CCR10	NM_016602.2	11.399	7.745	6.23	25.271	15.374	11.96	19.149	12.549	8.281	17.196	10.07	7.339	12.576	7.856	4.813	23.622	14.582	9.16	15.711	11.257	6.588	14.255	9.267	6.74	11.62	5.544	4.107	13.465	7.546	4.98
IL23A	NM_016584.2	11.399	12.144	15.092	25.271	15.374	11.96	19.149	12.549	8.281	17.196	12.298	7.339	12.613	13.605	9.91	23.622	16.63	17.438	15.711	11.257	6.588	14.255	9.267	6.74	13.158	22.494	22.372	13.465	7.546	13.122
TLR7	NM_016562.3	11.399	7.745	6.23	25.271	15.374	11.96	19.149	12.549	8.281	17.196	10.07	7.339	12.576	7.856	4.813	23.622	14.582	9.16	15.711	11.257	6.588	14.255	9.267	6.74	11.62	5.544	4.107	13.465	7.546	4.98
ACKR4	NM_016557.2	11.399	7.745	6.23	25.271	15.374	11.96	19.149	12.549	8.281	17.196	10.07	7.339	12.576	7.856	4.813	23.622	14.582	9.16	15.711	11.257	6.588	14.255	9.267	6.74	11.62	5.544	4.107	13.465	7.546	8.201
IL1RL1	NM_016232.4	11.399	7.745	6.23	25.271	15.374	11.96	19.149	12.549	8.281	17.196	15.653	7.339	12.576	7.856	4.813	23.622	14.582	9.16	15.711	11.257	6.588	14.255	9.267	6.74	13.158	12.653	14.237	13.465	9.926	13.122
KIR2DL3	NM_014511.3	14.336	12.144	6.23	25.271	15.374	11.96	19.149	12.549	8.281	17.196	10.07	7.339	12.576	13.605	13.873	23.622	14.582	12.788	15.711	11.257	12.482	14.255	9.267	6.74	11.62	5.544	10.169	13.465	13.648	11.481
IL17B	NM_014443.2	11.399	7.745	6.23	25.271	15.374	11.96	19.149	12.549	8.281	17.196	10.07	7.339	12.576	7.856	11.892	23.622	14.582	9.16	15.711	11.257	6.588	14.255	9.267	6.74	11.62	5.544	4.107	13.465	7.546	4.98
IL36A	NM_014440.1	11.399	7.745	6.23	25.271	15.374	11.96	19.149	12.549	8.281	17.196	10.07	7.339	12.576	7.856	4.813	23.622	14.582	9.16	15.711	11.257	12.482	14.255	9.267	6.74	11.62	5.544	4.107	13.465	7.546	4.98
IL37	NM_014439.3	11.399	7.745	6.23	25.271	15.374	11.96	19.149	12.549	8.281	17.196	10.07	7.339	12.576	7.856	4.813	23.622	14.582	9.16	15.711	11.257	6.588	14.255	9.267	6.74	11.62	5.544	4.107	13.465	7.546	4.98
IL36B	NM_014438.5	11.468	15.18	15.092	25.271	15.374	11.96	19.149	12.549	8.281	17.203	13.416	12.342	12.576	7.856	4.813	23.622	14.582	9.16	15.711	15.463	19.614	16.235	12.914	14.237	13.158	12.653	12.203	13.465	7.546	4.98
PIK3R5	NM_014308.3	11.399	7.745	6.23	25.271	15.374	11.96	19.149	12.549	8.281	17.196	10.07	7.339	12.576	7.856	4.813	23.622	14.582	9.16	15.711	11.257	6.588	14.255	9.267	6.74	11.62	5.544	4.107	13.465	7.546	8.201
IL1RAPL1	NM_014271.3	11.399	7.745	6.23	25.271	15.374	11.96	19.149	12.549	8.281	17.196	10.07	7.339	12.576	7.856	4.813	23.622	14.582	9.16	15.711	11.257	6.588	14.255	9.267	6.74	11.62	5.544	4.107	13.465	7.546	4.98
KIR2DL1	NM_014218.2	11.399	7.745	15.092	25.271	15.374	11.96	19.149	12.549	8.281	17.196	10.07	7.339	12.576	7.856	4.813	23.622	14.582	9.16	15.711	11.257	6.588	14.255	9.267	6.74	11.62	12.653	10.169	13.465	9.926	11.481
LAT2	NM_014146.3	15.291	15.18	17.248	25.271	15.374	11.96	19.149	12.549	8.281	17.196	10.07	7.339	12.576	7.856	9.91	23.622	15.755	19.763	15.711	11.257	12.482	14.759	12.914	6.74	12.336	5.544	10.169	13.829	13.648	16.402
CD274	NM_014143.3	11.399	7.745	6.23	25.271	15.374	11.96	19.149	12.549	8.281	17.196	10.07	7.339	12.576	7.856	4.813	23.622	14.582	9.16	15.711	11.257	6.588	14.255	9.267	6.74	11.62	5.544	4.107	13.465	7.546	4.98
FOXP3	NM_014009.3	11.399	7.745	6.23	25.271	15.374	11.96	19.149	12.549	8.281	17.196	10.07	7.339	12.576	7.856	4.813	23.622	14.582	9.16	15.711	11.257	6.588	14.255	9.267	6.74	11.62	5.544	4.107	13.465	7.546	4.98
IL19	NM_013371.3	11.399	7.745	6.23	25.271	15.374	11.96	19.149	12.549	8.281	17.196	10.07	7.339	12.576	7.856	4.813	23.622	14.582	9.16	15.711	11.257	6.588	14.255	9.267	6.74	11.62	5.544	4.107	13.465	7.546	4.98
TBX21	NM_013351.1	11.399	7.745	6.23	25.271	15.374	11.96	19.149	12.549	8.281	17.196	10.07	7.339	12.576	10.884	11.892	23.622	14.582	9.16	15.711	11.257	6.588	14.255	9.267	6.74	11.62	5.544	4.107	13.465	7.546	4.98
IL17C	NM_013278.4	11.399	7.745	6.23	25.271	15.374	11.96	19.149	12.549	8.281	17.196	10.07	7.339	12.576	7.856	4.813	23.622	14.582	9.16	15.711	11.257	6.588	14.255	9.267	6.74	11.62	11.247	16.27	13.465	7.546	4.98
PYCARD	NM_013258.3	11.399	7.745	6.23	25.271	15.374	11.96	19.149	12.549	8.281	17.196	10.07	7.339	12.576	7.856	4.813	23.622	14.582	9.16	15.711	11.257	6.588	14.255	9.267	6.74	11.62	5.544	4.107	13.465	7.546	4.98
IL36RN	NM_012275.3	15.291	16.699	23.715	25.271	15.374	11.96	19.149	12.549	17.214	17.196	10.07	15.428	18.499	10.884	11.892	23.622	14.879	17.438	16.358	14.274	16.048	15.497	9.267	14.237	16.448	18.276	20.338	15.455	16.13	14.762
ICOS	NM_012092.3	11.399	7.745	6.23	25.271	15.374	11.96	19.149	12.549	8.281	17.196	10.07	7.339	12.576	7.856	4.813	23.622	14.582	9.16	15.711	11.257	6.588	14.255	9.267	6.74	11.62	5.544	4.107	13.465	7.546	4.98
KLRK1	NM_007360.1	22.937	18.217	19.404	25.271	15.374	11.96	19.149	12.549	8.281	20.07	21.243	24.684	12.613	14.965	13.873	23.622	14.582	9.16	15.711	11.257	14.265	14.759	9.267	18.305	13.981	15.464	14.237	13.465	11.167	9.841
IRAK3	NM_007199.1	14.336	16.699	21.559	25.271	15.374	11.96	19.149	12.549	8.281	17.196	10.07	7.339	12.576	7.856	9.91	23.622	14.582	9.16	15.711	11.257	6.588	14.255	14.205	16.271	11.62	8.435	10.169	13.465	7.546	4.98
NOX1	NM_007052.4	11.399	7.745	6.23	25.271	15.374	11.96	19.149	12.549	8.281	17.196	10.07	7.339	12.576	7.856	4.813	23.622	14.582	9.16	15.711	11.257	6.588	14.255	9.267	6.74	11.62	9.841	4.107	13.465	7.546	4.98
IFNA1/13	NM_006900.3	11.399	7.745	6.23	25.271	15.374	11.96	19.149	12.549	8.281	17.196	10.07	7.339	12.576	7.856	4.813	23.622	14.582	9.16	15.711	11.257	6.588	14.255	9.267	6.74	11.62	5.544	4.107	13.465	7.546	4.98
RIPK3	NM_006871.3	15.291	16.699	6.23	25.271	15.374	11.96	19.149	12.549	8.281	17.196	10.07	7.339	12.576	7.856	4.813	23.622	14.582	9.16	15.711	11.257	6.588	15.497	9.267	14.237	14.803	15.464	18.304	13.465	9.926	11.481
LILRA3	NM_006865.3	11.399	7.745	6.23	25.271	15.374	11.96	19.149	12.549	8.281	17.196	10.07	7.339	12.576	7.856	4.813	23.622	14.582	9.16	15.711	11.257	6.588	14.255	9.267	6.74	11.62	9.841	4.107	13.465	7.546	4.98
MARCO	NM_006770.3	11.399	7.745	6.23	25.271	15.374	11.96	19.149	12.549	8.281	17.196	10.07	7.339	12.576	7.856	4.813	23.622	14.582	9.16	15.711	11.257	6.588	14.255	9.267	6.74	11.62	5.544	4.107	13.465	7.546	4.98
CCL27	NM_006664.2	11.399	7.745	6.23	25.271	15.374	11.96	19.149	12.549	8.281	17.196	10.07	7.339	12.576	7.856	9.91	23.622	14.582	9.16	15.711	11.257	6.588	14.255	9.267	6.74	11.62	5.544	4.107	13.465	7.546	4.98
CXCR6	NM_006564.1	11.399	7.745	6.23	25.271	15.374	11.96	19.149	12.549	8.281	17.196	10.07	7.339	12.576	7.856	4.813	23.622	14.582	9.16	15.711	11.257	6.588	14.255	9.267	6.74	11.62	5.544	4.107	13.465	7.546	4.98
GNLY	NM_006433.2	11.399	7.745	6.23	25.271	15.374	11.96	19.149	12.549	8.281	17.196	10.07	7.339	12.576	7.856	4.813	23.622	14.582	9.16	15.711	11.257	6.588	14.255	9.267	6.74	11.62	5.544	4.107	13.465	7.546	4.98
CXCL13	NM_006419.2	11.399	7.745	6.23	25.271	15.374	11.96	19.149	12.549	8.281	17.196	10.07	7.339	12.576	7.856	4.813	23.622	14.582	9.16	15.711	11.257	6.588	14.255	9.267	6.74	11.62	5.544	4.107	13.465	7.546	4.98
IFI44	NM_006417.4	11.399	7.745	6.23	25.271	15.374	11.96	19.149	12.549	8.281	17.196	10.07	7.339	12.576	7.856	4.813	23.622	14.582	9.16	15.711	11.257	6.588	14.255	9.267	6.74	11.62	5.544	4.107	13.465	7.546	4.98
BATF	NM_006399.3	11.399	7.745	6.23	25.271	15.374	11.96	19.149	12.549	8.281	17.196	10.07	7.339	12.576	7.856	4.813	23.622	14.582	9.16	15.711	11.257	6.588	14.255	9.267	6.74	11.62	5.544	4.107	13.465	9.926	8.201
CCL19	NM_006274.2	11.399	7.745	6.23	25.271	15.374	11.96	19.149	12.549	8.281	17.196	10.07	7.339	12.576	7.856	4.813	23.622	14.582	9.16	15.711	11.257	6.588	14.255	9.267	6.74	11.62	5.544	4.107	13.465	7.546	4.98
CCL7	NM_006273.2	11.399	7.745	6.23	25.271	15.374	11.96	19.149	12.549	8.281	17.196	10.07	7.339	13.454	13.605	11.892	23.622	14.582	11.626	15.711	11.257	12.482	14.255	9.267	6.74	11.62	5.544	4.107	13.829	11.167	13.122
GZMA	NM_006144.2	11.399	7.745	6.23	25.271	15.374	11.96	19.149	12.549	8.281	17.196	10.07	7.339	12.576	7.856	4.813	23.622	14.582	9.16	15.711	11.257	6.588	14.255	9.267	6.74	11.62	5.544	4.107	13.465	7.546	4.98
CSF2RA	NM_006140.3	11.399	7.745	6.23	25.271	15.374	11.96	19.149	12.549	8.281	17.196	10.07	7.339	12.576	7.856	15.855	23.622	14.582	9.16	15.711	11.257	6.588	14.255	9.267	6.74	11.62	11.247	10.169	13.465	9.926	13.122
HLA-DMA	NM_006120.3	14.336	15.18	6.23	25.271	15.374	13.838	19.149	12.549	8.281	17.196	15.653	21.599	12.576	7.856	4.813	23.622	14.582	9.16	15.711	11.257	6.588	14.255	9.267	6.74	11.62	5.544	4.107	14.642	16.13	9.841
TRIM22	NM_006074.4	11.399	7.745	6.23	25.271	15.374	11.96	19.149	12.549	8.281	17.196	10.07	7.339	12.576	7.856	4.813	23.622	14.582	9.16	15.711	11.257	6.588	14.255	9.267	6.74	11.62	5.544	4.107	13.465	7.546	4.98
CCL26	NM_006072.4	11.399	7.745	6.23	25.271	15.374	11.96	19.149	12.549	8.281	17.196	10.07	7.339	12.576	7.856	4.813	23.622	14.582	9.16	15.711	11.257	6.588	14.255	9.267	6.74	11.62	5.544	4.107	13.465	7.546	8.201
TLR6	NM_006068.4	11.468	13.662	19.404	25.271	15.374	11.96	19.149	12.549	8.281	17.196	10.07	7.339	13.454	14.965	13.873	23.622	14.582	13.951	18.491	21.411	23.18	14.255	14.205	6.74	11.62	8.435	10.169	13.465	11.167	11.481
EBI3	NM_005755.2	11.399	7.745	6.23	25.271	15.374	11.96	19.149	12.549	8.281	17.196	10.07	7.339	12.576	7.856	4.813	23.622	14.582	9.16	15.711	11.257	6.588	14.255	9.267	6.74	11.62	5.544	4.107	13.465	7.546	4.98
TMPRSS2	NM_005656.3	11.399	7.745	6.23	25.271	15.374	11.96	19.149	12.549	8.281	17.196	10.07	7.339	12.576	7.856	4.813	23.622	14.582	9.16	15.711	11.257	6.588	14.255	9.267	6.74	11.62	5.544	4.107	13.465	7.546	4.98
CCL25	NM_005624.2	11.399	7.745	6.23	25.271	15.374	11.96	19.149	12.549	8.281	17.196	10.07	7.339	12.576	7.856	4.813	23.622	14.582	9.16	15.711	11.257	6.588	14.255	9.267	6.74	11.62	5.544	4.107	13.465	7.546	8.201
CCL8	NM_005623.2	11.399	7.745	6.23	25.271	15.374	11.96	19.149	12.549	8.281	17.196	10.07	7.339	12.576	7.856	4.813	23.622	14.582	9.16	15.711	11.257	6.588	14.255	9.267	6.74	11.62	5.544	4.107	13.465	7.546	4.98
S100A12	NM_005621.1	11.399	7.745	6.23	25.271	15.374	11.96	19.149	12.549	8.281	17.196	10.07	7.339	12.576	7.856	4.813	23.622	14.582	9.16	15.711	11.257	6.588	14.255	9.267	6.74	11.62	5.544	4.107	13.465	7.546	4.98
NKG7	NM_005601.3	11.399	7.745	6.23	25.271	15.374	11.96	19.149	12.549	8.281	17.196	10.07	7.339	12.576	7.856	4.813	23.622	14.582	9.16	15.711	11.257	6.588	14.255	9.267	6.74	11.62	5.544	4.107	13.465	7.546	4.98
LCP2	NM_005565.4	11.399	7.745	6.23	25.271	15.374	11.96	19.149	12.549	8.281	17.196	10.07	12.342	12.576	7.856	4.813	23.622	14.582	9.16	15.711	11.257	6.588	14.255	9.267	6.74	11.62	5.544	4.107	13.465	7.546	8.201
LCN2	NM_005564.3	11.468	7.745	6.23	25.271	15.374	11.96	19.149	12.549	8.281	17.196	10.07	7.339	12.576	7.856	4.813	23.622	14.582	9.16	15.711	11.257	12.482	14.255	9.267	6.74	11.62	5.544	4.107	13.465	7.546	4.98
ITK	NM_005546.3	11.399	7.745	6.23	25.271	15.374	11.96	19.149	12.549	8.281	17.196	10.07	7.339	12.576	7.856	4.813	23.622	14.582	9.16	15.711	11.257	6.588	14.255	9.267	6.74	11.62	5.544	4.107	13.465	7.546	4.98
IL12RB1	NM_005535.1	11.399	7.745	6.23	25.271	15.374	11.96	19.149	12.549	8.281	17.196	10.07	7.339	12.576	7.856	4.813	23.622	14.582	9.16	15.711	11.257	6.588	14.255	9.267	6.74	11.62	5.544	4.107	13.465	7.546	4.98
IFI35	NM_005533.3	12.424	13.662	6.23	25.271	15.374	19.027	19.149	12.549	8.281	17.196	10.07	7.339	12.576	7.856	4.813	23.622	14.582	9.16	15.711	11.257	6.588	14.255	9.267	20.339	11.62	12.653	10.169	14.642	12.407	13.122
IFI27	NM_005532.3	12.424	21.253	21.559	25.271	16.321	16.432	19.149	12.549	8.281	17.196	13.416	12.342	13.454	12.244	4.813	23.622	14.582	13.951	15.711	11.257	6.588	19.187	19.371	14.237	14.803	15.464	14.237	13.465	9.926	9.841
CCR4	NM_005508.4	11.399	7.745	6.23	25.271	15.374	11.96	19.149	12.549	8.281	17.196	10.07	7.339	12.576	7.856	4.813	23.622	14.582	9.16	15.711	11.257	6.588	14.255	9.267	6.74	11.62	5.544	4.107	13.465	7.546	4.98
MAFB	NM_005461.4	16.247	19.735	15.092	25.271	15.374	14.702	19.149	20.33	22.379	20.07	21.243	15.428	15.976	12.244	4.813	23.622	14.582	11.626	15.711	11.257	6.588	15.497	9.267	6.74	12.336	22.494	18.304	17.082	18.611	13.122
EOMES	NM_005442.2	11.399	7.745	6.23	25.271	15.374	11.96	19.149	12.549	8.281	17.196	10.07	7.339	12.576	7.856	11.892	23.622	14.582	9.16	15.711	11.257	6.588	14.255	9.267	14.237	11.62	9.841	12.203	13.465	9.926	8.201
CXCL11	NM_005409.4	11.399	7.745	6.23	25.271	15.374	11.96	19.149	12.549	8.281	17.196	10.07	7.339	12.576	7.856	11.892	23.622	14.582	9.16	15.711	11.257	6.588	14.255	9.267	6.74	11.62	5.544	4.107	13.465	7.546	4.98
CCL13	NM_005408.2	11.399	7.745	6.23	25.271	15.374	11.96	19.149	12.549	8.281	17.196	10.07	7.339	12.576	7.856	4.813	23.622	14.582	9.16	15.711	11.257	6.588	14.255	9.267	6.74	11.62	5.544	4.107	13.465	7.546	4.98
LCK	NM_005356.2	11.399	7.745	6.23	25.271	15.374	11.96	19.149	12.549	8.281	17.196	10.07	7.339	12.576	7.856	4.813	23.622	14.582	9.16	15.711	11.257	6.588	14.255	9.267	6.74	11.62	8.435	4.107	13.465	7.546	4.98
XCR1	NM_005283.2	11.399	7.745	6.23	25.271	15.374	11.96	19.149	12.549	8.281	17.196	10.07	7.339	12.576	7.856	4.813	23.622	14.582	9.16	15.711	11.257	6.588	14.255	9.267	6.74	11.62	5.544	4.107	13.465	7.546	4.98
FOS	NM_005252.3	11.399	7.745	6.23	25.271	15.374	11.96	19.149	12.549	8.281	17.196	10.07	7.339	12.576	7.856	4.813	23.622	14.582	9.16	15.711	11.257	6.588	14.255	9.267	6.74	11.62	9.841	10.169	13.465	7.546	8.201
CTLA4	NM_005214.3	11.399	7.745	6.23	25.271	15.374	11.96	19.149	12.549	8.281	17.196	10.07	7.339	12.576	7.856	4.813	23.622	14.582	9.16	15.711	11.257	6.588	14.255	9.267	6.74	11.62	5.544	4.107	13.465	7.546	4.98
CSF1R	NM_005211.3	11.399	7.745	6.23	25.271	15.374	11.96	19.149	12.549	8.281	17.196	10.07	7.339	12.576	7.856	4.813	23.622	14.582	9.16	15.711	11.257	6.588	14.255	9.267	6.74	11.62	5.544	4.107	13.465	7.546	4.98
CCR8	NM_005201.2	11.399	7.745	6.23	25.271	15.374	11.96	19.149	12.549	8.281	17.196	10.07	7.339	12.576	7.856	4.813	23.622	14.582	9.16	15.711	11.257	6.588	14.255	9.267	6.74	11.62	5.544	4.107	13.465	7.546	4.98
CD80	NM_005191.3	11.399	7.745	6.23	25.271	15.374	11.96	19.149	12.549	8.281	17.196	10.07	7.339	12.576	7.856	4.813	23.622	14.582	9.16	15.711	11.257	6.588	14.255	15.497	14.237	11.62	5.544	4.107	13.465	13.648	16.402
BCL3	NM_005178.2	18.158	12.144	6.23	25.271	15.374	12.973	19.149	12.549	8.281	17.196	15.653	15.428	15.135	16.326	15.855	23.622	16.63	16.276	15.711	19.032	17.831	14.255	12.914	6.74	11.62	14.058	12.203	13.829	17.37	19.682
TNFSF18	NM_005092.2	11.399	7.745	6.23	25.271	15.374	11.96	19.149	12.549	8.281	17.196	10.07	7.339	12.576	7.856	4.813	23.622	14.582	9.16	15.711	11.257	6.588	14.255	9.267	6.74	11.62	5.544	4.107	13.465	7.546	4.98
CCL23	NM_005064.3	11.399	7.745	6.23	25.271	15.374	11.96	19.149	12.549	8.281	17.196	10.07	7.339	12.576	7.856	4.813	23.622	14.582	9.16	15.711	11.257	6.588	14.255	9.267	6.74	11.62	5.544	4.107	13.465	7.546	4.98
PDCD1	NM_005018.2	11.468	7.745	6.23	25.271	15.374	11.96	19.149	12.549	8.281	17.196	10.07	7.339	12.576	10.884	11.892	23.622	14.582	9.16	15.711	11.257	12.482	14.255	9.267	6.74	13.981	14.058	4.107	13.465	7.546	4.98
CXCL14	NM_004887.4	11.399	7.745	6.23	25.271	15.374	11.96	19.149	12.549	8.281	17.196	10.07	7.339	12.576	7.856	4.813	23.622	14.582	9.16	15.711	11.257	6.588	14.255	9.267	6.74	11.62	5.544	4.107	13.465	7.546	4.98
AIM2	NM_004833.1	11.399	7.745	6.23	25.271	15.374	11.96	19.149	12.549	8.281	17.196	10.07	7.339	12.576	7.856	4.813	23.622	14.582	9.16	15.711	11.257	6.588	14.255	9.267	6.74	11.62	5.544	4.107	13.465	7.546	4.98
NCR1	NM_004829.5	11.399	7.745	6.23	25.271	15.374	11.96	19.149	12.549	8.281	17.196	10.07	7.339	12.576	7.856	4.813	23.622	14.582	9.16	15.711	11.257	12.482	14.255	9.267	6.74	11.62	5.544	4.107	13.465	7.546	4.98
IL16	NM_004513.4	11.399	7.745	6.23	25.271	15.374	11.96	19.149	12.549	8.281	17.196	10.07	7.339	12.576	7.856	4.813	23.622	14.582	9.16	15.711	11.257	6.588	14.255	9.267	6.74	11.62	5.544	4.107	13.465	7.546	4.98
CASP5	NM_004347.1	11.399	7.745	6.23	25.271	15.374	11.96	19.149	12.549	8.281	17.196	10.07	7.339	12.576	7.856	4.813	23.622	14.582	9.16	15.711	11.257	6.588	14.255	9.267	6.74	11.62	5.544	4.107	13.465	7.546	4.98
CD163	NM_004244.5	11.399	7.745	6.23	25.271	15.374	11.96	19.149	12.549	8.281	17.196	10.07	7.339	12.576	7.856	4.813	23.622	14.582	9.16	15.711	11.257	6.588	14.255	9.267	6.74	11.62	5.544	4.107	13.465	7.546	4.98
UBE2L6	NM_004223.4	11.399	7.745	6.23	25.271	15.374	11.96	19.149	12.549	8.281	17.196	10.07	7.339	12.576	7.856	4.813	23.622	14.582	9.16	15.711	11.257	6.588	14.255	9.267	6.74	11.62	9.841	10.169	13.465	11.167	4.98
PSMB8	NM_004159.4	11.468	7.745	6.23	25.271	15.374	11.96	19.149	12.549	8.281	17.196	10.07	7.339	12.576	7.856	4.813	23.622	14.582	9.16	15.711	11.257	6.588	14.255	9.267	6.74	11.62	12.653	10.169	13.465	7.546	4.98
GZMB	NM_004131.4	11.399	7.745	6.23	25.271	15.374	11.96	19.149	12.549	8.281	17.196	10.07	7.339	12.576	7.856	4.813	23.622	14.582	9.16	15.711	11.257	6.588	14.255	9.267	6.74	11.62	5.544	4.107	13.465	7.546	4.98
GBP2	NM_004120.3	11.399	7.745	6.23	25.271	15.374	11.96	19.149	12.549	8.281	17.196	10.07	7.339	12.576	7.856	4.813	23.622	14.582	9.16	15.711	11.257	6.588	14.255	9.267	6.74	11.62	5.544	4.107	13.465	7.546	4.98
CTSS	NM_004079.3	11.399	7.745	6.23	25.271	15.374	11.96	19.149	12.549	8.281	17.196	10.07	7.339	12.576	7.856	4.813	23.622	14.582	9.16	15.711	11.257	6.588	14.255	9.267	6.74	11.62	5.544	4.107	13.465	7.546	4.98
C3AR1	NM_004054.2	11.399	7.745	6.23	25.271	15.374	11.96	19.149	12.549	8.281	17.196	10.07	7.339	12.576	7.856	4.813	23.622	14.582	9.16	15.711	11.257	6.588	14.255	9.267	6.74	11.62	5.544	4.107	13.465	7.546	4.98
SOCS3	NM_003955.4	11.399	7.745	6.23	25.271	15.374	11.96	19.149	12.549	8.281	17.196	10.07	7.339	12.576	7.856	4.813	23.622	14.582	9.16	15.711	11.257	14.265	14.255	9.267	6.74	11.62	5.544	10.169	13.465	7.546	8.201
IL18RAP	NM_003853.3	11.399	7.745	6.23	25.271	15.374	11.96	19.149	12.549	8.281	17.196	10.07	7.339	12.576	7.856	4.813	23.622	14.582	9.16	15.711	11.257	6.588	14.255	9.267	6.74	11.62	5.544	4.107	13.465	7.546	4.98
SIGLEC5	NM_003830.3	11.399	7.745	6.23	25.271	15.374	11.96	19.149	12.549	8.281	17.196	10.07	7.339	12.576	7.856	4.813	23.622	14.582	9.16	15.711	11.257	6.588	14.255	9.267	6.74	11.62	5.544	4.107	13.465	7.546	4.98
TNFSF9	NM_003811.3	18.158	12.144	6.23	25.271	15.374	11.96	19.149	12.549	17.214	17.196	12.298	16.97	12.576	7.856	4.813	23.622	14.582	13.951	15.711	11.257	6.588	14.759	18.08	18.305	14.803	16.87	12.203	13.829	13.648	4.98
TNFSF10	NM_003810.2	15.291	15.18	15.092	25.271	15.374	11.96	19.149	12.549	8.281	17.196	10.07	7.339	12.576	7.856	4.813	23.622	14.582	9.16	15.711	11.257	6.588	14.255	9.267	6.74	11.62	11.247	4.107	13.465	7.546	4.98
SOCS1	NM_003745.1	19.114	16.699	23.715	25.271	15.374	14.702	19.149	12.549	15.493	17.196	10.07	7.339	12.576	7.856	9.91	23.622	14.582	15.113	15.711	17.842	19.614	18.449	20.662	24.407	11.62	5.544	4.107	15.455	11.167	8.201
DYSF	NM_003494.3	11.399	7.745	6.23	25.271	15.374	11.96	19.149	12.549	8.281	17.196	10.07	7.339	12.576	7.856	4.813	23.622	14.582	9.16	15.711	11.257	6.588	14.255	9.267	6.74	11.62	5.544	4.107	13.465	7.546	4.98
TYROBP	NM_003332.3	11.399	7.745	6.23	25.271	15.374	11.96	19.149	12.549	8.281	17.196	10.07	7.339	12.576	7.856	4.813	23.622	14.582	9.16	15.711	11.257	12.482	14.255	9.267	16.271	11.62	5.544	4.107	13.465	7.546	9.841
TXK	NM_003328.1	14.336	12.144	6.23	25.271	15.374	11.96	19.149	12.549	8.281	17.196	10.07	7.339	12.576	7.856	4.813	23.622	14.582	9.16	15.711	11.257	6.588	14.255	9.267	6.74	11.62	5.544	4.107	13.465	7.546	9.841
TNFRSF4	NM_003327.3	11.399	7.745	6.23	25.271	15.374	11.96	19.149	12.549	8.281	17.196	10.07	7.339	12.576	7.856	4.813	23.622	14.582	9.16	15.711	11.257	6.588	14.255	9.267	6.74	11.62	5.544	4.107	13.465	7.546	4.98
TNFSF4	NM_003326.2	11.468	15.18	17.248	25.271	15.641	12.973	19.149	15.546	17.214	17.196	23.479	20.056	15.135	16.326	4.813	23.622	20.131	18.601	15.711	19.032	12.482	14.255	19.371	22.373	11.62	5.544	4.107	13.465	13.648	18.042
TPSAB1/B2	NM_003294.3	11.399	7.745	6.23	25.271	15.374	11.96	19.149	12.549	8.281	17.196	10.07	7.339	12.576	7.856	4.813	23.622	14.582	9.16	15.711	11.257	6.588	14.255	9.267	6.74	11.62	5.544	4.107	13.465	7.546	4.98
TLR5	NM_003268.5	11.399	12.144	15.092	25.271	15.374	11.96	19.149	12.549	8.281	17.196	10.07	7.339	12.576	7.856	4.813	23.622	14.582	9.16	15.711	11.257	6.588	14.255	9.267	6.74	11.62	5.544	4.107	13.465	7.546	4.98
TLR4	NM_003266.3	11.399	7.745	6.23	25.271	15.374	11.96	19.149	12.549	8.281	17.196	10.07	7.339	12.576	7.856	9.91	23.622	14.582	9.16	15.711	11.257	6.588	14.255	9.267	6.74	11.62	5.544	4.107	13.465	7.546	4.98
TLR3	NM_003265.2	11.399	7.745	6.23	25.271	15.374	11.96	19.149	12.549	8.281	17.196	10.07	7.339	12.576	7.856	4.813	23.622	14.582	9.16	15.711	11.257	12.482	14.255	9.267	6.74	11.62	5.544	4.107	13.465	7.546	4.98
TLR2	NM_003264.3	11.399	7.745	6.23	25.271	15.374	11.96	19.149	12.549	8.281	17.196	10.07	7.339	12.576	7.856	4.813	23.622	14.582	9.16	15.711	11.257	6.588	14.255	9.267	6.74	11.62	5.544	4.107	13.465	7.546	4.98
TLR1	NM_003263.3	11.399	7.745	6.23	25.271	15.374	11.96	19.149	12.549	8.281	17.196	10.07	7.339	12.576	7.856	4.813	23.622	14.582	9.16	15.711	11.257	6.588	14.255	9.267	6.74	11.62	5.544	4.107	13.465	7.546	4.98
THBS1	NM_003246.2	11.399	7.745	6.23	25.271	15.374	11.96	19.149	12.549	8.281	17.203	19.007	18.513	15.976	17.686	15.855	23.622	14.582	9.16	15.711	15.463	14.265	16.973	14.205	16.271	11.62	11.247	4.107	20.336	21.092	24.603
TGFB3	NM_003239.2	16.247	13.662	6.23	25.271	17.001	19.027	19.149	19.134	20.657	17.203	16.771	13.885	16.817	20.407	19.819	23.622	14.582	9.16	15.711	14.274	12.482	16.235	19.371	18.305	16.448	12.653	12.203	14.642	16.13	14.762
STAT6	NM_003153.3	11.399	7.745	6.23	25.271	15.374	11.96	19.149	12.549	8.281	17.196	10.07	7.339	12.576	10.884	4.813	23.622	14.582	9.16	15.711	11.257	6.588	14.255	9.267	6.74	11.62	9.841	12.203	13.465	7.546	4.98
STAT5A	NM_003152.3	11.399	7.745	6.23	25.271	15.374	11.96	19.149	12.549	8.281	17.196	10.07	7.339	12.576	7.856	4.813	23.622	14.582	9.16	15.711	11.257	6.588	14.255	9.267	6.74	11.62	5.544	4.107	13.465	7.546	4.98
STAT4	NM_003151.2	18.158	16.699	19.404	25.271	15.374	11.96	19.149	12.549	8.281	17.203	20.125	21.599	15.135	17.686	19.819	23.622	14.582	12.788	15.711	11.257	6.588	14.255	9.267	14.237	16.448	18.276	18.304	13.465	7.546	8.201
SPIB	NM_003121.4	11.399	7.745	6.23	25.271	15.374	11.96	19.149	12.549	8.281	17.196	10.07	7.339	12.576	7.856	4.813	23.622	14.582	9.16	15.711	11.257	6.588	14.255	9.267	6.74	11.62	8.435	4.107	13.465	7.546	4.98
SPI1	NM_003120.1	11.399	7.745	6.23	25.271	15.374	11.96	19.149	12.549	8.281	17.196	10.07	7.339	12.576	7.856	4.813	23.622	14.582	9.16	15.711	11.257	6.588	14.255	9.267	6.74	11.62	8.435	4.107	13.465	7.546	4.98
CX3CL1	NM_002996.4	11.399	7.745	6.23	25.271	15.374	11.96	19.149	12.549	8.281	17.196	10.07	7.339	12.576	7.856	4.813	23.622	14.582	9.16	15.711	11.257	6.588	14.255	9.267	6.74	11.62	5.544	4.107	13.465	7.546	4.98
CXCL5	NM_002994.3	11.399	7.745	6.23	25.271	15.374	11.96	19.149	12.549	8.281	17.196	10.07	7.339	12.576	7.856	4.813	23.622	14.582	9.16	15.711	11.257	6.588	14.255	9.267	6.74	11.62	5.544	4.107	13.465	7.546	4.98
CXCL6	NM_002993.3	11.399	7.745	6.23	25.271	15.374	11.96	19.149	12.549	8.281	17.196	10.07	7.339	12.576	7.856	11.892	23.622	14.582	9.16	15.711	11.257	6.588	14.255	9.267	6.74	11.62	5.544	4.107	13.465	7.546	4.98
CCL24	NM_002991.2	11.399	7.745	6.23	25.271	15.374	11.96	19.149	12.549	8.281	17.196	10.07	7.339	12.576	7.856	4.813	23.622	14.582	9.16	15.711	11.257	17.831	14.255	9.267	6.74	11.62	8.435	10.169	13.465	7.546	4.98
CCL22	NM_002990.4	11.399	7.745	6.23	25.271	15.374	11.96	19.149	12.549	8.281	17.196	10.07	7.339	12.576	14.965	11.892	23.622	14.582	9.16	15.711	11.257	6.588	14.255	9.267	6.74	11.62	5.544	4.107	13.465	7.546	4.98
CCL21	NM_002989.2	11.399	7.745	6.23	25.271	15.374	11.96	19.149	12.549	8.281	17.196	10.07	7.339	12.576	7.856	4.813	23.622	14.582	9.16	15.711	11.257	6.588	14.255	9.267	6.74	11.62	9.841	4.107	13.465	7.546	4.98
CCL18	NM_002988.3	11.399	7.745	6.23	25.271	15.374	11.96	19.149	12.549	8.281	17.196	10.07	7.339	12.576	7.856	4.813	23.622	14.582	9.16	15.711	11.257	6.588	14.255	15.497	18.305	11.62	5.544	4.107	13.465	9.926	8.201
CCL17	NM_002987.2	11.399	7.745	6.23	25.271	15.374	11.96	19.149	12.549	8.281	17.196	10.07	7.339	12.576	7.856	4.813	23.622	14.582	9.16	15.711	11.257	6.588	14.255	9.267	14.237	11.62	5.544	4.107	13.465	7.546	4.98
CCL11	NM_002986.2	11.399	7.745	6.23	25.271	15.374	11.96	19.149	12.549	8.281	17.196	10.07	7.339	12.576	7.856	13.873	23.622	14.582	9.16	15.711	11.257	6.588	14.255	9.267	6.74	11.62	5.544	4.107	13.465	7.546	8.201
CCL5	NM_002985.2	11.399	7.745	6.23	25.271	15.374	11.96	19.149	12.549	8.281	17.196	10.07	7.339	12.576	7.856	4.813	23.622	14.582	9.16	15.711	11.257	6.588	14.255	9.267	6.74	11.62	5.544	4.107	13.465	7.546	4.98
CCL4/L1/L2	NM_002984.2	11.399	7.745	6.23	25.271	15.374	11.96	19.149	12.549	8.281	17.196	10.07	7.339	12.576	7.856	9.91	23.622	14.582	9.16	15.711	11.257	6.588	14.255	9.267	6.74	11.62	5.544	4.107	13.465	7.546	4.98
CCL3/L1/L3	NM_002983.3	11.399	7.745	6.23	25.271	15.374	11.96	19.149	12.549	8.281	17.196	10.07	7.339	12.576	7.856	13.873	23.622	14.582	9.16	15.711	11.257	6.588	14.255	9.267	6.74	11.62	5.544	4.107	13.465	7.546	4.98
CCL2	NM_002982.3	11.399	7.745	6.23	25.271	15.374	11.96	19.149	12.549	8.281	17.196	10.07	7.339	12.576	7.856	4.813	23.622	14.582	9.16	15.711	11.257	6.588	14.255	9.267	6.74	11.62	5.544	4.107	13.465	7.546	4.98
CCL1	NM_002981.2	11.399	7.745	6.23	25.271	15.374	11.96	19.149	12.549	8.281	17.196	10.07	7.339	12.576	7.856	4.813	23.622	14.582	9.16	15.711	11.257	6.588	14.255	9.267	6.74	11.62	5.544	4.107	13.465	7.546	4.98
RAC2	NM_002872.4	11.468	15.18	6.23	25.271	15.374	12.973	19.149	12.549	8.281	17.196	10.07	7.339	12.613	12.244	9.91	23.622	14.582	13.951	15.711	11.257	6.588	14.255	9.267	6.74	15.625	18.276	20.338	13.465	11.167	13.122
CD45RA	NM_002838.4	11.399	7.745	6.23	25.271	15.374	11.96	19.149	12.549	8.281	17.196	10.07	7.339	12.576	7.856	4.813	23.622	14.582	9.16	15.711	11.257	6.588	14.255	9.267	6.74	11.62	5.544	4.107	13.465	7.546	4.98
PSMB10	NM_002801.2	11.399	7.745	6.23	25.271	15.374	11.96	19.149	12.549	8.281	17.196	10.07	7.339	12.576	7.856	4.813	23.622	14.582	9.16	15.711	11.257	14.265	14.255	9.267	6.74	11.62	5.544	4.107	13.465	7.546	4.98
PLEK	NM_002664.2	11.399	7.745	6.23	25.271	15.374	11.96	19.149	12.549	8.281	17.196	10.07	7.339	12.576	7.856	4.813	23.622	14.582	9.16	15.711	11.257	6.588	14.255	9.267	6.74	11.62	5.544	4.107	13.465	7.546	4.98
PIK3CG	NM_002649.2	14.336	16.699	17.248	25.271	15.374	11.96	19.149	12.549	8.281	17.196	10.07	7.339	12.576	12.244	9.91	23.622	14.582	9.16	15.711	11.257	6.588	14.255	9.267	16.271	11.62	5.544	4.107	13.465	7.546	8.201
P2RX7	NM_002562.5	11.399	7.745	6.23	25.271	15.374	11.96	19.149	12.549	8.281	17.196	10.07	7.339	12.576	7.856	4.813	23.622	14.582	9.16	15.711	11.257	6.588	14.255	9.267	6.74	11.62	5.544	4.107	13.465	7.546	4.98
NT5E	NM_002526.2	15.291	16.699	6.23	25.271	15.374	11.96	19.149	12.549	8.281	17.196	10.07	7.339	12.576	7.856	9.91	23.622	14.582	11.626	15.711	11.257	6.588	14.255	9.267	6.74	11.62	14.058	14.237	13.465	7.546	4.98
MYD88	NM_002468.4	19.114	15.18	6.23	25.271	15.374	17.297	19.149	12.549	8.281	17.92	21.243	15.428	17.658	20.407	15.855	23.622	14.582	9.16	15.711	11.257	14.265	14.255	9.267	6.74	11.62	18.276	24.406	15.455	18.611	16.402
MRC1	NM_002438.3	11.399	7.745	6.23	25.271	15.374	11.96	19.149	12.549	8.281	17.196	10.07	7.339	12.576	7.856	4.813	23.622	14.582	9.16	15.711	11.257	6.588	14.255	9.267	6.74	11.62	5.544	4.107	13.465	7.546	4.98
CXCL9	NM_002416.1	11.399	7.745	6.23	25.271	15.374	11.96	19.149	12.549	8.281	17.196	10.07	7.339	12.576	7.856	4.813	23.622	14.582	9.16	15.711	11.257	6.588	14.255	9.267	6.74	11.62	5.544	4.107	13.465	7.546	4.98
SH2D1A	NM_002351.4	11.399	7.745	6.23	25.271	15.374	11.96	19.149	12.549	8.281	17.196	10.07	7.339	12.576	7.856	4.813	23.622	14.582	9.16	15.711	11.257	6.588	14.255	9.267	6.74	11.62	5.544	4.107	13.465	7.546	4.98
LTF	NM_002343.2	11.399	7.745	6.23	25.271	15.374	11.96	19.149	12.549	8.281	17.196	10.07	7.339	12.576	7.856	4.813	23.622	14.582	9.16	15.711	11.257	12.482	14.255	14.205	6.74	11.62	5.544	4.107	13.465	7.546	4.98
LTB	NM_002341.1	11.399	7.745	6.23	25.271	15.374	11.96	19.149	12.549	8.281	17.196	10.07	7.339	12.576	7.856	4.813	23.622	14.582	9.16	15.711	11.257	6.588	14.255	9.267	14.237	12.336	11.247	12.203	13.465	13.648	18.042
LIF	NM_002309.4	11.399	7.745	6.23	25.271	15.374	13.838	19.149	12.549	17.214	17.196	10.07	7.339	12.576	7.856	11.892	23.622	17.505	17.438	15.711	11.257	6.588	16.235	19.371	20.339	11.62	11.247	14.237	13.829	9.926	8.201
LAG3	NM_002286.5	12.424	15.18	15.092	25.271	15.374	11.96	19.149	12.549	15.493	17.196	10.07	7.339	12.576	12.244	9.91	23.622	14.582	15.113	15.711	11.257	6.588	16.973	14.205	14.237	14.803	12.653	16.27	14.642	13.648	9.841
KLRC1	NM_002259.3	11.468	7.745	6.23	25.271	15.374	11.96	19.149	12.549	8.281	17.196	12.298	7.339	12.576	7.856	4.813	23.622	14.582	9.16	15.711	11.257	6.588	14.255	9.267	6.74	11.62	5.544	4.107	13.465	7.546	4.98
KLRB1	NM_002258.2	11.399	7.745	6.23	25.271	15.374	11.96	19.149	12.549	8.281	17.196	10.07	7.339	12.576	7.856	4.813	23.622	14.582	9.16	15.711	11.257	6.588	14.255	9.267	6.74	11.62	5.544	4.107	13.465	7.546	4.98
ITGAL	NM_002209.2	11.399	7.745	6.23	25.271	15.374	11.96	19.149	12.549	8.281	17.196	10.07	7.339	12.576	7.856	4.813	23.622	14.582	9.16	15.711	11.257	6.588	14.255	9.267	6.74	11.62	5.544	4.107	13.465	7.546	4.98
ITGAE	NM_002208.4	11.399	12.144	6.23	25.271	15.374	11.96	19.149	12.549	8.281	17.196	10.07	7.339	12.576	7.856	4.813	23.622	14.582	9.16	15.711	11.257	6.588	14.255	9.267	6.74	11.62	5.544	4.107	13.465	7.546	4.98
IL17A	NM_002190.2	11.399	7.745	6.23	25.271	15.374	11.96	19.149	12.549	8.281	17.196	10.07	7.339	12.576	7.856	4.813	23.622	14.582	9.16	15.711	11.257	6.588	14.255	9.267	6.74	11.62	5.544	4.107	13.465	7.546	4.98
IL15RA	NM_002189.3	12.424	7.745	6.23	25.271	15.374	14.702	19.149	12.549	8.281	17.196	10.07	12.342	12.576	7.856	4.813	23.622	14.582	9.16	15.711	11.257	6.588	14.255	9.267	6.74	14.803	15.464	12.203	13.465	11.167	13.122
IL13	NM_002188.2	11.399	7.745	6.23	25.271	15.374	11.96	19.149	12.549	8.281	17.196	10.07	7.339	12.576	7.856	4.813	23.622	14.582	9.16	15.711	11.257	6.588	14.255	9.267	6.74	11.62	5.544	4.107	13.465	7.546	4.98
IL12B	NM_002187.2	13.38	15.18	19.404	25.271	15.374	11.96	19.149	12.549	8.281	17.196	10.07	7.339	12.576	7.856	4.813	23.622	14.582	9.16	15.711	17.842	14.265	14.255	14.205	14.237	11.62	5.544	4.107	13.465	7.546	4.98
IL7R	NM_002185.3	11.399	7.745	6.23	25.271	15.374	11.96	19.149	12.549	8.281	17.196	10.07	7.339	12.576	7.856	4.813	23.622	14.582	9.16	15.711	11.257	6.588	14.255	9.267	6.74	11.62	5.544	4.107	13.465	7.546	4.98
IL3RA	NM_002183.2	11.399	7.745	6.23	25.271	15.374	11.96	19.149	12.549	8.281	17.196	10.07	7.339	12.576	10.884	4.813	23.622	14.582	9.16	15.711	16.653	17.831	16.973	15.497	18.305	11.62	9.841	4.107	13.465	7.546	8.201
IFNW1	NM_002177.1	11.399	7.745	6.23	25.271	15.374	11.96	19.149	12.549	8.281	17.196	10.07	7.339	12.576	7.856	4.813	23.622	14.582	9.16	15.711	11.257	6.588	14.255	9.267	6.74	11.62	5.544	4.107	13.465	7.546	4.98
IFNB1	NM_002176.2	11.399	7.745	6.23	25.271	15.374	11.96	19.149	12.549	8.281	17.196	10.07	7.339	12.576	7.856	4.813	23.622	14.582	9.16	15.711	11.257	6.588	14.255	9.267	6.74	11.62	5.544	4.107	13.465	7.546	4.98
IFNA14/16	NM_002173.2	11.399	7.745	6.23	25.271	15.374	11.96	19.149	12.549	8.281	17.196	10.07	7.339	12.576	7.856	4.813	23.622	14.582	9.16	15.711	11.257	6.588	14.255	9.267	6.74	11.62	5.544	10.169	13.465	7.546	4.98
IFNA8	NM_002170.3	11.399	7.745	6.23	25.271	15.374	11.96	19.149	12.549	8.281	17.196	10.07	7.339	12.576	7.856	4.813	23.622	14.582	9.16	15.711	11.257	6.588	14.255	9.267	6.74	11.62	5.544	4.107	13.465	7.546	4.98
IFNA5	NM_002169.2	11.399	7.745	6.23	25.271	15.374	11.96	19.149	12.549	8.281	17.196	10.07	7.339	12.576	7.856	4.813	23.622	14.582	9.16	15.711	11.257	6.588	14.255	9.267	6.74	11.62	5.544	4.107	13.465	7.546	4.98
IDO1	NM_002164.5	12.424	7.745	6.23	25.271	15.374	11.96	19.149	12.549	8.281	17.196	10.07	7.339	12.576	7.856	4.813	23.622	14.582	9.16	15.711	11.257	12.482	14.255	9.267	6.74	11.62	5.544	10.169	13.465	13.648	9.841
HLA-DQA	NM_002122.3	19.114	18.217	17.248	25.271	15.374	12.108	19.149	12.549	8.281	17.196	10.07	7.339	12.576	7.856	4.813	23.622	14.582	9.16	15.711	15.463	14.265	14.255	9.267	6.74	11.62	8.435	10.169	13.465	7.546	4.98
HLA-DOB	NM_002120.3	11.399	7.745	6.23	25.271	15.374	11.96	19.149	12.549	8.281	17.196	10.07	7.339	12.576	7.856	4.813	23.622	14.582	9.16	15.711	11.257	6.588	14.255	9.267	6.74	11.62	5.544	4.107	13.465	7.546	4.98
HK3	NM_002115.1	11.399	12.144	6.23	25.271	15.374	11.96	19.149	12.549	8.281	17.196	10.07	7.339	12.576	7.856	4.813	23.622	14.582	13.951	15.711	11.257	6.588	14.255	9.267	6.74	11.62	5.544	4.107	13.465	7.546	9.841
HDC	NM_002112.3	20.07	15.18	6.23	25.271	15.374	11.96	19.149	12.549	8.281	17.196	10.07	7.339	12.576	10.884	4.813	23.622	14.582	9.16	15.711	11.257	6.588	14.255	9.267	6.74	11.62	5.544	4.107	13.465	7.546	4.98
HCK	NM_002110.2	11.399	7.745	6.23	25.271	15.374	11.96	19.149	12.549	8.281	17.196	10.07	7.339	12.576	7.856	4.813	23.622	14.582	9.16	15.711	11.257	6.588	14.255	9.267	6.74	11.62	5.544	4.107	13.465	7.546	4.98
GBP1	NM_002053.2	11.399	7.745	6.23	25.271	15.374	11.96	19.149	12.549	8.281	17.196	10.07	7.339	12.576	7.856	4.813	23.622	14.582	9.16	15.711	11.257	6.588	14.255	9.267	6.74	11.62	5.544	4.107	13.465	7.546	4.98
FPR1	NM_002029.3	11.399	7.745	6.23	25.271	15.374	11.96	19.149	12.549	8.281	17.196	10.07	7.339	12.576	7.856	4.813	23.622	14.582	9.16	15.711	11.257	6.588	14.255	9.267	6.74	11.62	5.544	4.107	13.465	7.546	4.98
ELANE	NM_001972.2	11.399	7.745	6.23	25.271	15.374	11.96	19.149	12.549	8.281	17.196	10.07	7.339	12.576	7.856	4.813	23.622	14.582	9.16	15.711	11.257	6.588	14.255	9.267	6.74	11.62	5.544	4.107	13.465	7.546	4.98
DEFA4	NM_001925.1	11.468	7.745	6.23	25.271	15.374	11.96	19.149	12.549	8.281	17.196	10.07	7.339	12.576	7.856	4.813	23.622	14.582	9.16	15.711	11.257	12.482	14.255	9.267	6.74	15.625	16.87	14.237	13.465	7.546	4.98
CTSG	NM_001911.2	11.399	15.18	6.23	25.271	15.374	11.96	19.149	12.549	8.281	17.196	10.07	7.339	12.576	7.856	4.813	23.622	14.582	9.16	15.711	11.257	6.588	14.255	9.267	14.237	11.62	9.841	12.203	13.465	13.648	13.122
CPA3	NM_001870.2	11.399	7.745	6.23	25.271	15.374	11.96	19.149	12.549	8.281	17.196	10.07	7.339	12.576	7.856	4.813	23.622	14.582	9.16	15.711	11.257	6.588	14.255	9.267	6.74	11.62	5.544	4.107	13.465	7.546	4.98
CCR7	NM_001838.3	11.399	7.745	6.23	25.271	15.374	11.96	19.149	12.549	8.281	17.196	10.07	7.339	12.576	7.856	4.813	23.622	14.582	9.16	15.711	11.257	6.588	14.255	9.267	6.74	11.62	5.544	4.107	13.465	7.546	4.98
CCR3	NM_001837.2	11.399	7.745	6.23	25.271	15.374	11.96	19.149	12.549	8.281	17.196	10.07	7.339	12.576	7.856	4.813	23.622	14.582	9.16	15.711	11.257	6.588	14.255	9.267	6.74	11.62	8.435	4.107	13.465	7.546	4.98
CEACAM3	NM_001815.3	11.399	7.745	6.23	25.271	15.374	11.96	19.149	12.549	8.281	17.196	14.534	15.428	12.576	7.856	4.813	23.622	14.582	9.16	15.711	11.257	6.588	14.255	9.267	6.74	11.62	5.544	4.107	13.465	7.546	4.98
CD69	NM_001781.1	11.399	7.745	6.23	25.271	15.374	11.96	19.149	12.549	8.281	17.196	10.07	7.339	12.576	7.856	4.813	23.622	17.505	11.626	16.358	15.463	12.482	14.255	15.497	22.373	11.62	11.247	10.169	13.465	7.546	4.98
CD38	NM_001775.2	11.399	7.745	6.23	25.271	15.374	11.96	19.149	12.549	8.281	17.196	10.07	7.339	12.576	7.856	4.813	23.622	14.582	9.16	15.711	11.257	6.588	14.255	9.267	6.74	11.62	5.544	4.107	13.465	7.546	4.98
CD22	NM_001771.2	13.38	16.699	6.23	25.271	15.374	11.96	19.149	12.549	8.281	17.196	10.07	12.342	13.454	13.605	9.91	23.622	14.582	9.16	15.711	11.257	6.588	14.255	9.267	16.271	11.62	12.653	12.203	13.465	11.167	13.122
CD8A	NM_001768.6	11.468	7.745	6.23	25.271	15.374	11.96	19.149	12.549	8.281	17.196	10.07	7.339	12.576	7.856	4.813	23.622	14.582	9.16	15.711	11.257	6.588	14.255	9.267	6.74	11.62	11.247	4.107	13.465	7.546	4.98
CD2	NM_001767.3	11.399	7.745	6.23	25.271	15.374	11.96	19.149	12.549	8.281	17.196	10.07	7.339	12.576	7.856	4.813	23.622	14.582	9.16	15.711	11.257	6.588	14.255	9.267	6.74	11.62	5.544	4.107	13.465	7.546	4.98
C5AR1	NM_001736.3	11.399	7.745	6.23	25.271	15.374	11.96	19.149	12.549	8.281	17.196	10.07	7.339	12.576	7.856	9.91	23.622	14.582	12.788	15.711	11.257	6.588	14.255	9.267	6.74	11.62	8.435	4.107	13.465	7.546	4.98
C5	NM_001735.2	11.399	7.745	6.23	25.271	15.374	11.96	19.149	12.549	8.281	17.196	10.07	7.339	12.613	7.856	4.813	23.622	14.582	9.16	15.711	11.257	14.265	14.255	9.267	20.339	11.62	11.247	4.107	17.082	11.167	9.841
BPI	NM_001725.2	11.399	16.699	19.404	25.271	15.374	11.96	19.149	12.549	8.281	17.196	10.07	7.339	12.576	12.244	4.813	23.622	14.582	9.16	15.711	11.257	6.588	14.255	9.267	6.74	13.158	12.653	4.107	13.465	12.407	11.481
CXCR5	NM_001716.4	11.399	7.745	6.23	25.271	15.374	11.96	19.149	12.549	8.281	17.196	10.07	7.339	12.576	7.856	9.91	23.622	14.582	9.16	15.711	11.257	6.588	14.255	9.267	6.74	11.62	5.544	4.107	13.465	7.546	8.201
BLK	NM_001715.2	11.399	7.745	6.23	25.271	15.374	11.96	19.149	12.549	8.281	17.196	10.07	7.339	12.576	7.856	4.813	23.622	14.582	9.16	15.711	11.257	6.588	14.255	9.267	6.74	11.62	5.544	4.107	13.465	12.407	14.762
ALOX5AP	NM_001629.2	11.399	7.745	6.23	25.271	15.374	11.96	19.149	12.549	8.281	17.196	10.07	7.339	12.576	7.856	4.813	23.622	14.582	9.16	15.711	11.257	6.588	14.255	9.267	6.74	11.62	5.544	4.107	13.465	7.546	4.98
IRF7	NM_001572.3	11.399	7.745	6.23	25.271	15.374	11.96	19.149	12.549	8.281	17.196	10.07	7.339	12.576	7.856	4.813	23.622	14.582	9.16	15.711	11.257	6.588	14.255	9.267	6.74	11.62	5.544	4.107	13.465	7.546	4.98
CXCL10	NM_001565.3	11.399	7.745	6.23	25.271	15.374	11.96	19.149	12.549	8.281	17.196	10.07	7.339	12.576	7.856	4.813	23.622	14.582	9.16	15.711	11.257	6.588	14.255	9.267	6.74	11.62	5.544	4.107	13.465	7.546	4.98
IL10RA	NM_001558.2	11.399	7.745	6.23	25.271	15.374	11.96	19.149	12.549	8.281	17.196	10.07	7.339	12.576	7.856	4.813	23.622	14.582	9.16	15.711	11.257	6.588	14.255	9.267	6.74	11.62	5.544	4.107	13.465	9.926	8.201
CXCR2	NM_001557.3	11.399	7.745	6.23	25.271	15.374	11.96	19.149	12.549	8.281	17.196	10.07	7.339	12.576	7.856	4.813	23.622	14.582	9.16	15.711	11.257	6.588	14.255	9.267	6.74	11.62	5.544	4.107	13.465	7.546	4.98
IFIT2	NM_001547.4	11.399	7.745	6.23	25.271	15.374	11.96	19.149	12.549	8.281	17.196	10.07	7.339	12.576	7.856	4.813	23.622	14.582	9.16	15.711	11.257	6.588	14.255	9.267	6.74	11.62	8.435	4.107	13.465	7.546	4.98
CXCL1	NM_001511.3	12.424	7.745	6.23	25.271	15.374	12.973	19.149	12.549	8.281	17.196	13.416	7.339	12.613	13.605	15.855	23.622	14.582	11.626	15.711	11.257	14.265	15.497	16.788	6.74	11.62	5.544	10.169	14.642	7.546	16.402
CXCR3	NM_001504.1	13.38	15.18	6.23	25.271	15.374	11.96	19.149	12.549	8.281	17.196	10.07	7.339	12.576	7.856	9.91	23.622	14.582	9.16	15.711	11.257	6.588	14.255	9.267	6.74	12.336	14.058	4.107	13.465	7.546	8.201
IL1RL2	NM_001351447.1	11.399	7.745	6.23	25.271	15.374	11.96	19.149	12.549	8.281	17.196	10.07	7.339	12.576	7.856	4.813	23.622	14.582	9.16	15.711	11.257	6.588	14.255	9.267	6.74	11.62	5.544	4.107	13.465	7.546	4.98
KLRD1	NM_001351060.1	11.399	7.745	6.23	25.271	15.374	11.96	19.149	12.549	8.281	17.196	10.07	7.339	12.576	7.856	9.91	23.622	14.582	9.16	15.711	11.257	6.588	14.255	9.267	6.74	11.62	5.544	4.107	13.465	7.546	8.201
CX3CR1	NM_001337.3	11.399	7.745	6.23	25.271	15.374	11.96	19.149	12.549	8.281	17.196	10.07	7.339	12.576	7.856	4.813	23.622	14.582	9.16	15.711	11.257	6.588	14.255	9.267	6.74	11.62	9.841	10.169	13.465	7.546	4.98
CTSW	NM_001335.3	11.399	7.745	6.23	25.271	15.374	11.96	19.149	12.549	8.281	17.196	10.07	12.342	12.576	7.856	4.813	23.622	14.582	9.16	15.711	11.257	6.588	14.255	9.267	6.74	11.62	5.544	4.107	13.465	7.546	4.98
KIR3DL1/2	NM_001322168.1	11.399	7.745	17.248	25.271	15.374	11.96	19.149	12.549	8.281	17.196	10.07	7.339	12.576	13.605	13.873	23.622	16.63	17.438	15.711	11.257	6.588	14.255	9.267	6.74	11.62	8.435	4.107	13.465	11.167	9.841
PSTPIP1	NM_001321135.1	11.399	7.745	6.23	25.271	15.374	11.96	19.149	12.549	8.281	17.196	10.07	7.339	12.576	7.856	4.813	23.622	14.582	9.16	15.711	11.257	6.588	14.255	9.267	6.74	11.62	5.544	4.107	13.465	7.546	4.98
TRAT1	NM_001317747.1	11.399	7.745	6.23	25.271	15.374	11.96	19.149	12.549	8.281	17.196	10.07	7.339	12.576	7.856	4.813	23.622	14.582	9.16	15.711	11.257	6.588	14.255	9.267	6.74	11.62	5.544	10.169	13.465	7.546	4.98
ACKR2	NM_001296.5	11.399	7.745	6.23	25.271	15.374	11.96	19.149	12.549	8.281	17.196	10.07	7.339	12.576	7.856	4.813	23.622	14.582	9.16	15.711	11.257	6.588	14.255	9.267	6.74	11.62	5.544	4.107	13.465	7.546	4.98
CCR1	NM_001295.2	11.399	7.745	6.23	25.271	15.374	11.96	19.149	12.549	8.281	17.196	10.07	7.339	12.576	10.884	4.813	23.622	14.879	16.276	15.711	11.257	6.588	14.255	9.267	6.74	11.62	8.435	10.169	13.465	14.889	9.841
NOD2	NM_001293557.1	11.399	7.745	6.23	25.271	15.374	11.96	19.149	12.549	8.281	17.196	10.07	7.339	12.576	7.856	4.813	23.622	14.582	9.16	15.711	11.257	6.588	14.255	9.267	6.74	11.62	5.544	4.107	13.465	7.546	4.98
PNOC	NM_001284244.1	11.399	12.144	6.23	25.271	15.374	11.96	19.149	12.549	8.281	17.196	10.07	7.339	12.576	7.856	4.813	23.622	14.582	9.16	15.711	11.257	6.588	14.255	9.267	6.74	11.62	5.544	4.107	13.465	7.546	4.98
LILRB2	NM_001278405.1	11.399	7.745	6.23	25.271	15.374	11.96	19.149	12.549	8.281	17.196	10.07	7.339	12.576	7.856	4.813	23.622	14.582	9.16	15.711	11.257	6.588	14.255	9.267	6.74	11.62	5.544	4.107	13.465	7.546	4.98
IFNL4	NM_001276254.2	11.399	7.745	6.23	25.271	15.374	11.96	19.149	12.549	8.281	17.196	10.07	7.339	12.576	7.856	4.813	23.622	14.582	9.16	15.711	11.257	6.588	14.255	9.267	6.74	11.62	5.544	4.107	13.465	7.546	4.98
CD6	NM_001254751.1	11.399	7.745	6.23	25.271	15.374	11.96	19.149	12.549	8.281	17.196	10.07	7.339	12.576	7.856	4.813	23.622	14.582	9.16	15.711	11.257	6.588	14.255	9.267	6.74	11.62	5.544	4.107	13.465	7.546	4.98
CD70	NM_001252.2	20.07	19.735	21.559	25.271	15.374	11.96	19.149	12.549	8.281	17.196	10.07	7.339	14.294	10.884	11.892	23.622	18.381	13.951	15.711	11.257	6.588	14.255	9.267	16.271	11.62	12.653	4.107	15.455	13.648	11.481
CD40	NM_001250.4	11.399	7.745	6.23	25.271	15.374	11.96	19.149	12.549	8.281	17.196	10.07	7.339	12.576	7.856	4.813	23.622	14.582	9.16	15.711	11.257	6.588	14.255	9.267	6.74	11.62	5.544	4.107	13.465	7.546	4.98
MS4A4A	NM_001243266.1	11.399	7.745	6.23	25.271	15.374	11.96	19.149	12.549	8.281	17.196	10.07	7.339	12.576	7.856	4.813	23.622	14.582	9.16	15.711	11.257	6.588	14.255	9.267	6.74	11.62	5.544	4.107	13.465	7.546	4.98
CD28	NM_001243077.1	11.399	7.745	6.23	25.271	15.374	11.96	19.149	12.549	8.281	17.196	10.07	7.339	12.576	7.856	4.813	23.622	14.582	9.16	15.711	11.257	6.588	14.255	9.267	6.74	11.62	5.544	4.107	13.465	7.546	4.98
CD27	NM_001242.4	11.399	7.745	6.23	25.271	15.374	11.96	19.149	12.549	8.281	17.196	10.07	7.339	13.454	10.884	13.873	23.622	14.582	9.16	15.711	15.463	6.588	14.255	9.267	6.74	11.62	8.435	4.107	13.465	11.167	8.201
CASP4	NM_001225.3	11.399	7.745	6.23	25.271	15.374	11.96	19.149	12.549	8.281	17.196	10.07	7.339	12.576	7.856	4.813	23.622	14.582	9.16	15.711	11.257	6.588	14.255	9.267	6.74	11.62	9.841	10.169	13.465	7.546	4.98
SP100	NM_001206704.1	11.399	7.745	6.23	25.271	15.374	11.96	19.149	12.549	8.281	17.196	10.07	7.339	12.576	7.856	4.813	23.622	14.582	9.16	15.711	11.257	6.588	14.255	9.267	6.74	11.62	5.544	4.107	13.465	7.546	4.98
IFI16	NM_001206567.1	11.399	7.745	6.23	25.271	15.374	11.96	19.149	12.549	8.281	17.196	10.07	7.339	13.454	13.605	17.837	23.622	14.582	11.626	15.711	15.463	6.588	14.255	12.914	6.74	12.336	5.544	10.169	13.465	7.546	4.98
IL7	NM_001199886.1	11.399	7.745	6.23	25.271	15.374	11.96	19.149	12.549	8.281	17.196	12.298	13.885	13.454	16.326	13.873	23.622	14.582	11.626	15.711	11.257	12.482	14.255	9.267	14.237	11.62	8.435	4.107	13.465	7.546	4.98
IL33	NM_001199640.1	11.399	7.745	6.23	25.271	15.374	11.96	19.149	12.549	8.281	17.196	10.07	7.339	12.576	7.856	4.813	23.622	14.582	9.16	15.711	11.257	6.588	14.255	9.267	6.74	11.62	5.544	4.107	13.465	7.546	4.98
NLRC4	NM_001199138.1	11.468	13.662	6.23	25.271	15.374	13.838	19.149	12.549	8.281	17.196	17.889	16.97	12.576	7.856	4.813	23.622	20.131	17.438	15.711	11.257	6.588	14.255	9.267	6.74	13.981	14.058	12.203	13.465	7.546	4.98
TNFRSF17	NM_001192.2	11.399	7.745	6.23	25.271	15.374	11.96	19.149	12.549	8.281	17.196	10.07	7.339	12.576	7.856	4.813	23.622	14.582	9.16	15.711	11.257	12.482	14.255	9.267	6.74	11.62	5.544	4.107	13.465	7.546	4.98
IL24	NM_001185158.1	11.399	7.745	6.23	25.271	15.374	11.96	19.149	12.549	8.281	17.196	10.07	7.339	12.576	7.856	4.813	23.622	14.582	9.16	15.711	11.257	6.588	14.255	9.267	6.74	11.62	5.544	4.107	13.465	7.546	4.98
CD84	NM_001184879.1	11.399	7.745	6.23	25.271	15.374	11.96	19.149	12.549	8.281	17.196	10.07	7.339	12.576	7.856	4.813	23.622	14.582	9.16	15.711	11.257	6.588	14.255	9.267	6.74	11.62	5.544	4.107	13.465	7.546	4.98
CD19	NM_001178098.1	11.399	7.745	6.23	25.271	15.374	11.96	19.149	12.549	8.281	17.196	10.07	7.339	12.576	7.856	4.813	23.622	14.582	9.16	15.711	11.257	6.588	14.255	9.267	6.74	11.62	5.544	4.107	13.465	7.546	4.98
CD244	NM_001166663.1	11.399	7.745	6.23	25.271	15.374	11.96	19.149	12.549	8.281	17.196	10.07	7.339	12.576	7.856	4.813	23.622	14.582	9.16	15.711	11.257	6.588	14.255	9.267	6.74	11.62	5.544	4.107	13.465	7.546	4.98
ZBP1	NM_001160419.2	11.399	7.745	6.23	25.271	15.374	11.96	19.149	12.549	8.281	17.196	10.07	7.339	12.576	7.856	4.813	23.622	14.582	9.16	15.711	11.257	6.588	14.255	9.267	6.74	11.62	5.544	4.107	13.465	7.546	4.98
FCRL2	NM_001159488.1	12.424	12.144	6.23	25.271	15.374	11.96	19.149	12.549	8.281	17.196	10.07	7.339	12.576	7.856	4.813	23.622	14.582	9.16	15.711	11.257	6.588	14.255	9.267	6.74	11.62	8.435	14.237	13.465	7.546	9.841
ANPEP	NM_001150.2	11.399	7.745	6.23	25.271	15.374	11.96	19.149	12.549	8.281	17.196	10.07	7.339	12.576	7.856	4.813	23.622	14.582	9.16	15.711	11.257	6.588	14.255	9.267	6.74	11.62	5.544	4.107	13.465	7.546	4.98
TNFSF13B	NM_001145645.2	11.399	7.745	6.23	25.271	15.374	11.96	19.149	12.549	8.281	17.196	10.07	7.339	12.613	12.244	4.813	23.622	14.582	9.16	15.711	11.257	6.588	14.255	9.267	6.74	11.62	8.435	10.169	13.465	11.167	13.122
MX1	NM_001144925.2	11.399	12.144	6.23	25.271	15.374	15.567	19.149	12.549	8.281	17.196	14.534	7.339	15.135	13.605	4.813	23.622	14.582	17.438	18.491	15.463	17.831	14.255	12.914	22.373	18.093	12.653	16.27	17.082	19.852	21.323
CD209	NM_001144899.1	11.399	7.745	6.23	25.271	15.374	11.96	19.149	12.549	8.281	17.196	10.07	7.339	12.576	7.856	4.813	23.622	14.582	9.16	15.711	11.257	6.588	14.255	9.267	6.74	11.62	5.544	4.107	13.465	7.546	4.98
ALOX15	NM_001140.3	11.399	7.745	6.23	25.271	15.374	11.96	19.149	12.549	8.281	17.196	10.07	7.339	12.576	7.856	4.813	23.622	14.582	9.16	15.711	11.257	12.482	14.255	9.267	6.74	11.62	5.544	4.107	13.465	11.167	9.841
MKNK1	NM_001135553.4	11.399	7.745	6.23	25.271	15.374	11.96	19.149	12.549	8.281	17.196	10.07	7.339	12.576	7.856	4.813	23.622	14.582	9.16	15.711	11.257	6.588	14.255	9.267	6.74	11.62	5.544	4.107	13.465	7.546	4.98
CCRL2	NM_001130910.1	11.399	7.745	6.23	25.271	15.374	11.96	19.149	12.549	8.281	17.196	10.07	7.339	12.576	7.856	4.813	23.622	14.582	9.16	15.711	11.257	6.588	14.255	9.267	6.74	11.62	5.544	4.107	13.465	7.546	4.98
CCL20	NM_001130046.1	11.399	7.745	6.23	25.271	15.374	11.96	19.149	12.549	8.281	17.196	10.07	7.339	12.576	7.856	4.813	23.622	14.582	9.16	15.711	11.257	6.588	14.255	9.267	6.74	11.62	5.544	4.107	13.465	7.546	4.98
SERPINA1	NM_001127702.1	11.399	7.745	6.23	25.271	15.374	11.96	19.149	12.549	8.281	17.196	10.07	7.339	12.576	7.856	4.813	23.622	14.582	9.16	15.711	11.257	6.588	14.255	9.267	6.74	11.62	9.841	4.107	13.465	7.546	9.841
ITGB2	NM_001127491.1	11.399	7.745	6.23	25.271	15.374	11.96	19.149	12.549	8.281	17.196	10.07	7.339	12.576	7.856	4.813	23.622	14.582	9.16	15.711	11.257	6.588	14.255	9.267	6.74	11.62	5.544	4.107	13.465	7.546	4.98
CCR2	NM_001123041.2	11.399	7.745	6.23	25.271	15.374	11.96	19.149	12.549	8.281	17.196	10.07	7.339	12.576	7.856	4.813	23.622	14.582	9.16	15.711	11.257	6.588	14.255	9.267	6.74	11.62	5.544	4.107	13.465	13.648	8.201
TCL1A	NM_001098725.1	11.399	7.745	6.23	25.271	15.374	11.96	19.149	12.549	8.281	17.196	10.07	7.339	12.576	7.856	4.813	23.622	14.582	9.16	15.711	11.257	6.588	14.255	9.267	6.74	11.62	5.544	4.107	13.465	7.546	4.98
ENTPD1	NM_001098175.1	13.38	7.745	15.092	25.271	15.374	16.432	19.149	15.546	15.493	17.196	15.653	7.339	12.576	7.856	9.91	23.622	15.755	17.438	15.711	14.274	6.588	16.973	18.08	20.339	15.625	14.058	16.27	14.642	17.37	19.682
PRF1	NM_001083116.1	11.399	12.144	6.23	25.271	15.374	11.96	19.149	12.549	8.281	17.196	10.07	7.339	12.576	7.856	4.813	23.622	14.582	9.16	15.711	11.257	6.588	14.255	9.267	6.74	11.62	5.544	4.107	13.465	7.546	4.98
DEFB103A/B	NM_001081551.4	11.399	7.745	6.23	25.271	15.374	11.96	19.149	12.549	8.281	17.196	10.07	7.339	12.576	7.856	4.813	23.622	14.582	9.16	15.711	11.257	6.588	14.255	9.267	6.74	11.62	5.544	4.107	13.465	7.546	4.98
PLIN4	NM_001080400.1	11.399	7.745	6.23	25.271	15.374	11.96	19.149	12.549	8.281	17.196	10.07	7.339	12.576	7.856	4.813	23.622	14.582	9.16	15.711	11.257	6.588	14.255	9.267	6.74	11.62	8.435	4.107	13.465	7.546	4.98
NLRP3	NM_001079821.2	11.399	7.745	6.23	25.271	15.374	11.96	19.149	12.549	8.281	17.196	10.07	7.339	12.576	7.856	4.813	23.622	14.582	9.16	15.711	11.257	6.588	14.255	9.267	6.74	11.62	5.544	4.107	13.465	7.546	4.98
ZAP70	NM_001079.3	14.336	12.144	15.092	25.271	15.374	11.96	19.149	12.549	8.281	17.196	10.07	7.339	12.576	7.856	4.813	23.622	14.582	11.626	15.711	15.463	17.831	14.255	9.267	6.74	11.62	8.435	4.107	13.465	7.546	8.201
VCAM1	NM_001078.3	11.399	7.745	6.23	25.271	15.374	11.96	19.149	12.549	8.281	17.196	10.07	7.339	12.576	7.856	4.813	23.622	14.582	9.16	15.711	11.257	6.588	14.255	9.267	6.74	11.62	15.464	10.169	13.465	7.546	11.481
TBXAS1	NM_001061.4	11.399	7.745	6.23	25.271	15.374	12.973	19.149	16.742	15.493	17.196	10.07	7.339	12.576	12.244	13.873	23.622	14.582	9.16	15.711	11.257	6.588	14.255	12.914	18.305	11.62	5.544	4.107	13.465	11.167	9.841
FGR	NM_001042747.1	11.399	7.745	6.23	25.271	15.374	11.96	19.149	12.549	8.281	17.196	10.07	7.339	12.576	7.856	4.813	23.622	14.582	9.16	15.711	11.257	6.588	14.255	9.267	6.74	11.62	5.544	4.107	13.465	7.546	4.98
CD1E	NM_001042583.2	11.399	7.745	6.23	25.271	15.374	11.96	19.149	12.549	8.281	17.196	10.07	7.339	12.576	7.856	4.813	23.622	14.582	9.16	15.711	11.257	6.588	14.255	9.267	6.74	11.62	5.544	4.107	13.465	7.546	4.98
CD79B	NM_001039933.1	11.399	7.745	6.23	25.271	15.374	11.96	19.149	12.549	8.281	17.196	10.07	7.339	12.576	7.856	4.813	23.622	14.582	9.16	15.711	11.257	6.588	14.255	9.267	6.74	11.62	5.544	4.107	13.465	7.546	4.98
TNFRSF25	NM_001039664.1	14.336	16.699	19.404	25.271	15.374	12.108	19.149	16.742	22.379	17.196	13.416	15.428	18.499	25.849	25.765	23.622	14.582	13.951	15.711	11.257	14.265	14.255	9.267	6.74	11.62	12.653	12.203	17.082	13.648	13.122
IL18BP	NM_001039659.1	11.399	7.745	6.23	25.271	15.374	11.96	19.149	12.549	8.281	17.196	10.07	7.339	12.576	12.244	13.873	23.622	14.582	9.16	15.711	11.257	6.588	14.255	9.267	6.74	11.62	5.544	4.107	13.465	7.546	4.98
OAS1	NM_001032409.1	11.399	7.745	6.23	25.271	15.374	11.96	19.149	12.549	8.281	17.196	10.07	7.339	12.576	7.856	4.813	23.622	14.582	9.16	15.711	11.257	6.588	14.255	9.267	6.74	11.62	5.544	4.107	13.465	7.546	4.98
IFIT3	NM_001031683.2	11.399	7.745	6.23	25.271	15.374	11.96	19.149	12.549	8.281	17.196	10.07	7.339	12.576	7.856	4.813	23.622	14.582	9.16	15.711	11.257	6.588	14.255	9.267	6.74	11.62	5.544	4.107	13.465	7.546	4.98
CARD16	NM_001017534.1	11.399	7.745	6.23	25.271	15.374	11.96	19.149	12.549	8.281	17.196	10.07	7.339	12.576	7.856	4.813	23.622	14.582	9.16	15.711	11.257	6.588	14.255	9.267	6.74	11.62	5.544	4.107	13.465	7.546	4.98
IL31	NM_001014336.1	11.399	7.745	6.23	25.271	15.374	11.96	19.149	12.549	8.281	17.196	10.07	7.339	12.576	7.856	4.813	23.622	14.582	9.16	15.711	11.257	6.588	14.255	9.267	6.74	11.62	5.544	4.107	13.465	7.546	4.98
PIK3R6	NM_001010855.3	13.38	15.18	15.092	25.271	15.374	11.96	19.149	12.549	8.281	17.196	10.07	7.339	12.576	7.856	4.813	23.622	14.582	9.16	15.711	11.257	6.588	14.255	9.267	6.74	12.336	9.841	10.169	13.465	14.889	16.402
HCST	NM_001007469.1	11.399	7.745	6.23	25.271	15.374	11.96	19.149	12.549	8.281	17.196	10.07	7.339	12.576	7.856	4.813	23.622	14.582	9.16	15.711	11.257	6.588	14.255	9.267	6.74	11.62	5.544	4.107	13.465	7.546	4.98
CARD17	NM_001007232.1	11.399	7.745	6.23	25.271	15.374	11.96	19.149	12.549	8.281	17.196	10.07	7.339	12.576	7.856	4.813	23.622	14.582	9.16	15.711	11.257	6.588	14.255	9.267	6.74	11.62	5.544	4.107	13.465	7.546	4.98
FPR2	NM_001005738.1	11.399	7.745	6.23	25.271	15.374	11.96	19.149	12.549	8.281	17.196	10.07	7.339	12.576	7.856	4.813	23.622	14.582	9.16	15.711	11.257	6.588	14.255	9.267	6.74	11.62	5.544	4.107	13.465	7.546	4.98
CD36	NM_001001548.2	11.399	7.745	6.23	25.271	15.374	11.96	19.149	12.549	8.281	17.196	10.07	7.339	12.576	7.856	4.813	23.622	14.582	9.16	15.711	11.257	6.588	14.255	9.267	6.74	11.62	5.544	4.107	13.465	7.546	4.98
PTGS2	NM_000963.1	11.399	7.745	6.23	25.271	15.374	11.96	19.149	12.549	8.281	17.196	10.07	7.339	12.576	7.856	4.813	23.622	14.582	9.16	15.711	11.257	6.588	14.255	9.267	6.74	11.62	5.544	4.107	13.465	7.546	4.98
ITGB7	NM_000889.1	11.399	7.745	6.23	25.271	15.374	11.96	19.149	12.549	8.281	17.196	10.07	7.339	12.576	7.856	4.813	23.622	14.582	9.16	15.711	11.257	6.588	14.255	9.267	6.74	11.62	5.544	4.107	13.465	7.546	4.98
ITGAX	NM_000887.4	11.399	7.745	6.23	25.271	15.374	11.96	19.149	12.549	8.281	17.196	10.07	7.339	12.576	7.856	4.813	23.622	14.582	9.16	15.711	11.257	6.588	14.255	9.267	6.74	11.62	5.544	4.107	13.465	7.546	4.98
IL5	NM_000879.2	11.399	7.745	6.23	25.271	15.374	11.96	19.149	12.549	8.281	17.196	10.07	7.339	12.576	7.856	4.813	23.622	14.582	9.16	15.711	11.257	6.588	14.255	9.267	6.74	11.62	5.544	4.107	13.465	7.546	4.98
IL2RB	NM_000878.3	11.399	7.745	6.23	25.271	15.374	11.96	19.149	12.549	8.281	17.196	10.07	7.339	12.576	7.856	4.813	23.622	14.582	9.16	15.711	11.257	6.588	14.255	9.267	6.74	11.62	5.544	4.107	13.465	7.546	4.98
IL1R1	NM_000877.3	11.399	7.745	6.23	25.271	15.374	11.96	19.149	12.549	8.281	17.196	10.07	7.339	12.576	7.856	4.813	23.622	14.582	9.16	15.711	11.257	6.588	14.255	9.267	6.74	11.62	5.544	4.107	13.465	7.546	4.98
GSTM4	NM_000850.4	11.399	7.745	6.23	25.271	15.374	11.96	19.149	12.549	8.281	17.196	10.07	7.339	12.576	7.856	4.813	23.622	14.582	9.16	15.711	11.257	6.588	14.255	9.267	6.74	11.62	5.544	4.107	13.465	7.546	4.98
ACE	NM_000789.2	12.424	16.699	21.559	25.271	17.681	19.892	19.149	16.742	15.493	17.203	19.007	24.684	21.021	19.047	15.855	23.622	19.256	19.763	17.78	17.842	19.614	16.235	14.205	18.305	18.915	21.088	22.372	14.642	13.648	14.762
CYP2E1	NM_000773.3	11.399	7.745	6.23	25.271	15.374	11.96	19.149	12.549	8.281	17.196	10.07	7.339	12.576	7.856	4.813	23.622	14.582	9.16	15.711	11.257	6.588	14.255	9.267	6.74	11.62	5.544	4.107	13.465	7.546	4.98
CSF3R	NM_000760.3	11.399	7.745	6.23	25.271	15.374	11.96	19.149	12.549	8.281	17.196	10.07	7.339	12.576	7.856	4.813	23.622	14.582	9.16	15.711	11.257	6.588	14.255	9.267	6.74	11.62	11.247	14.237	13.465	7.546	9.841
CSF3	NM_000759.3	11.399	7.745	6.23	25.271	15.374	11.96	19.149	12.549	8.281	17.196	10.07	7.339	12.576	7.856	4.813	23.622	14.582	9.16	15.711	11.257	6.588	14.255	9.267	6.74	11.62	5.544	4.107	13.465	7.546	4.98
CSF2	NM_000758.3	11.399	7.745	6.23	25.271	15.374	11.96	19.149	12.549	8.281	17.196	10.07	7.339	12.576	7.856	4.813	23.622	14.582	9.16	15.711	11.257	6.588	14.255	9.267	6.74	11.62	5.544	4.107	13.465	7.546	8.201
CD3E	NM_000733.3	11.399	7.745	6.23	25.271	15.374	11.96	19.149	12.549	8.281	17.196	10.07	7.339	12.576	7.856	4.813	23.622	14.582	9.16	15.711	15.463	12.482	14.255	9.267	6.74	11.62	5.544	10.169	13.465	9.926	4.98
CD3D	NM_000732.4	11.399	7.745	6.23	25.271	15.374	11.96	19.149	12.549	8.281	17.196	10.07	7.339	12.576	7.856	4.813	23.622	14.582	12.788	15.711	11.257	6.588	14.255	9.267	6.74	11.62	5.544	4.107	13.465	7.546	4.98
BDKRB1	NM_000710.3	11.399	7.745	6.23	25.271	15.374	11.96	19.149	12.549	8.281	17.196	10.07	7.339	12.576	7.856	4.813	23.622	14.582	9.16	15.711	11.257	6.588	14.255	9.267	6.74	11.62	5.544	4.107	13.465	7.546	4.98
ALOX12	NM_000697.2	11.399	7.745	6.23	25.271	15.374	11.96	19.149	12.549	8.281	17.196	10.07	7.339	12.576	10.884	11.892	23.622	14.582	9.16	15.711	11.257	6.588	14.255	9.267	6.74	11.62	5.544	4.107	13.465	7.546	4.98
ADORA2A	NM_000675.5	11.399	7.745	6.23	25.271	15.374	11.96	19.149	12.549	8.281	17.196	10.07	7.339	14.294	10.884	4.813	23.622	14.582	9.16	15.711	11.257	12.482	14.255	9.267	6.74	12.336	5.544	4.107	13.465	9.926	4.98
SELL	NM_000655.4	11.399	7.745	6.23	25.271	15.374	11.96	19.149	12.549	8.281	17.196	10.07	7.339	12.576	10.884	9.91	23.622	14.582	9.16	15.711	11.257	6.588	14.255	9.267	6.74	11.62	5.544	4.107	13.465	7.546	4.98
IL11	NM_000641.3	11.399	7.745	6.23	25.271	15.374	11.96	19.149	12.549	8.281	17.196	10.07	13.885	12.576	7.856	4.813	23.622	14.582	9.16	15.711	11.257	6.588	14.255	9.267	6.74	11.62	5.544	4.107	13.465	7.546	4.98
IL13RA2	NM_000640.2	11.399	7.745	6.23	25.271	15.374	11.96	19.149	12.549	8.281	17.196	10.07	7.339	12.576	7.856	4.813	23.622	14.582	9.16	15.711	11.257	6.588	14.255	9.267	6.74	11.62	5.544	4.107	13.465	7.546	4.98
FASLG	NM_000639.1	11.399	7.745	6.23	25.271	15.374	11.96	19.149	12.549	8.281	17.196	10.07	7.339	12.576	7.856	4.813	23.622	14.582	9.16	15.711	11.257	6.588	14.255	9.267	6.74	11.62	5.544	4.107	13.465	7.546	4.98
CXCR1	NM_000634.2	11.399	7.745	15.092	25.271	15.374	11.96	19.149	12.549	8.281	17.196	10.07	7.339	12.576	7.856	4.813	23.622	14.582	9.16	15.711	11.257	6.588	14.255	9.267	6.74	11.62	5.544	4.107	13.465	7.546	4.98
ITGAM	NM_000632.3	11.399	7.745	6.23	25.271	15.374	11.96	19.149	12.549	8.281	17.196	10.07	7.339	12.576	7.856	11.892	23.622	14.582	9.16	15.711	11.257	6.588	14.255	9.267	6.74	11.62	5.544	4.107	13.465	7.546	4.98
NCF4	NM_000631.4	11.399	7.745	6.23	25.271	15.374	11.96	19.149	12.549	8.281	17.196	10.07	7.339	12.576	7.856	4.813	23.622	14.582	13.951	15.711	11.257	6.588	14.255	12.914	6.74	11.62	5.544	4.107	13.465	9.926	11.481
BDKRB2	NM_000623.3	11.399	7.745	6.23	25.271	15.374	11.96	19.149	12.549	8.281	17.196	10.07	7.339	12.576	7.856	4.813	23.622	14.582	9.16	15.711	11.257	12.482	14.255	9.267	6.74	11.62	5.544	4.107	13.465	7.546	9.841
IFNG	NM_000619.2	11.399	7.745	6.23	25.271	15.374	11.96	19.149	12.549	8.281	17.196	10.07	7.339	12.576	7.856	4.813	23.622	14.582	9.16	15.711	11.257	6.588	14.255	9.267	6.74	11.62	5.544	4.107	13.465	7.546	4.98
CD4	NM_000616.4	12.424	13.662	6.23	25.271	15.374	11.96	19.149	12.549	8.281	17.196	10.07	7.339	12.576	7.856	4.813	23.622	14.582	11.626	15.711	11.257	6.588	14.255	9.267	6.74	11.62	5.544	4.107	13.465	7.546	8.201
IFNA2	NM_000605.3	11.468	12.144	17.248	25.271	15.374	11.96	19.149	12.549	8.281	17.196	10.07	7.339	15.135	14.965	13.873	23.622	14.582	9.16	15.711	14.274	6.588	16.973	18.08	20.339	11.62	14.058	16.27	13.465	7.546	4.98
IL6	NM_000600.3	11.399	7.745	6.23	25.271	15.374	11.96	19.149	12.549	8.281	17.196	10.07	7.339	12.576	7.856	4.813	23.622	14.582	9.16	15.711	11.257	6.588	14.255	9.267	6.74	11.62	5.544	4.107	13.465	7.546	4.98
TNF	NM_000594.2	11.399	7.745	6.23	25.271	15.374	11.96	19.149	12.549	8.281	17.196	10.07	7.339	12.576	7.856	4.813	23.622	14.582	9.16	15.711	11.257	12.482	14.255	9.267	6.74	11.62	5.544	10.169	13.465	7.546	4.98
CD14	NM_000591.2	11.399	7.745	6.23	25.271	15.374	11.96	19.149	12.549	8.281	17.196	10.07	7.339	12.576	7.856	4.813	23.622	14.582	11.626	15.711	11.257	6.588	14.255	9.267	6.74	11.62	8.435	4.107	13.465	7.546	4.98
IL9	NM_000590.1	11.399	7.745	6.23	25.271	15.374	11.96	19.149	12.549	8.281	17.196	10.07	7.339	12.576	7.856	4.813	23.622	14.582	9.16	15.711	11.257	6.588	14.255	9.267	6.74	11.62	8.435	12.203	13.465	12.407	11.481
IL3	NM_000588.3	11.399	7.745	6.23	25.271	15.374	11.96	19.149	12.549	8.281	17.196	10.07	7.339	12.576	7.856	4.813	23.622	14.582	9.16	15.711	11.257	6.588	14.255	9.267	6.74	11.62	5.544	4.107	13.465	7.546	4.98
IL2	NM_000586.2	11.468	7.745	6.23	25.271	15.374	11.96	19.149	12.549	8.281	17.196	10.07	7.339	12.576	7.856	4.813	23.622	14.582	9.16	17.78	17.842	14.265	14.255	9.267	6.74	11.62	5.544	10.169	13.465	7.546	8.201
IL15	NM_000585.4	11.468	13.662	6.23	25.271	15.374	11.96	19.149	12.549	8.281	17.196	10.07	7.339	12.576	10.884	4.813	23.622	14.582	11.626	15.711	11.257	6.588	14.255	15.497	14.237	11.62	8.435	4.107	13.465	14.889	11.481
CCR5	NM_000579.3	11.399	7.745	6.23	25.271	15.374	11.96	19.149	12.549	8.281	17.196	10.07	7.339	12.576	7.856	4.813	23.622	14.582	12.788	17.78	15.463	16.048	14.255	9.267	6.74	14.803	11.247	14.237	13.465	16.13	16.402
SLC11A1	NM_000578.3	11.399	7.745	6.23	25.271	15.374	11.96	19.149	12.549	8.281	17.196	10.07	7.339	12.576	7.856	4.813	23.622	14.582	9.16	15.711	11.257	6.588	14.255	9.267	6.74	11.62	5.544	4.107	13.465	11.167	4.98
IL1RN	NM_000577.4	11.399	7.745	6.23	25.271	15.374	11.96	19.149	12.549	8.281	17.196	10.07	7.339	12.576	7.856	4.813	23.622	14.582	9.16	15.711	11.257	6.588	14.255	9.267	6.74	11.62	5.544	4.107	13.465	7.546	4.98
IL1B	NM_000576.2	11.399	7.745	6.23	25.271	15.374	11.96	19.149	12.549	8.281	17.196	10.07	7.339	12.576	7.856	4.813	23.622	14.582	9.16	15.711	11.257	6.588	14.255	9.267	6.74	11.62	5.544	4.107	13.465	7.546	4.98
IL1A	NM_000575.3	11.399	7.745	6.23	25.271	15.374	11.96	19.149	12.549	8.281	17.196	10.07	7.339	12.576	7.856	4.813	23.622	14.582	9.16	15.711	11.257	6.588	14.255	9.267	6.74	11.62	5.544	4.107	13.465	7.546	4.98
CR1	NM_000573.3	11.399	7.745	6.23	25.271	15.374	11.96	19.149	12.549	8.281	17.196	10.07	7.339	12.576	7.856	4.813	23.622	14.582	9.16	15.711	11.257	6.588	14.255	9.267	6.74	11.62	5.544	4.107	13.465	7.546	4.98
IL10	NM_000572.2	11.399	7.745	6.23	25.271	15.374	11.96	19.149	12.549	8.281	17.196	10.07	7.339	12.576	7.856	4.813	23.622	14.582	9.16	15.711	11.257	6.588	14.255	9.267	6.74	11.62	5.544	4.107	13.465	7.546	9.841
FCGR3A/B	NM_000569.6	11.399	7.745	6.23	25.271	15.374	11.96	19.149	12.549	8.281	17.196	10.07	7.339	12.576	7.856	4.813	23.622	14.582	9.16	15.711	11.257	6.588	14.255	9.267	6.74	11.62	5.544	4.107	13.465	7.546	4.98
CRP	NM_000567.2	11.468	7.745	6.23	25.271	15.374	11.96	19.149	12.549	8.281	17.196	10.07	7.339	12.576	10.884	15.855	23.622	14.582	9.16	15.711	11.257	6.588	14.255	9.267	6.74	11.62	5.544	4.107	13.465	7.546	13.122
FCGR1A/B	NM_000566.3	11.399	7.745	6.23	25.271	15.374	11.96	19.149	12.549	8.281	17.196	10.07	7.339	12.576	7.856	4.813	23.622	14.582	11.626	15.711	11.257	6.588	14.255	9.267	6.74	11.62	5.544	4.107	13.465	7.546	4.98
IL5RA	NM_000564.4	12.424	16.699	17.248	25.271	15.374	11.96	19.149	12.549	8.281	17.196	10.07	7.339	12.576	7.856	4.813	23.622	14.582	9.16	15.711	11.257	16.048	14.255	9.267	6.74	11.62	9.841	4.107	13.465	9.926	8.201
VWF	NM_000552.3	11.399	7.745	6.23	25.271	15.374	11.96	19.149	12.549	8.281	17.196	10.07	7.339	12.576	12.244	4.813	23.622	14.582	9.16	15.711	11.257	6.588	14.255	9.267	6.74	11.62	5.544	4.107	13.465	7.546	4.98
SELE	NM_000450.2	11.399	7.745	6.23	25.271	15.374	11.96	19.149	12.549	8.281	17.196	12.298	7.339	12.576	10.884	13.873	23.622	14.582	9.16	15.711	15.463	16.048	14.255	9.267	14.237	18.093	11.247	10.169	13.465	7.546	4.98
PECAM1	NM_000442.3	11.399	7.745	6.23	25.271	15.374	11.96	19.149	12.549	8.281	17.196	10.07	7.339	12.576	7.856	4.813	23.622	14.582	9.16	15.711	11.257	6.588	14.255	9.267	16.271	14.803	12.653	16.27	13.465	7.546	8.201
NCF2	NM_000433.3	11.399	7.745	6.23	25.271	15.374	11.96	19.149	15.546	15.493	17.196	10.07	7.339	12.576	7.856	11.892	23.622	14.582	9.16	15.711	11.257	6.588	14.255	9.267	6.74	11.62	5.544	4.107	13.465	7.546	4.98
IL2RA	NM_000417.2	11.399	7.745	6.23	25.271	15.374	11.96	19.149	12.549	8.281	17.196	10.07	7.339	12.576	7.856	9.91	23.622	14.582	9.16	15.711	11.257	6.588	14.255	9.267	6.74	11.62	5.544	4.107	13.465	7.546	4.98
CSF2RB	NM_000395.2	11.399	7.745	6.23	25.271	15.374	11.96	19.149	12.549	8.281	17.196	10.07	7.339	12.576	7.856	4.813	23.622	14.582	9.16	15.711	11.257	6.588	14.255	9.267	6.74	11.62	5.544	4.107	13.465	7.546	4.98
WAS	NM_000377.2	11.468	12.144	19.404	25.271	15.374	12.108	19.149	12.549	8.281	17.196	10.07	12.342	15.976	12.244	17.837	23.622	14.582	9.16	15.711	11.257	12.482	14.255	9.267	6.74	11.62	5.544	4.107	13.465	7.546	4.98
PLG	NM_000301.3	11.399	7.745	6.23	25.271	15.374	11.96	19.149	12.549	8.281	17.196	10.07	7.339	12.576	7.856	4.813	23.622	14.582	9.16	15.711	11.257	6.588	14.255	9.267	6.74	11.62	5.544	4.107	13.465	7.546	4.98
NCF1	NM_000265.4	11.399	7.745	6.23	25.271	15.374	11.96	19.149	12.549	8.281	17.196	10.07	7.339	12.576	7.856	4.813	23.622	14.582	9.16	15.711	11.257	6.588	14.255	9.267	6.74	11.62	5.544	4.107	13.465	7.546	4.98
MEFV	NM_000243.2	11.399	7.745	6.23	25.271	15.374	11.96	19.149	12.549	8.281	17.196	10.07	7.339	12.576	7.856	4.813	23.622	14.582	9.16	15.711	11.257	6.588	14.255	9.267	6.74	11.62	5.544	4.107	13.465	7.546	4.98
JAK3	NM_000215.2	11.399	7.745	6.23	25.271	15.374	11.96	19.149	12.549	8.281	17.196	10.07	7.339	12.576	7.856	4.813	23.622	14.582	9.16	15.711	11.257	6.588	14.255	9.267	6.74	11.62	5.544	4.107	13.465	7.546	4.98
IL2RG	NM_000206.1	11.399	7.745	6.23	25.271	15.374	11.96	19.149	12.549	8.281	17.196	10.07	7.339	12.576	7.856	4.813	23.622	14.582	9.16	15.711	11.257	6.588	14.255	9.267	6.74	11.62	5.544	4.107	13.465	7.546	4.98
MS4A2	NM_000139.3	11.399	7.745	6.23	25.271	15.374	11.96	19.149	12.549	8.281	17.196	10.07	7.339	12.576	7.856	4.813	23.622	14.582	9.16	15.711	11.257	6.588	14.255	9.267	6.74	11.62	5.544	4.107	13.465	7.546	4.98
F5	NM_000130.2	11.399	7.745	6.23	25.271	15.374	11.96	19.149	12.549	8.281	17.196	10.07	7.339	12.576	10.884	15.855	23.622	14.582	9.16	15.711	11.257	17.831	14.255	9.267	6.74	11.62	5.544	4.107	16.269	17.37	11.481
CD40LG	NM_000074.2	11.399	7.745	6.23	25.271	15.374	11.96	19.149	12.549	8.281	17.196	10.07	7.339	12.576	7.856	4.813	23.622	14.582	9.16	15.711	11.257	6.588	14.255	9.267	6.74	11.62	5.544	4.107	13.465	7.546	4.98
CD3G	NM_000073.2	11.399	7.745	6.23	25.271	15.374	11.96	19.149	12.549	8.281	17.196	10.07	7.339	12.576	7.856	4.813	23.622	14.582	9.16	15.711	11.257	6.588	14.255	9.267	6.74	11.62	8.435	4.107	13.465	7.546	4.98
C3	NM_000064.2	11.399	7.745	6.23	25.271	15.374	11.96	19.149	12.549	8.281	17.196	10.07	7.339	12.576	7.856	4.813	23.622	14.582	9.16	15.711	11.257	6.588	14.255	9.267	6.74	11.62	5.544	4.107	13.465	7.546	4.98
C2	NM_000063.5	11.399	12.144	6.23	25.271	15.374	11.96	19.149	12.549	8.281	17.196	10.07	7.339	12.576	7.856	4.813	23.622	14.582	9.16	15.711	11.257	6.588	14.255	9.267	6.74	11.62	5.544	4.107	13.465	7.546	4.98
AGT	NM_000029.3	11.399	7.745	6.23	25.271	15.374	11.96	19.149	12.549	8.281	17.196	10.07	7.339	12.576	7.856	4.813	23.622	14.582	9.16	15.711	11.257	6.588	14.255	9.267	6.74	11.62	5.544	4.107	13.465	7.546	4.98
CD45RB	ENST00000367367.1	11.399	7.745	6.23	25.271	15.374	11.96	19.149	12.549	8.281	17.196	10.07	7.339	12.576	7.856	9.91	23.622	14.582	9.16	15.711	11.257	6.588	14.255	9.267	6.74	11.62	5.544	4.107	13.465	7.546	8.201
Limit of Detection		6.5	4.375	3.125	12.625	7.25	5.375	9.25	4.625	3.5	8	4.625	2.875	6.875	3.75	2.25	11.625	6.375	4.5	8.625	5.5	3.25	6.625	4.375	3.125	6.75	3.875	2.125	6.625	4	2.375
		2.44949	1.68502	1.55265	6.32314	4.06202	3.29231	4.94975	3.96187	2.39046	4.59814	2.72226	2.23207	2.85044	2.05287	1.28174	5.99851	4.10357	2.32993	3.5431	2.87849	1.66905	3.81491	2.44584	1.80772	2.43487	0.834523	0.991031	3.42	1.77281	1.30247
		4.89898	3.37004	3.1053	12.6463	8.12404	6.58461	9.89949	7.92374	4.78091	9.19627	5.44453	4.46414	5.70088	4.10575	2.56348	11.997	8.20714	4.65986	7.0862	5.75698	3.33809	7.62983	4.89168	3.61544	4.86973	1.66905	1.98206	6.84001	3.54562	2.60494
		11.399	7.74504	6.2303	25.2713	15.374	11.9596	19.1495	12.5487	8.28091	17.1963	10.0695	7.33914	12.5759	7.85575	4.81348	23.622	14.5821	9.15986	15.7112	11.257	6.58809	14.2548	9.26668	6.74044	11.6197	5.54405	4.10706	13.465	7.54562	4.97994
