# Supplementary material for: SARS‐CoV‐2–host proteome interactions for antiviral drug discovery
Source: Mol Syst Biol. 2021 Oct 28;17(11):e10396. doi: 10.15252/msb.202110396 (PMC8552907; doi:10.15252/msb.202110396)
Supplement: Supplementary file 6 — Dataset EV3 [file MSB-17-e10396-s014.xlsx]

## Sheet: Legend
	Dataset EV3. All MS samples used in this study are listed here.
	The run number is corresponding to the number of raw files that were deposited to MassIVE.

## Sheet: MS_Run
MS Runs	Sample Name	Purification Method	Type
QE_0817_16091	MAC_C_MYR_GFP_1	Affinity Purification	Control
QE_0817_16093	MAC_C_MYR_GFP_1	Affinity Purification	Control
QE_0817_16095	MAC_C_MYR_GFP_1	Affinity Purification	Control
QE_0817_16097	MAC_C_MYR_GFP_2	Affinity Purification	Control
QE_0817_16099	MAC_C_MYR_GFP_2	Affinity Purification	Control
QE_0817_16101	MAC_C_MYR_GFP_2	Affinity Purification	Control
QE_0817_16103	MAC_C_MYR_GFP_3	Affinity Purification	Control
QE_0817_16105	MAC_C_MYR_GFP_3	Affinity Purification	Control
QE_0817_16129	MAC_C_MYR_GFP_3	Affinity Purification	Control
QE_0817_16131	MAC_C_MYR_GFP_4	Affinity Purification	Control
QE_0817_16133	MAC_C_MYR_GFP_4	Affinity Purification	Control
QE_0817_16135	MAC_C_MYR_GFP_4	Affinity Purification	Control
QE_0817_24056	MAC-NSP4	Affinity Purification	Sample
QE_0817_24058	MAC-NSP4	Affinity Purification	Sample
QE_0817_24060	MAC-NSP4	Affinity Purification	Sample
QE_0817_24063	MAC-NSP5	Affinity Purification	Sample
QE_0817_24065	MAC-NSP5	Affinity Purification	Sample
QE_0817_24067	MAC-NSP5	Affinity Purification	Sample
QE_0817_24070	MAC-NSP15	Affinity Purification	Sample
QE_0817_24072	MAC-NSP15	Affinity Purification	Sample
QE_0817_24074	MAC-NSP15	Affinity Purification	Sample
QE_0817_24077	MAC-ACE2	Affinity Purification	Sample
QE_0817_24079	MAC-ACE2	Affinity Purification	Sample
QE_0817_24081	MAC-ACE2	Affinity Purification	Sample
QE_0817_24084	MAC-NSP3	Affinity Purification	Sample
QE_0817_24086	MAC-NSP3	Affinity Purification	Sample
QE_0817_24088	MAC-NSP3	Affinity Purification	Sample
QE_0817_24091	MAC-NSP11	Affinity Purification	Sample
QE_0817_24093	MAC-NSP11	Affinity Purification	Sample
QE_0817_24095	MAC-NSP11	Affinity Purification	Sample
QE_0817_24098	MAC-NSP12	Affinity Purification	Sample
QE_0817_24100	MAC-NSP12	Affinity Purification	Sample
QE_0817_24102	MAC-NSP12	Affinity Purification	Sample
QE_0817_24105	MAC-NSP13	Affinity Purification	Sample
QE_0817_24107	MAC-NSP13	Affinity Purification	Sample
QE_0817_24109	MAC-NSP13	Affinity Purification	Sample
QE_0817_24112	MAC-FURIN	Affinity Purification	Sample
QE_0817_24114	MAC-FURIN	Affinity Purification	Sample
QE_0817_24116	MAC-FURIN	Affinity Purification	Sample
QE_0817_24133	MAC-NSP14	Affinity Purification	Sample
QE_0817_24135	MAC-NSP14	Affinity Purification	Sample
QE_0817_24137	MAC-NSP14	Affinity Purification	Sample
QE_0817_24140	MAC-NSP16	Affinity Purification	Sample
QE_0817_24142	MAC-NSP16	Affinity Purification	Sample
QE_0817_24144	MAC-NSP16	Affinity Purification	Sample
QE_0817_24154	MAC-Orf6	Affinity Purification	Sample
QE_0817_24156	MAC-Orf6	Affinity Purification	Sample
QE_0817_24158	MAC-Orf6	Affinity Purification	Sample
QE_0817_24161	MAC-Orf7b	Affinity Purification	Sample
QE_0817_24163	MAC-Orf7b	Affinity Purification	Sample
QE_0817_24165	MAC-Orf7b	Affinity Purification	Sample
QE_0817_24168	MAC-Orf9c	Affinity Purification	Sample
QE_0817_24170	MAC-Orf9c	Affinity Purification	Sample
QE_0817_24172	MAC-Orf9c	Affinity Purification	Sample
QE_0817_24175	MAC-M	Affinity Purification	Sample
QE_0817_24177	MAC-M	Affinity Purification	Sample
QE_0817_24179	MAC-M	Affinity Purification	Sample
QE_0817_24192	MAC-E	Affinity Purification	Sample
QE_0817_24194	MAC-E	Affinity Purification	Sample
QE_0817_24196	MAC-E	Affinity Purification	Sample
QE_0817_24221	MAC-S	Affinity Purification	Sample
QE_0817_24223	MAC-S	Affinity Purification	Sample
QE_0817_24225	MAC-S	Affinity Purification	Sample
QE_0817_24359	MAC-BSG	Affinity Purification	Sample
QE_0817_24361	MAC-BSG	Affinity Purification	Sample
QE_0817_24363	MAC-BSG	Affinity Purification	Sample
QE_0817_24625	MAC-NPR1	Affinity Purification	Sample
QE_0817_24627	MAC-NPR1	Affinity Purification	Sample
QE_0817_24629	MAC-NPR1	Affinity Purification	Sample
QE_0817_24632	MAC-NSP1	Affinity Purification	Sample
QE_0817_24634	MAC-NSP1	Affinity Purification	Sample
QE_0817_24636	MAC-NSP1	Affinity Purification	Sample
QE_0817_24639	MAC-NSP2	Affinity Purification	Sample
QE_0817_24641	MAC-NSP2	Affinity Purification	Sample
QE_0817_24643	MAC-NSP2	Affinity Purification	Sample
QE_0817_24646	MAC-NSP6	Affinity Purification	Sample
QE_0817_24648	MAC-NSP6	Affinity Purification	Sample
QE_0817_24650	MAC-NSP6	Affinity Purification	Sample
QE_0817_24653	MAC-NSP7	Affinity Purification	Sample
QE_0817_24655	MAC-NSP7	Affinity Purification	Sample
QE_0817_24657	MAC-NSP7	Affinity Purification	Sample
QE_0817_24660	MAC-NSP9	Affinity Purification	Sample
QE_0817_24662	MAC-NSP9	Affinity Purification	Sample
QE_0817_24664	MAC-NSP9	Affinity Purification	Sample
QE_0817_24667	MAC-NSP10	Affinity Purification	Sample
QE_0817_24669	MAC-NSP10	Affinity Purification	Sample
QE_0817_24671	MAC-NSP10	Affinity Purification	Sample
QE_0817_24674	MAC-Orf3a	Affinity Purification	Sample
QE_0817_24676	MAC-Orf3a	Affinity Purification	Sample
QE_0817_24678	MAC-Orf3a	Affinity Purification	Sample
QE_0817_24681	MAC-Orf3b	Affinity Purification	Sample
QE_0817_24683	MAC-Orf3b	Affinity Purification	Sample
QE_0817_24685	MAC-Orf3b	Affinity Purification	Sample
QE_0817_24688	MAC-Orf7a	Affinity Purification	Sample
QE_0817_24690	MAC-Orf7a	Affinity Purification	Sample
QE_0817_24692	MAC-Orf7a	Affinity Purification	Sample
QE_0817_24695	MAC-Orf8	Affinity Purification	Sample
QE_0817_24697	MAC-Orf8	Affinity Purification	Sample
QE_0817_24699	MAC-Orf8	Affinity Purification	Sample
QE_0817_24702	MAC-NSP8	Affinity Purification	Sample
QE_0817_24704	MAC-NSP8	Affinity Purification	Sample
QE_0817_24706	MAC-NSP8	Affinity Purification	Sample
QE_0817_24709	MAC-Orf9b	Affinity Purification	Sample
QE_0817_24711	MAC-Orf9b	Affinity Purification	Sample
QE_0817_24713	MAC-Orf9b	Affinity Purification	Sample
QE_0817_24716	MAC-Orf10	Affinity Purification	Sample
QE_0817_24718	MAC-Orf10	Affinity Purification	Sample
QE_0817_24720	MAC-Orf10	Affinity Purification	Sample
QE_0817_24723	MAC-N	Affinity Purification	Sample
QE_0817_24725	MAC-N	Affinity Purification	Sample
QE_0817_24727	MAC-N	Affinity Purification	Sample
QE_0817_25627	MAC-N-TMPRSS2	Affinity Purification	Sample
QE_0817_25629	MAC-N-TMPRSS2	Affinity Purification	Sample
QE_0817_25631	MAC-N-TMPRSS2	Affinity Purification	Sample
QE_0817_25634	MAC-N-TMPRSS4	Affinity Purification	Sample
QE_0817_25636	MAC-N-TMPRSS4	Affinity Purification	Sample
QE_0817_25638	MAC-N-TMPRSS4	Affinity Purification	Sample
QE_0817_25641	MAC-N-TMPRSS11B	Affinity Purification	Sample
QE_0817_25643	MAC-N-TMPRSS11B	Affinity Purification	Sample
QE_0817_25645	MAC-N-TMPRSS11B	Affinity Purification	Sample
QE_0817_25648	MAC-C-TOP3B	Affinity Purification	Sample
QE_0817_25650	MAC-C-TOP3B	Affinity Purification	Sample
QE_0817_25652	MAC-C-TOP3B	Affinity Purification	Sample
QE_0817_25655	MAC-N-TOP3B	Affinity Purification	Sample
QE_0817_25657	MAC-N-TOP3B	Affinity Purification	Sample
QE_0817_25659	MAC-N-TOP3B	Affinity Purification	Sample
QE_0817_25662	MAC-N-IFITM1	Affinity Purification	Sample
QE_0817_25664	MAC-N-IFITM1	Affinity Purification	Sample
QE_0817_25666	MAC-N-IFITM1	Affinity Purification	Sample
QE_0817_25669	MAC-N-IFITM2	Affinity Purification	Sample
QE_0817_25671	MAC-N-IFITM2	Affinity Purification	Sample
QE_0817_25673	MAC-N-IFITM2	Affinity Purification	Sample
QE_0817_25676	MAC-N-IFITM3	Affinity Purification	Sample
QE_0817_25678	MAC-N-IFITM3	Affinity Purification	Sample
QE_0817_25680	MAC-N-IFITM3	Affinity Purification	Sample
QE_0817_25683	MAC-N-CLEC4D	Affinity Purification	Sample
QE_0817_25685	MAC-N-CLEC4D	Affinity Purification	Sample
QE_0817_25687	MAC-N-CLEC4D	Affinity Purification	Sample
QE_0817_25690	MAC-N-CLEC4E	Affinity Purification	Sample
QE_0817_25692	MAC-N-CLEC4E	Affinity Purification	Sample
QE_0817_25694	MAC-N-CLEC4E	Affinity Purification	Sample
QE_0817_25697	MAC-C-CTSL	Affinity Purification	Sample
QE_0817_25699	MAC-C-CTSL	Affinity Purification	Sample
QE_0817_25701	MAC-C-CTSL	Affinity Purification	Sample
QE_0817_25704	MAC-N-APN1	Affinity Purification	Sample
QE_0817_25706	MAC-N-APN1	Affinity Purification	Sample
QE_0817_25708	MAC-N-APN1	Affinity Purification	Sample
QE_0817_25711	MAC-N-DPP4	Affinity Purification	Sample
QE_0817_25713	MAC-N-DPP4	Affinity Purification	Sample
QE_0817_25715	MAC-N-DPP4	Affinity Purification	Sample
QE_0817_26062	MAC-C-DPP4	Affinity Purification	Sample
QE_0817_26064	MAC-C-DPP4	Affinity Purification	Sample
QE_0817_26066	MAC-C-DPP4	Affinity Purification	Sample
QE_0817_26076	MAC-C-CTSB	Affinity Purification	Sample
QE_0817_26078	MAC-C-CTSB	Affinity Purification	Sample
QE_0817_26080	MAC-C-CTSB	Affinity Purification	Sample
QE_0817_26090	MAC-C-CTSS	Affinity Purification	Sample
QE_0817_26092	MAC-C-CTSS	Affinity Purification	Sample
QE_0817_26094	MAC-C-CTSS	Affinity Purification	Sample
QE_0817_26104	MAC-C-TFRC	Affinity Purification	Sample
QE_0817_26106	MAC-C-TFRC	Affinity Purification	Sample
QE_0817_26108	MAC-C-TFRC	Affinity Purification	Sample
QE_0817_26116	MAC-N-TFRC	Affinity Purification	Sample
QE_0817_26118	MAC-N-TFRC	Affinity Purification	Sample
QE_0817_26120	MAC-N-TFRC	Affinity Purification	Sample
QE_2706_2232	MAC_GFP_1	Affinity Purification	Control
QE_2706_2233	MAC_GFP_1	Affinity Purification	Control
QE_2706_2235	MAC_GFP_1	Affinity Purification	Control
QE_2706_2236	MAC_GFP_2	Affinity Purification	Control
QE_2706_2906	MAC_GFP_2	Affinity Purification	Control
QE_2706_2907	MAC_GFP_2	Affinity Purification	Control
QE_2706_2909	MAC_GFP_3	Affinity Purification	Control
QE_2706_2910	MAC_GFP_3	Affinity Purification	Control
QE_2706_2930	MAC_GFP_3	Affinity Purification	Control
QE_2706_2931	MAC_GFP_4	Affinity Purification	Control
QE_2706_2978	MAC_GFP_4	Affinity Purification	Control
QE_2706_2979	MAC_GFP_4	Affinity Purification	Control
QE_0817_16091	MAC_C_MYR_GFP_1	proximity-dependent biotin labeling	Control
QE_0817_16093	MAC_C_MYR_GFP_1	proximity-dependent biotin labeling	Control
QE_0817_16095	MAC_C_MYR_GFP_1	proximity-dependent biotin labeling	Control
QE_0817_16097	MAC_C_MYR_GFP_2	proximity-dependent biotin labeling	Control
QE_0817_16099	MAC_C_MYR_GFP_2	proximity-dependent biotin labeling	Control
QE_0817_16101	MAC_C_MYR_GFP_2	proximity-dependent biotin labeling	Control
QE_0817_16103	MAC_C_MYR_GFP_3	proximity-dependent biotin labeling	Control
QE_0817_16105	MAC_C_MYR_GFP_3	proximity-dependent biotin labeling	Control
QE_0817_16129	MAC_C_MYR_GFP_3	proximity-dependent biotin labeling	Control
QE_0817_16131	MAC_C_MYR_GFP_4	proximity-dependent biotin labeling	Control
QE_0817_16133	MAC_C_MYR_GFP_4	proximity-dependent biotin labeling	Control
QE_0817_16135	MAC_C_MYR_GFP_4	proximity-dependent biotin labeling	Control
QE_0817_24126	MAC-ACE2	proximity-dependent biotin labeling	Sample
QE_0817_24128	MAC-ACE2	proximity-dependent biotin labeling	Sample
QE_0817_24130	MAC-ACE2	proximity-dependent biotin labeling	Sample
QE_0817_24147	MAC-NSP16	proximity-dependent biotin labeling	Sample
QE_0817_24149	MAC-NSP16	proximity-dependent biotin labeling	Sample
QE_0817_24151	MAC-NSP16	proximity-dependent biotin labeling	Sample
QE_0817_24182	MAC-NSP15	proximity-dependent biotin labeling	Sample
QE_0817_24184	MAC-NSP15	proximity-dependent biotin labeling	Sample
QE_0817_24186	MAC-NSP15	proximity-dependent biotin labeling	Sample
QE_0817_24200	MAC-NSP11	proximity-dependent biotin labeling	Sample
QE_0817_24202	MAC-NSP11	proximity-dependent biotin labeling	Sample
QE_0817_24204	MAC-NSP11	proximity-dependent biotin labeling	Sample
QE_0817_24207	MAC-NSP12	proximity-dependent biotin labeling	Sample
QE_0817_24209	MAC-NSP12	proximity-dependent biotin labeling	Sample
QE_0817_24211	MAC-NSP12	proximity-dependent biotin labeling	Sample
QE_0817_24214	MAC-NSP13	proximity-dependent biotin labeling	Sample
QE_0817_24216	MAC-NSP13	proximity-dependent biotin labeling	Sample
QE_0817_24218	MAC-NSP13	proximity-dependent biotin labeling	Sample
QE_0817_24237	MAC-NSP2	proximity-dependent biotin labeling	Sample
QE_0817_24239	MAC-NSP2	proximity-dependent biotin labeling	Sample
QE_0817_24241	MAC-NSP2	proximity-dependent biotin labeling	Sample
QE_0817_24248	MAC-NSP14	proximity-dependent biotin labeling	Sample
QE_0817_24250	MAC-NSP14	proximity-dependent biotin labeling	Sample
QE_0817_24252	MAC-NSP14	proximity-dependent biotin labeling	Sample
QE_0817_24255	MAC-Orf6	proximity-dependent biotin labeling	Sample
QE_0817_24257	MAC-Orf6	proximity-dependent biotin labeling	Sample
QE_0817_24259	MAC-Orf6	proximity-dependent biotin labeling	Sample
QE_0817_24262	MAC-Orf7b	proximity-dependent biotin labeling	Sample
QE_0817_24264	MAC-Orf7b	proximity-dependent biotin labeling	Sample
QE_0817_24266	MAC-Orf7b	proximity-dependent biotin labeling	Sample
QE_0817_24269	MAC-Orf9c	proximity-dependent biotin labeling	Sample
QE_0817_24271	MAC-Orf9c	proximity-dependent biotin labeling	Sample
QE_0817_24273	MAC-Orf9c	proximity-dependent biotin labeling	Sample
QE_0817_24277	MAC-NPR1	proximity-dependent biotin labeling	Sample
QE_0817_24279	MAC-NPR1	proximity-dependent biotin labeling	Sample
QE_0817_24281	MAC-NPR1	proximity-dependent biotin labeling	Sample
QE_0817_24309	MAC-S	proximity-dependent biotin labeling	Sample
QE_0817_24312	MAC-NSP8	proximity-dependent biotin labeling	Sample
QE_0817_24314	MAC-NSP8	proximity-dependent biotin labeling	Sample
QE_0817_24316	MAC-NSP8	proximity-dependent biotin labeling	Sample
QE_0817_24319	MAC-BSG	proximity-dependent biotin labeling	Sample
QE_0817_24321	MAC-BSG	proximity-dependent biotin labeling	Sample
QE_0817_24323	MAC-BSG	proximity-dependent biotin labeling	Sample
QE_0817_24340	MAC-FURIN	proximity-dependent biotin labeling	Sample
QE_0817_24342	MAC-FURIN	proximity-dependent biotin labeling	Sample
QE_0817_24344	MAC-FURIN	proximity-dependent biotin labeling	Sample
QE_0817_24347	MAC-E	proximity-dependent biotin labeling	Sample
QE_0817_24349	MAC-E	proximity-dependent biotin labeling	Sample
QE_0817_24351	MAC-E	proximity-dependent biotin labeling	Sample
QE_0817_24354	MAC-S	proximity-dependent biotin labeling	Sample
QE_0817_24356	MAC-S	proximity-dependent biotin labeling	Sample
QE_0817_24380	MAC-Orf7a	proximity-dependent biotin labeling	Sample
QE_0817_24382	MAC-Orf7a	proximity-dependent biotin labeling	Sample
QE_0817_24384	MAC-Orf7a	proximity-dependent biotin labeling	Sample
QE_0817_24387	MAC-Orf10	proximity-dependent biotin labeling	Sample
QE_0817_24389	MAC-Orf10	proximity-dependent biotin labeling	Sample
QE_0817_24391	MAC-Orf10	proximity-dependent biotin labeling	Sample
QE_0817_24394	MAC-N	proximity-dependent biotin labeling	Sample
QE_0817_24396	MAC-N	proximity-dependent biotin labeling	Sample
QE_0817_24398	MAC-N	proximity-dependent biotin labeling	Sample
QE_0817_24401	MAC-Orf3b	proximity-dependent biotin labeling	Sample
QE_0817_24403	MAC-Orf3b	proximity-dependent biotin labeling	Sample
QE_0817_24405	MAC-Orf3b	proximity-dependent biotin labeling	Sample
QE_0817_24408	MAC-Orf8	proximity-dependent biotin labeling	Sample
QE_0817_24410	MAC-Orf8	proximity-dependent biotin labeling	Sample
QE_0817_24412	MAC-Orf8	proximity-dependent biotin labeling	Sample
QE_0817_24415	MAC-Orf9b	proximity-dependent biotin labeling	Sample
QE_0817_24417	MAC-Orf9b	proximity-dependent biotin labeling	Sample
QE_0817_24419	MAC-Orf9b	proximity-dependent biotin labeling	Sample
QE_0817_24569	MAC-M	proximity-dependent biotin labeling	Sample
QE_0817_24571	MAC-M	proximity-dependent biotin labeling	Sample
QE_0817_24573	MAC-M	proximity-dependent biotin labeling	Sample
QE_0817_24576	MAC-NSP9	proximity-dependent biotin labeling	Sample
QE_0817_24578	MAC-NSP9	proximity-dependent biotin labeling	Sample
QE_0817_24580	MAC-NSP9	proximity-dependent biotin labeling	Sample
QE_0817_24583	MAC-NSP10	proximity-dependent biotin labeling	Sample
QE_0817_24585	MAC-NSP10	proximity-dependent biotin labeling	Sample
QE_0817_24587	MAC-NSP10	proximity-dependent biotin labeling	Sample
QE_0817_24590	MAC-Orf3a	proximity-dependent biotin labeling	Sample
QE_0817_24592	MAC-Orf3a	proximity-dependent biotin labeling	Sample
QE_0817_24594	MAC-Orf3a	proximity-dependent biotin labeling	Sample
QE_0817_24597	MAC-NSP3	proximity-dependent biotin labeling	Sample
QE_0817_24599	MAC-NSP3	proximity-dependent biotin labeling	Sample
QE_0817_24601	MAC-NSP3	proximity-dependent biotin labeling	Sample
QE_0817_24604	MAC-NSP5	proximity-dependent biotin labeling	Sample
QE_0817_24606	MAC-NSP5	proximity-dependent biotin labeling	Sample
QE_0817_24608	MAC-NSP5	proximity-dependent biotin labeling	Sample
QE_0817_24611	MAC-NSP6	proximity-dependent biotin labeling	Sample
QE_0817_24613	MAC-NSP6	proximity-dependent biotin labeling	Sample
QE_0817_24615	MAC-NSP6	proximity-dependent biotin labeling	Sample
QE_0817_24618	MAC-NSP7	proximity-dependent biotin labeling	Sample
QE_0817_24620	MAC-NSP7	proximity-dependent biotin labeling	Sample
QE_0817_24622	MAC-NSP7	proximity-dependent biotin labeling	Sample
QE_0817_24948	MAC-NSP1	proximity-dependent biotin labeling	Sample
QE_0817_24950	MAC-NSP1	proximity-dependent biotin labeling	Sample
QE_0817_24952	MAC-NSP1	proximity-dependent biotin labeling	Sample
QE_0817_24955	MAC-NSP4	proximity-dependent biotin labeling	Sample
QE_0817_24957	MAC-NSP4	proximity-dependent biotin labeling	Sample
QE_0817_24959	MAC-NSP4	proximity-dependent biotin labeling	Sample
QE_0817_25536	MAC-N-TMPRSS2	proximity-dependent biotin labeling	Sample
QE_0817_25538	MAC-N-TMPRSS2	proximity-dependent biotin labeling	Sample
QE_0817_25540	MAC-N-TMPRSS2	proximity-dependent biotin labeling	Sample
QE_0817_25543	MAC-N-TMPRSS4	proximity-dependent biotin labeling	Sample
QE_0817_25545	MAC-N-TMPRSS4	proximity-dependent biotin labeling	Sample
QE_0817_25547	MAC-N-TMPRSS4	proximity-dependent biotin labeling	Sample
QE_0817_25550	MAC-N-TMPRSS11B	proximity-dependent biotin labeling	Sample
QE_0817_25552	MAC-N-TMPRSS11B	proximity-dependent biotin labeling	Sample
QE_0817_25554	MAC-N-TMPRSS11B	proximity-dependent biotin labeling	Sample
QE_0817_25557	MAC-C-TOP3B	proximity-dependent biotin labeling	Sample
QE_0817_25559	MAC-C-TOP3B	proximity-dependent biotin labeling	Sample
QE_0817_25561	MAC-C-TOP3B	proximity-dependent biotin labeling	Sample
QE_0817_25564	MAC-N-TOP3B	proximity-dependent biotin labeling	Sample
QE_0817_25566	MAC-N-TOP3B	proximity-dependent biotin labeling	Sample
QE_0817_25568	MAC-N-TOP3B	proximity-dependent biotin labeling	Sample
QE_0817_25571	MAC-N-IFITM1	proximity-dependent biotin labeling	Sample
QE_0817_25573	MAC-N-IFITM1	proximity-dependent biotin labeling	Sample
QE_0817_25575	MAC-N-IFITM1	proximity-dependent biotin labeling	Sample
QE_0817_25578	MAC-N-IFITM2	proximity-dependent biotin labeling	Sample
QE_0817_25580	MAC-N-IFITM2	proximity-dependent biotin labeling	Sample
QE_0817_25582	MAC-N-IFITM2	proximity-dependent biotin labeling	Sample
QE_0817_25585	MAC-N-IFITM3	proximity-dependent biotin labeling	Sample
QE_0817_25587	MAC-N-IFITM3	proximity-dependent biotin labeling	Sample
QE_0817_25589	MAC-N-IFITM3	proximity-dependent biotin labeling	Sample
QE_0817_25592	MAC-N-CLEC4D	proximity-dependent biotin labeling	Sample
QE_0817_25594	MAC-N-CLEC4D	proximity-dependent biotin labeling	Sample
QE_0817_25596	MAC-N-CLEC4D	proximity-dependent biotin labeling	Sample
QE_0817_25599	MAC-N-CLEC4E	proximity-dependent biotin labeling	Sample
QE_0817_25601	MAC-N-CLEC4E	proximity-dependent biotin labeling	Sample
QE_0817_25603	MAC-N-CLEC4E	proximity-dependent biotin labeling	Sample
QE_0817_25606	MAC-C-CTSL	proximity-dependent biotin labeling	Sample
QE_0817_25608	MAC-C-CTSL	proximity-dependent biotin labeling	Sample
QE_0817_25610	MAC-C-CTSL	proximity-dependent biotin labeling	Sample
QE_0817_25613	MAC-N-APN1	proximity-dependent biotin labeling	Sample
QE_0817_25615	MAC-N-APN1	proximity-dependent biotin labeling	Sample
QE_0817_25617	MAC-N-APN1	proximity-dependent biotin labeling	Sample
QE_0817_25620	MAC-N-DPP4	proximity-dependent biotin labeling	Sample
QE_0817_25622	MAC-N-DPP4	proximity-dependent biotin labeling	Sample
QE_0817_25624	MAC-N-DPP4	proximity-dependent biotin labeling	Sample
QE_0817_26055	MAC-C-DPP4	proximity-dependent biotin labeling	Sample
QE_0817_26057	MAC-C-DPP4	proximity-dependent biotin labeling	Sample
QE_0817_26059	MAC-C-DPP4	proximity-dependent biotin labeling	Sample
QE_0817_26069	MAC-C-CTSB	proximity-dependent biotin labeling	Sample
QE_0817_26071	MAC-C-CTSB	proximity-dependent biotin labeling	Sample
QE_0817_26073	MAC-C-CTSB	proximity-dependent biotin labeling	Sample
QE_0817_26083	MAC-C-CTSS	proximity-dependent biotin labeling	Sample
QE_0817_26085	MAC-C-CTSS	proximity-dependent biotin labeling	Sample
QE_0817_26087	MAC-C-CTSS	proximity-dependent biotin labeling	Sample
QE_0817_26097	MAC-C-TFRC	proximity-dependent biotin labeling	Sample
QE_0817_26099	MAC-C-TFRC	proximity-dependent biotin labeling	Sample
QE_0817_26101	MAC-C-TFRC	proximity-dependent biotin labeling	Sample
QE_0817_26110	MAC-N-TFRC	proximity-dependent biotin labeling	Sample
QE_0817_26112	MAC-N-TFRC	proximity-dependent biotin labeling	Sample
QE_0817_26114	MAC-N-TFRC	proximity-dependent biotin labeling	Sample
QE_1216_8239	MAC_GFP_1	proximity-dependent biotin labeling	Control
QE_1216_8240	MAC_GFP_1	proximity-dependent biotin labeling	Control
QE_1216_8257	MAC_GFP_1	proximity-dependent biotin labeling	Control
QE_1216_8258	MAC_GFP_2	proximity-dependent biotin labeling	Control
QE_1216_8680	MAC_GFP_2	proximity-dependent biotin labeling	Control
QE_1216_8681	MAC_GFP_2	proximity-dependent biotin labeling	Control
QE_1216_8685	MAC_GFP_3	proximity-dependent biotin labeling	Control
QE_1216_8686	MAC_GFP_3	proximity-dependent biotin labeling	Control
QE_2706_2232	MAC_GFP_1	proximity-dependent biotin labeling	Control
QE_2706_2233	MAC_GFP_1	proximity-dependent biotin labeling	Control
QE_2706_2233	MAC_GFP_3	proximity-dependent biotin labeling	Control
QE_2706_2235	MAC_GFP_1	proximity-dependent biotin labeling	Control
QE_2706_2236	MAC_GFP_2	proximity-dependent biotin labeling	Control
QE_2706_2236	MAC_GFP_4	proximity-dependent biotin labeling	Control
QE_2706_2906	MAC_GFP_2	proximity-dependent biotin labeling	Control
QE_2706_2907	MAC_GFP_2	proximity-dependent biotin labeling	Control
QE_2706_2909	MAC_GFP_3	proximity-dependent biotin labeling	Control
QE_2706_2910	MAC_GFP_3	proximity-dependent biotin labeling	Control
QE_2706_2930	MAC_GFP_3	proximity-dependent biotin labeling	Control
QE_2706_2930	MAC_GFP_4	proximity-dependent biotin labeling	Control
QE_2706_2931	MAC_GFP_4	proximity-dependent biotin labeling	Control
QE_2706_2931	MAC_GFP_4	proximity-dependent biotin labeling	Control
QE_2706_2978	MAC_GFP_4	proximity-dependent biotin labeling	Control
QE_2706_2979	MAC_GFP_4	proximity-dependent biotin labeling	Control
QE_0817_25892	Mock	phosphopeptides enrichment	Phosphorylation Analysis
QE_0817_25897	Mock	phosphopeptides enrichment	Phosphorylation Analysis
QE_0817_26021	Mock	phosphopeptides enrichment	Phosphorylation Analysis
QE_0817_26026	NSP3	phosphopeptides enrichment	Phosphorylation Analysis
QE_0817_26036	NSP3	phosphopeptides enrichment	Phosphorylation Analysis
QE_0817_26041	NSP3	phosphopeptides enrichment	Phosphorylation Analysis
