# Supplementary material for: SARS‐CoV‐2–host proteome interactions for antiviral drug discovery
Source: Mol Syst Biol. 2021 Oct 28;17(11):e10396. doi: 10.15252/msb.202110396 (PMC8552907; doi:10.15252/msb.202110396)
Supplement: Supplementary file 7 — Dataset EV4 [file MSB-17-e10396-s012.xlsx]

## Sheet: Legend
		Dataset EV4. HCIs for all proteins of interest in this study.
		Interactions are assigned as HCIs based on their statistical filtering score (BFDR ≤ 0.01) and further refined by using the CRAPome contaminant repository.

## Sheet: HCIs
Bait	Bait_UniProtID	Prey	PPI_pairs	Protein names	Gene names (primary )	Length	PreyGene	Spec	SpecSum	AvgSpec	NumReplicates	ctrlCounts	AvgP	MaxP	TopoAvgP	TopoMaxP	SaintScore	logOddsScore	FoldChange	BFDR	PPI_Match_to_database	Method	Interaction type
E	P0DTC4	O00159	E_O00159	Unconventional myosin-Ic (Myosin I beta) (MMI-beta) (MMIb)	MYO1C	1063	MYO1C_HUMAN	16|19|18	53	17.67	3	0|0|0|0|0|0|0|0|0|0|0|0|1|0|0|0|0|0|0|0|0|0|0|1	1	1	1	1	1	26.38	176.67	0	Novel	AP-MS	Virus-Host
E	P0DTC4	O43795	E_O43795	Unconventional myosin-Ib (MYH-1c) (Myosin I alpha) (MMI-alpha) (MMIa)	MYO1B	1136	MYO1B_HUMAN	20|29|25	74	24.67	3	0|0|0|0|0|0|0|0|0|0|0|0|1|0|0|0|0|0|0|1|0|0|0|0	1	1	1	1	1	32.3	246.67	0	Novel	AP-MS	Virus-Host
E	P0DTC4	P04637	E_P04637	Cellular tumor antigen p53 (Antigen NY-CO-13) (Phosphoprotein p53) (Tumor suppressor p53)	TP53	393	P53_HUMAN	11|9|12	32	10.67	3	2|0|2|0|0|0|2|0|1|0|0|0|1|0|1|0|1|1|1|0|0|0|3|1	1	1	1	1	1	11.55	16	0	Novel	AP-MS	Virus-Host
E	P0DTC4	P04637	E_P04637	Cellular tumor antigen p53 (Antigen NY-CO-13) (Phosphoprotein p53) (Tumor suppressor p53)	TP53	393	P53_HUMAN	13|7|8	28	9.33	3	2|1|0|0|2|0|0|2|0|1|1|0|1|3|1|1|0|0|0|2|0|0|0|0	1	1	1	1	1	7.27	13.18	0	Novel	BioID-MS	Virus-Host
E	P0DTC4	P55795	E_P55795	Heterogeneous nuclear ribonucleoprotein H2 (hnRNP H2) (FTP-3) (Heterogeneous nuclear ribonucleoprotein H') (hnRNP H') [Cleaved into: Heterogeneous nuclear ribonucleoprotein H2, N-terminally processed]	HNRNPH2	449	HNRH2_HUMAN	10|12|12	34	11.33	3	0|0|0|0|0|0|0|0|0|0|0|0|0|0|0|0|0|0|0|0|0|0|0|0	1	1	1	1	1	17.09	113.33	0	Novel	BioID-MS	Virus-Host
E	P0DTC4	Q15046	E_Q15046	Lysine--tRNA ligase (EC 2.7.7.-) (EC 6.1.1.6) (Lysyl-tRNA synthetase) (LysRS)	KARS1	597	SYK_HUMAN	5|5|7	17	5.67	3	3|1|1|2|1|2|2|0|1|0|1|1|3|0|3|0|2|1|2|0|0|0|1|2	0.94	0.99	0.94	0.99	0.94	2.46	4.69	0.01	Novel	AP-MS	Virus-Host
E	P0DTC4	Q15046	E_Q15046	Lysine--tRNA ligase (EC 2.7.7.-) (EC 6.1.1.6) (Lysyl-tRNA synthetase) (LysRS)	KARS1	597	SYK_HUMAN	26|23|26	75	25	3	5|0|2|2|4|3|0|4|0|1|0|0|0|0|0|0|0|0|0|0|0|0|0|0	1	1	1	1	1	9.8	28.57	0	Novel	BioID-MS	Virus-Host
E	P0DTC4	P05198	E_P05198	Eukaryotic translation initiation factor 2 subunit 1 (Eukaryotic translation initiation factor 2 subunit alpha) (eIF-2-alpha) (eIF-2A) (eIF-2alpha)	EIF2S1	315	IF2A_HUMAN	14|16|15	45	15	3	2|5|2|3|2|3|1|1|2|2|1|0|0|0|1|1|0|1|0|0|0|0|2|1	1	1	1	1	1	12.71	12	0	Known	BioID-MS	Virus-Host
E	P0DTC4	P11277	E_P11277	Spectrin beta chain, erythrocytic (Beta-I spectrin)	SPTB	2137	SPTB1_HUMAN	10|9|11	30	10	3	0|0|0|0|0|0|0|0|0|0|0|0|0|0|0|0|0|0|1|0|0|0|0|0	1	1	1	1	1	15.54	100	0	Novel	BioID-MS	Virus-Host
E	P0DTC4	P25705	E_P25705	ATP synthase subunit alpha, mitochondrial (ATP synthase F1 subunit alpha)	ATP5F1A	553	ATPA_HUMAN	22|20|24	66	22	3	5|7|5|6|7|10|1|4|7|0|3|4|0|0|0|0|1|0|0|1|3|3|5|4	1	1	1	1	1	5.5	6.95	0	Known	BioID-MS	Virus-Host
E	P0DTC4	Q00610	E_Q00610	Clathrin heavy chain 1 (Clathrin heavy chain on chromosome 17) (CLH-17)	CLTC	1675	CLH1_HUMAN	21|29|26	76	25.33	3	3|4|3|4|0|2|2|0|2|2|1|1|3|5|4|3|2|2|4|3|2|0|2|3	1	1	1	1	1	17.65	10.67	0	Known	AP-MS	Virus-Host
E	P0DTC4	Q00610	E_Q00610	Clathrin heavy chain 1 (Clathrin heavy chain on chromosome 17) (CLH-17)	CLTC	1675	CLH1_HUMAN	13|19|13	45	15	3	5|6|4|6|6|8|3|4|0|1|0|0|0|0|0|0|1|1|0|0|5|3|2|0	0.98	1	0.98	1	0.98	3.6	6.55	0	Known	BioID-MS	Virus-Host
E	P0DTC4	Q8IWJ2	E_Q8IWJ2	GRIP and coiled-coil domain-containing protein 2 (185 kDa Golgi coiled-coil protein) (GCC185) (CLL-associated antigen KW-11) (CTCL tumor antigen se1-1) (Ran-binding protein 2-like 4) (RanBP2L4) (Renal carcinoma antigen NY-REN-53)	GCC2	1684	GCC2_HUMAN	9|11|11	31	10.33	3	0|0|0|0|0|0|0|0|0|0|0|0|0|0|0|0|0|2|0|0|0|0|0|0	1	1	1	1	1	10.77	103.33	0	Novel	BioID-MS	Virus-Host
E	P0DTC4	O00264	E_O00264	Membrane-associated progesterone receptor component 1 (mPR) (Dap1) (IZA)	PGRMC1	195	PGRC1_HUMAN	5|5|5	15	5	3	0|0|1|0|0|0|0|0|0|0|0|0|0|0|0|0|0|0|0|0|0|0|0|0	1	1	1	1	1	9.16	50	0	Novel	BioID-MS	Virus-Host
E	P0DTC4	O00410	E_O00410	Importin-5 (Imp5) (Importin subunit beta-3) (Karyopherin beta-3) (Ran-binding protein 5) (RanBP5)	IPO5	1097	IPO5_HUMAN	8|5|6	19	6.33	3	0|0|0|0|0|0|0|0|0|0|0|0|0|0|0|0|0|0|0|0|0|0|0|0	1	1	1	1	1	9.16	63.33	0	Novel	BioID-MS	Virus-Host
E	P0DTC4	O14980	E_O14980	Exportin-1 (Exp1) (Chromosome region maintenance 1 protein homolog)	XPO1	1071	XPO1_HUMAN	5|3|5	13	4.33	3	0|0|0|0|0|0|0|0|0|0|0|0|0|0|0|0|0|0|0|0|0|0|0|0	1	1	1	1	1	5.73	43.33	0	Novel	BioID-MS	Virus-Host
E	P0DTC4	O94905	E_O94905	Erlin-2 (Endoplasmic reticulum lipid raft-associated protein 2) (Stomatin-prohibitin-flotillin-HflC/K domain-containing protein 2) (SPFH domain-containing protein 2)	ERLIN2	339	ERLN2_HUMAN	5|5|6	16	5.33	3	0|0|0|0|0|0|0|0|0|0|0|0|0|0|0|0|0|0|0|0|0|0|0|0	1	1	1	1	1	9.16	53.33	0	Novel	BioID-MS	Virus-Host
E	P0DTC4	P04181	E_P04181	Ornithine aminotransferase, mitochondrial (EC 2.6.1.13) (Ornithine delta-aminotransferase) (Ornithine--oxo-acid aminotransferase) [Cleaved into: Ornithine aminotransferase, hepatic form; Ornithine aminotransferase, renal form]	OAT	439	OAT_HUMAN	4|6|6	16	5.33	3	0|0|0|0|0|0|0|0|0|0|0|0|0|0|0|0|0|0|0|0|0|0|0|0	1	1	1	1	1	7.48	53.33	0	Novel	BioID-MS	Virus-Host
E	P0DTC4	P04843	E_P04843	Dolichyl-diphosphooligosaccharide--protein glycosyltransferase subunit 1 (Dolichyl-diphosphooligosaccharide--protein glycosyltransferase 67 kDa subunit) (Ribophorin I) (RPN-I) (Ribophorin-1)	RPN1	607	RPN1_HUMAN	3|3|5	11	3.67	3	0|2|0|0|2|0|0|2|0|0|0|1|0|0|0|0|0|0|0|0|0|0|0|0	0.97	0.99	0.97	0.99	0.97	2.97	12.57	0.01	Known	BioID-MS	Virus-Host
E	P0DTC4	P04844	E_P04844	Dolichyl-diphosphooligosaccharide--protein glycosyltransferase subunit 2 (Dolichyl-diphosphooligosaccharide--protein glycosyltransferase 63 kDa subunit) (RIBIIR) (Ribophorin II) (RPN-II) (Ribophorin-2)	RPN2	631	RPN2_HUMAN	2|2|2	6	2	3	0|0|0|0|0|0|0|1|0|0|0|0|0|0|0|0|0|0|0|0|0|0|0|0	0.98	0.98	0.98	0.98	0.98	3.89	20	0	Known	BioID-MS	Virus-Host
E	P0DTC4	P05067	E_P05067	Amyloid-beta precursor protein (APP) (ABPP) (APPI) (Alzheimer disease amyloid protein) (Amyloid precursor protein) (Amyloid-beta A4 protein) (Cerebral vascular amyloid peptide) (CVAP) (PreA4) (Protease nexin-II) (PN-II) [Cleaved into: N-APP; Soluble APP-alpha (S-APP-alpha); Soluble APP-beta (S-APP-beta); C99 (Beta-secretase C-terminal fragment) (Beta-CTF); Amyloid-beta protein 42 (Abeta42) (Beta-…	APP	770	A4_HUMAN	2|2|2	6	2	3	0|0|0|0|0|0|0|0|0|0|0|0|0|0|0|0|0|0|0|0|0|0|0|0	0.98	0.98	0.98	0.98	0.98	3.89	20	0	Known	BioID-MS	Virus-Host
E	P0DTC4	P08754	E_P08754	Guanine nucleotide-binding protein G(i) subunit alpha (G(i) alpha-3)	GNAI3	354	GNAI3_HUMAN	10|9|8	27	9	3	0|0|0|0|0|0|0|0|0|0|0|0|0|0|0|0|0|0|0|0|0|0|0|0	1	1	1	1	1	14.19	90	0	Novel	AP-MS	Virus-Host
E	P0DTC4	P08754	E_P08754	Guanine nucleotide-binding protein G(i) subunit alpha (G(i) alpha-3)	GNAI3	354	GNAI3_HUMAN	4|3|2	9	3	3	0|0|0|0|0|0|0|0|0|0|0|0|0|0|0|0|0|0|0|0|0|0|0|0	0.99	1	0.99	1	0.99	3.89	30	0	Novel	BioID-MS	Virus-Host
E	P0DTC4	P13667	E_P13667	Protein disulfide-isomerase A4 (EC 5.3.4.1) (Endoplasmic reticulum resident protein 70) (ER protein 70) (ERp70) (Endoplasmic reticulum resident protein 72) (ER protein 72) (ERp-72) (ERp72)	PDIA4	645	PDIA4_HUMAN	2|2|3	7	2.33	3	0|0|0|0|0|0|0|0|0|0|0|0|0|0|0|0|0|0|0|0|0|0|0|0	0.99	1	0.99	1	0.99	4.11	23.33	0	Novel	AP-MS	Virus-Host
E	P0DTC4	P13667	E_P13667	Protein disulfide-isomerase A4 (EC 5.3.4.1) (Endoplasmic reticulum resident protein 70) (ER protein 70) (ERp70) (Endoplasmic reticulum resident protein 72) (ER protein 72) (ERp-72) (ERp72)	PDIA4	645	PDIA4_HUMAN	5|2|3	10	3.33	3	0|1|0|1|1|0|0|0|0|0|0|0|0|0|0|0|0|0|0|0|0|0|0|0	0.99	1	0.99	1	0.99	3.5	26.67	0	Novel	BioID-MS	Virus-Host
E	P0DTC4	P21796	E_P21796	Voltage-dependent anion-selective channel protein 1 (VDAC-1) (hVDAC1) (Outer mitochondrial membrane protein porin 1) (Plasmalemmal porin) (Porin 31HL) (Porin 31HM)	VDAC1	283	VDAC1_HUMAN	4|6|5	15	5	3	0|0|1|0|0|1|0|0|0|0|0|0|0|0|0|0|0|0|0|0|0|0|0|0	1	1	1	1	1	7.48	50	0	Novel	BioID-MS	Virus-Host
E	P0DTC4	P30101	E_P30101	Protein disulfide-isomerase A3 (EC 5.3.4.1) (58 kDa glucose-regulated protein) (58 kDa microsomal protein) (p58) (Disulfide isomerase ER-60) (Endoplasmic reticulum resident protein 57) (ER protein 57) (ERp57) (Endoplasmic reticulum resident protein 60) (ER protein 60) (ERp60)	PDIA3	505	PDIA3_HUMAN	5|5|5	15	5	3	0|0|0|0|0|0|0|0|0|0|0|0|2|2|0|1|0|0|0|0|0|0|0|0	1	1	1	1	1	5.72	24	0	Novel	AP-MS	Virus-Host
E	P0DTC4	P30101	E_P30101	Protein disulfide-isomerase A3 (EC 5.3.4.1) (58 kDa glucose-regulated protein) (58 kDa microsomal protein) (p58) (Disulfide isomerase ER-60) (Endoplasmic reticulum resident protein 57) (ER protein 57) (ERp57) (Endoplasmic reticulum resident protein 60) (ER protein 60) (ERp60)	PDIA3	505	PDIA3_HUMAN	6|4|5	15	5	3	0|0|0|1|0|0|0|1|0|0|0|0|0|0|0|0|1|2|0|0|2|1|0|0	1	1	1	1	1	4.74	15	0	Novel	BioID-MS	Virus-Host
E	P0DTC4	P54577	E_P54577	Tyrosine--tRNA ligase, cytoplasmic (EC 6.1.1.1) (Tyrosyl-tRNA synthetase) (TyrRS) [Cleaved into: Tyrosine--tRNA ligase, cytoplasmic, N-terminally processed]	YARS1	528	SYYC_HUMAN	8|8|9	25	8.33	3	0|0|0|0|0|0|0|0|0|0|0|0|0|0|0|0|0|0|0|0|0|0|0|0	1	1	1	1	1	13.98	83.33	0	Novel	BioID-MS	Virus-Host
E	P0DTC4	P55060	E_P55060	Exportin-2 (Exp2) (Cellular apoptosis susceptibility protein) (Chromosome segregation 1-like protein) (Importin-alpha re-exporter)	CSE1L	971	XPO2_HUMAN	11|7|11	29	9.67	3	1|0|0|0|0|1|0|2|0|0|0|0|0|0|0|0|0|0|0|0|0|0|0|0	1	1	1	1	1	9.52	58	0	Novel	BioID-MS	Virus-Host
E	P0DTC4	P61586	E_P61586	Transforming protein RhoA (EC 3.6.5.2) (Rho cDNA clone 12) (h12)	RHOA	193	RHOA_HUMAN	4|4|3	11	3.67	3	0|0|0|0|0|0|0|0|0|0|0|0|0|0|0|0|0|0|0|0|0|0|0|0	1	1	1	1	1	5.73	36.67	0	Novel	BioID-MS	Virus-Host
E	P0DTC4	Q00059	E_Q00059	Transcription factor A, mitochondrial (mtTFA) (Mitochondrial transcription factor 1) (MtTF1) (Transcription factor 6) (TCF-6) (Transcription factor 6-like 2)	TFAM	246	TFAM_HUMAN	3|4|3	10	3.33	3	0|0|0|0|0|0|0|0|0|0|0|0|0|0|0|0|0|0|0|0|0|0|0|0	1	1	1	1	1	5.73	33.33	0	Novel	BioID-MS	Virus-Host
E	P0DTC4	Q01813	E_Q01813	ATP-dependent 6-phosphofructokinase, platelet type (ATP-PFK) (PFK-P) (EC 2.7.1.11) (6-phosphofructokinase type C) (Phosphofructo-1-kinase isozyme C) (PFK-C) (Phosphohexokinase)	PFKP	784	PFKAP_HUMAN	4|5|6	15	5	3	0|0|0|0|0|0|0|0|0|0|0|0|0|0|0|0|0|0|1|0|0|0|1|0	1	1	1	1	1	7.69	50	0	Novel	AP-MS	Virus-Host
E	P0DTC4	Q01813	E_Q01813	ATP-dependent 6-phosphofructokinase, platelet type (ATP-PFK) (PFK-P) (EC 2.7.1.11) (6-phosphofructokinase type C) (Phosphofructo-1-kinase isozyme C) (PFK-C) (Phosphohexokinase)	PFKP	784	PFKAP_HUMAN	5|4|7	16	5.33	3	0|0|0|0|0|0|0|0|0|0|0|0|0|0|0|0|0|0|0|0|0|0|0|0	1	1	1	1	1	7.48	53.33	0	Novel	BioID-MS	Virus-Host
E	P0DTC4	Q07955	E_Q07955	Serine/arginine-rich splicing factor 1 (Alternative-splicing factor 1) (ASF-1) (Splicing factor, arginine/serine-rich 1) (pre-mRNA-splicing factor SF2, P33 subunit)	SRSF1	248	SRSF1_HUMAN	2|3|2	7	2.33	3	0|0|0|0|0|0|0|0|0|0|0|0|0|0|0|0|0|0|0|0|0|0|0|0	0.99	1	0.99	1	0.99	3.89	23.33	0	Novel	BioID-MS	Virus-Host
E	P0DTC4	Q13838	E_Q13838	Spliceosome RNA helicase DDX39B (EC 3.6.4.13) (56 kDa U2AF65-associated protein) (ATP-dependent RNA helicase p47) (DEAD box protein UAP56) (HLA-B-associated transcript 1 protein)	DDX39B	428	DX39B_HUMAN	10|15|14	39	13	3	0|0|0|0|0|0|0|3|0|0|0|0|0|0|0|0|0|0|0|0|0|0|7|3	1	1	1	1	1	4.79	24	0	Known	BioID-MS	Virus-Host
E	P0DTC4	Q15293	E_Q15293	Reticulocalbin-1	RCN1	331	RCN1_HUMAN	2|2|2	6	2	3	0|0|0|0|0|0|0|0|0|0|0|0|0|0|0|0|0|0|0|0|0|0|0|0	0.98	0.98	0.98	0.98	0.98	4.11	20	0	Novel	AP-MS	Virus-Host
E	P0DTC4	Q99623	E_Q99623	Prohibitin-2 (B-cell receptor-associated protein BAP37) (D-prohibitin) (Repressor of estrogen receptor activity)	PHB2	299	PHB2_HUMAN	4|4|3	11	3.67	3	0|1|0|0|0|0|0|0|1|1|1|0|0|0|0|0|0|0|0|0|0|0|0|0	1	1	1	1	1	4.91	22	0	Known	AP-MS	Virus-Host
E	P0DTC4	Q99623	E_Q99623	Prohibitin-2 (B-cell receptor-associated protein BAP37) (D-prohibitin) (Repressor of estrogen receptor activity)	PHB2	299	PHB2_HUMAN	10|12|9	31	10.33	3	0|0|0|0|1|1|0|1|0|0|0|0|0|0|0|0|0|0|0|0|0|0|0|0	1	1	1	1	1	15.05	82.67	0	Known	BioID-MS	Virus-Host
E	P0DTC4	Q9UBS4	E_Q9UBS4	DnaJ homolog subfamily B member 11 (APOBEC1-binding protein 2) (ABBP-2) (DnaJ protein homolog 9) (ER-associated DNAJ) (ER-associated Hsp40 co-chaperone) (Endoplasmic reticulum DNA J domain-containing protein 3) (ER-resident protein ERdj3) (ERdj3) (ERj3p) (HEDJ) (Human DnaJ protein 9) (hDj-9) (PWP1-interacting protein 4)	DNAJB11	358	DJB11_HUMAN	7|5|8	20	6.67	3	0|0|0|0|0|0|0|0|0|0|0|0|0|0|0|0|0|0|0|0|0|0|0|0	1	1	1	1	1	9.16	66.67	0	Novel	BioID-MS	Virus-Host
E	P0DTC4	O00560	E_O00560	Syntenin-1 (Melanoma differentiation-associated protein 9) (MDA-9) (Pro-TGF-alpha cytoplasmic domain-interacting protein 18) (TACIP18) (Scaffold protein Pbp1) (Syndecan-binding protein 1)	SDCBP	298	SDCB1_HUMAN	5|6|6	17	5.67	3	1|3|3|3|0|0|2|2|0|1|2|0|0|0|0|0|0|0|1|0|1|2|1|1	0.98	0.99	0.98	0.99	0.98	3.02	5.91	0	Novel	BioID-MS	Virus-Host
E	P0DTC4	O00567	E_O00567	Nucleolar protein 56 (Nucleolar protein 5A)	NOP56	594	NOP56_HUMAN	10|10|13	33	11	3	2|0|1|2|1|3|2|0|1|2|0|1|4|0|1|1|1|0|0|0|1|0|4|5	1	1	1	1	1	6.07	8.25	0	Novel	AP-MS	Virus-Host
E	P0DTC4	O00571	E_O00571	ATP-dependent RNA helicase DDX3X (EC 3.6.4.13) (CAP-Rf) (DEAD box protein 3, X-chromosomal) (DEAD box, X isoform) (DBX) (Helicase-like protein 2) (HLP2)	DDX3X	662	DDX3X_HUMAN	14|14|14	42	14	3	4|2|1|1|1|3|2|2|0|5|1|1|0|0|0|5|1|3|0|0|3|1|10|14	0.96	0.96	0.96	0.96	0.96	3.1	5.6	0.01	Novel	BioID-MS	Virus-Host
E	P0DTC4	O14639	E_O14639	Actin-binding LIM protein 1 (abLIM-1) (Actin-binding LIM protein family member 1) (Actin-binding double zinc finger protein) (LIMAB1) (Limatin)	ABLIM1	778	ABLM1_HUMAN	4|2|4	10	3.33	3	1|0|0|0|0|0|0|0|1|0|1|0|0|0|1|1|0|0|0|0|0|0|1|0	0.96	1	0.96	1	0.96	2.07	13.33	0.01	Novel	BioID-MS	Virus-Host
E	P0DTC4	O15145	E_O15145	Actin-related protein 2/3 complex subunit 3 (Arp2/3 complex 21 kDa subunit) (p21-ARC)	ARPC3	178	ARPC3_HUMAN	3|4|2	9	3	3	0|0|0|0|0|0|0|1|0|0|1|0|0|0|0|0|1|1|0|0|0|0|0|0	0.98	1	0.98	1	0.98	2.95	18	0	Novel	BioID-MS	Virus-Host
E	P0DTC4	O15173	E_O15173	Membrane-associated progesterone receptor component 2 (Progesterone membrane-binding protein) (Steroid receptor protein DG6)	PGRMC2	223	PGRC2_HUMAN	4|4|4	12	4	3	0|1|1|0|0|0|0|0|2|0|0|1|0|0|3|1|2|0|0|1|1|1|1|0	0.97	0.97	0.97	0.97	0.97	3.38	6.4	0.01	Known	BioID-MS	Virus-Host
E	P0DTC4	O15498	E_O15498	Synaptobrevin homolog YKT6 (EC 2.3.1.-)	YKT6	198	YKT6_HUMAN	11|11|10	32	10.67	3	0|1|1|2|0|0|0|0|6|8|8|3|0|0|0|0|0|1|0|0|5|2|2|1	0.96	0.96	0.96	0.96	0.96	2.91	6.4	0.01	Known	BioID-MS	Virus-Host
E	P0DTC4	O43175	E_O43175	D-3-phosphoglycerate dehydrogenase (3-PGDH) (EC 1.1.1.95) (2-oxoglutarate reductase) (EC 1.1.1.399) (Malate dehydrogenase) (EC 1.1.1.37)	PHGDH	533	SERA_HUMAN	15|15|14	44	14.67	3	5|0|5|3|5|5|1|5|1|2|2|1|0|0|1|1|2|0|0|0|3|5|7|4	1	1	1	1	1	5.09	6.07	0	Novel	BioID-MS	Virus-Host
E	P0DTC4	O60749	E_O60749	Sorting nexin-2 (Transformation-related gene 9 protein) (TRG-9)	SNX2	519	SNX2_HUMAN	6|6|5	17	5.67	3	0|0|2|0|0|1|0|0|0|0|0|0|0|0|4|2|0|4|0|0|0|0|0|1	0.97	0.97	0.97	0.97	0.97	3.02	9.71	0.01	Novel	BioID-MS	Virus-Host
E	P0DTC4	O60814	E_O60814	Histone H2B type 1-K (H2B K) (HIRA-interacting protein 1)	H2BC12	126	H2B1K_HUMAN	10|11|13	34	11.33	3	3|2|4|6|4|3|2|2|2|2|3|3|2|2|0|0|2|3|0|5|4|3|0|2	0.99	1	0.99	1	0.99	4.38	4.61	0	Novel	BioID-MS	Virus-Host
E	P0DTC4	O60832	E_O60832	H/ACA ribonucleoprotein complex subunit DKC1 (EC 5.4.99.-) (CBF5 homolog) (Dyskerin) (Nopp140-associated protein of 57 kDa) (Nucleolar protein NAP57) (Nucleolar protein family A member 4) (snoRNP protein DKC1)	DKC1	514	DKC1_HUMAN	7|6|7	20	6.67	3	0|0|0|0|0|0|1|1|1|0|0|0|0|0|0|0|0|0|0|0|1|0|0|1	1	1	1	1	1	8.84	32	0	Novel	BioID-MS	Virus-Host
E	P0DTC4	O75396	E_O75396	Vesicle-trafficking protein SEC22b (ER-Golgi SNARE of 24 kDa) (ERS-24) (ERS24) (SEC22 vesicle-trafficking protein homolog B) (SEC22 vesicle-trafficking protein-like 1)	SEC22B	215	SC22B_HUMAN	2|2|2	6	2	3	0|0|0|1|0|0|0|0|0|0|0|0|0|0|0|0|0|0|0|0|0|0|0|0	0.98	0.98	0.98	0.98	0.98	3.89	20	0	Known	BioID-MS	Virus-Host
E	P0DTC4	O75531	E_O75531	Barrier-to-autointegration factor (Breakpoint cluster region protein 1) [Cleaved into: Barrier-to-autointegration factor, N-terminally processed]	BANF1	89	BAF_HUMAN	3|2|3	8	2.67	3	0|0|0|0|0|0|0|0|0|0|0|0|0|0|0|0|0|0|0|0|0|0|0|0	0.99	1	0.99	1	0.99	4.11	26.67	0	Known	AP-MS	Virus-Host
E	P0DTC4	O94832	E_O94832	Unconventional myosin-Id	MYO1D	1006	MYO1D_HUMAN	24|25|26	75	25	3	0|0|0|0|0|0|0|0|0|0|0|0|1|0|0|0|0|0|3|0|0|0|0|0	1	1	1	1	1	15.1	150	0	Novel	AP-MS	Virus-Host
E	P0DTC4	O94832	E_O94832	Unconventional myosin-Id	MYO1D	1006	MYO1D_HUMAN	6|6|3	15	5	3	0|0|0|0|0|0|0|0|0|0|0|0|0|0|0|0|3|7|0|0|0|0|0|0	0.96	0.98	0.96	0.98	0.96	2.45	12	0.01	Novel	BioID-MS	Virus-Host
E	P0DTC4	O95292	E_O95292	Vesicle-associated membrane protein-associated protein B/C (VAMP-B/VAMP-C) (VAMP-associated protein B/C) (VAP-B/VAP-C)	VAPB	243	VAPB_HUMAN	4|5|6	15	5	3	0|0|0|0|0|0|0|0|0|0|0|0|0|0|0|0|0|0|0|0|0|0|1|0	1	1	1	1	1	7.48	50	0	Known	BioID-MS	Virus-Host
E	P0DTC4	O95433	E_O95433	Activator of 90 kDa heat shock protein ATPase homolog 1 (AHA1) (p38)	AHSA1	338	AHSA1_HUMAN	3|2|3	8	2.67	3	0|0|0|0|0|0|0|1|0|0|0|0|0|0|0|0|0|0|0|0|1|0|0|0	0.99	1	0.99	1	0.99	3.89	26.67	0	Novel	BioID-MS	Virus-Host
E	P0DTC4	O95487	E_O95487	Protein transport protein Sec24B (SEC24-related protein B)	SEC24B	1268	SC24B_HUMAN	5|5|4	14	4.67	3	0|0|0|0|1|0|1|3|0|5|1|1|0|0|2|1|0|0|0|0|0|1|1|0	0.93	0.94	0.93	0.94	0.93	2.08	6.59	0.01	Known	BioID-MS	Virus-Host
E	P0DTC4	O95757	E_O95757	Heat shock 70 kDa protein 4L (Heat shock 70-related protein APG-1) (Osmotic stress protein 94)	HSPA4L	839	HS74L_HUMAN	9|7|8	24	8	3	2|0|0|0|3|0|0|0|0|0|0|3|1|0|1|1|0|0|0|0|0|0|1|0	1	1	1	1	1	5.47	16	0	Novel	BioID-MS	Virus-Host
E	P0DTC4	O95782	E_O95782	AP-2 complex subunit alpha-1 (100 kDa coated vesicle protein A) (Adaptor protein complex AP-2 subunit alpha-1) (Adaptor-related protein complex 2 subunit alpha-1) (Alpha-adaptin A) (Alpha1-adaptin) (Clathrin assembly protein complex 2 alpha-A large chain) (Plasma membrane adaptor HA2/AP2 adaptin alpha A subunit)	AP2A1	977	AP2A1_HUMAN	4|3|4	11	3.67	3	1|0|0|0|1|1|0|0|2|1|0|0|0|0|0|0|0|0|0|0|0|0|0|0	0.99	1	0.99	1	0.99	4.02	14.67	0	Novel	BioID-MS	Virus-Host
E	P0DTC4	O96006	E_O96006	E3 SUMO-protein ligase ZBED1 (EC 2.3.2.-) (DNA replication-related element-binding factor) (Putative Ac-like transposable element) (Zinc finger BED domain-containing protein 1) (dREF homolog)	ZBED1	694	ZBED1_HUMAN	2|2|2	6	2	3	0|0|0|0|0|0|0|0|0|0|0|0|0|0|0|0|1|0|0|0|0|0|1|0	0.98	0.98	0.98	0.98	0.98	3.89	20	0	Novel	BioID-MS	Virus-Host
E	P0DTC4	P02545	E_P02545	Prelamin-A/C [Cleaved into: Lamin-A/C (70 kDa lamin) (Renal carcinoma antigen NY-REN-32)]	LMNA	664	LMNA_HUMAN	10|15|13	38	12.67	3	0|0|0|0|0|0|0|0|0|0|0|0|0|0|0|0|0|0|0|0|0|0|0|0	1	1	1	1	1	17.09	126.67	0	Novel	BioID-MS	Virus-Host
E	P0DTC4	P02765	E_P02765	Alpha-2-HS-glycoprotein (Alpha-2-Z-globulin) (Ba-alpha-2-glycoprotein) (Fetuin-A) [Cleaved into: Alpha-2-HS-glycoprotein chain A; Alpha-2-HS-glycoprotein chain B]	AHSG	367	FETUA_HUMAN	2|4|2	8	2.67	3	0|0|0|0|0|0|0|0|0|0|0|0|0|0|0|0|0|0|0|0|0|0|0|0	0.99	1	0.99	1	0.99	4.11	26.67	0	Novel	AP-MS	Virus-Host
E	P0DTC4	P02768	E_P02768	Albumin	ALB	609	ALBU_HUMAN	3|2|3	8	2.67	3	0|0|0|0|0|0|0|0|0|0|0|0|0|0|0|0|0|0|0|0|0|0|0|0	0.99	1	0.99	1	0.99	3.89	26.67	0	Novel	BioID-MS	Virus-Host
E	P0DTC4	P04406	E_P04406	Glyceraldehyde-3-phosphate dehydrogenase (GAPDH) (EC 1.2.1.12) (Peptidyl-cysteine S-nitrosylase GAPDH) (EC 2.6.99.-)	GAPDH	335	G3P_HUMAN	6|6|5	17	5.67	3	0|0|0|0|0|0|0|0|0|0|0|0|1|0|1|0|0|0|0|0|0|0|1|0	1	1	1	1	1	8.91	45.33	0	Novel	AP-MS	Virus-Host
E	P0DTC4	P04406	E_P04406	Glyceraldehyde-3-phosphate dehydrogenase (GAPDH) (EC 1.2.1.12) (Peptidyl-cysteine S-nitrosylase GAPDH) (EC 2.6.99.-)	GAPDH	335	G3P_HUMAN	7|8|7	22	7.33	3	0|3|3|4|1|2|0|1|0|0|0|1|0|0|0|0|2|4|0|0|0|0|0|0	0.98	0.99	0.98	0.99	0.98	3.63	8.38	0	Novel	BioID-MS	Virus-Host
E	P0DTC4	P05023	E_P05023	Sodium/potassium-transporting ATPase subunit alpha-1 (Na(+)/K(+) ATPase alpha-1 subunit) (EC 7.2.2.13) (Sodium pump subunit alpha-1)	ATP1A1	1023	AT1A1_HUMAN	11|10|8	29	9.67	3	5|5|7|5|0|5|0|1|5|6|3|4|0|0|0|0|0|0|0|0|2|2|0|0	0.92	0.96	0.92	0.96	0.92	1.77	4.64	0.01	Known	BioID-MS	Virus-Host
E	P0DTC4	P06753	E_P06753	Tropomyosin alpha-3 chain (Gamma-tropomyosin) (Tropomyosin-3) (Tropomyosin-5) (hTM5)	TPM3	285	TPM3_HUMAN	3|5|6	14	4.67	3	0|4|0|0|0|0|0|4|0|0|4|0|0|0|0|0|0|0|3|5|0|0|0|2	0.87	0.94	0.87	0.94	0.87	1.17	5.09	0.01	Novel	AP-MS	Virus-Host
E	P0DTC4	P06753	E_P06753	Tropomyosin alpha-3 chain (Gamma-tropomyosin) (Tropomyosin-3) (Tropomyosin-5) (hTM5)	TPM3	285	TPM3_HUMAN	16|16|17	49	16.33	3	2|1|2|1|1|1|0|0|0|0|0|0|0|0|2|2|18|15|0|0|0|0|0|0	0.97	0.98	0.97	0.98	0.97	3.61	8.71	0	Novel	BioID-MS	Virus-Host
E	P0DTC4	P06899	E_P06899	Histone H2B type 1-J (Histone H2B.1) (Histone H2B.r) (H2B/r)	H2BC11	126	H2B1J_HUMAN	5|4|7	16	5.33	3	3|4|0|0|4|4|2|0|0|0|0|0|4|0|0|0|0|0|0|0|0|0|0|0	0.92	0.97	0.92	0.97	0.92	1.88	6.1	0.01	Novel	AP-MS	Virus-Host
E	P0DTC4	P06899	E_P06899	Histone H2B type 1-J (Histone H2B.1) (Histone H2B.r) (H2B/r)	H2BC11	126	H2B1J_HUMAN	9|9|13	31	10.33	3	2|2|4|0|0|0|0|0|0|0|0|0|0|0|0|0|0|0|6|5|0|0|0|0	0.99	1	0.99	1	0.99	3.98	13.05	0	Novel	BioID-MS	Virus-Host
E	P0DTC4	P07195	E_P07195	L-lactate dehydrogenase B chain (LDH-B) (EC 1.1.1.27) (LDH heart subunit) (LDH-H) (Renal carcinoma antigen NY-REN-46)	LDHB	334	LDHB_HUMAN	2|2|3	7	2.33	3	0|0|0|0|0|0|0|0|0|0|0|0|0|0|1|0|0|0|0|0|0|0|0|0	0.99	1	0.99	1	0.99	3.89	23.33	0	Novel	BioID-MS	Virus-Host
E	P0DTC4	P07355	E_P07355	Annexin A2 (Annexin II) (Annexin-2) (Calpactin I heavy chain) (Calpactin-1 heavy chain) (Chromobindin-8) (Lipocortin II) (Placental anticoagulant protein IV) (PAP-IV) (Protein I) (p36)	ANXA2	339	ANXA2_HUMAN	4|4|6	14	4.67	3	1|0|0|0|0|0|3|3|0|3|0|0|0|0|0|0|0|0|0|0|3|0|1|1	0.93	0.98	0.93	0.98	0.93	2.27	7.47	0.01	Novel	BioID-MS	Virus-Host
E	P0DTC4	P07910	E_P07910	Heterogeneous nuclear ribonucleoproteins C1/C2 (hnRNP C1/C2)	HNRNPC	306	HNRPC_HUMAN	7|9|4	20	6.67	3	1|3|3|1|0|2|0|0|0|0|0|0|0|0|0|0|0|0|2|3|0|0|1|1	0.96	1	0.96	1	0.96	2.21	9.41	0.01	Novel	BioID-MS	Virus-Host
E	P0DTC4	P08559	E_P08559	Pyruvate dehydrogenase E1 component subunit alpha, somatic form, mitochondrial (EC 1.2.4.1) (PDHE1-A type I)	PDHA1	390	ODPA_HUMAN	4|5|4	13	4.33	3	0|0|0|0|0|0|0|0|0|0|0|0|0|0|0|0|0|0|0|0|0|0|0|0	1	1	1	1	1	7.48	43.33	0	Known	BioID-MS	Virus-Host
E	P0DTC4	P08727	E_P08727	Keratin, type I cytoskeletal 19 (Cytokeratin-19) (CK-19) (Keratin-19) (K19)	KRT19	400	K1C19_HUMAN	10|9|12	31	10.33	3	6|3|5|3|2|5|3|3|3|5|2|0|1|1|1|2|3|1|1|0|1|0|0|3	0.99	1	0.99	1	0.99	3.63	4.59	0	Novel	AP-MS	Virus-Host
E	P0DTC4	P08727	E_P08727	Keratin, type I cytoskeletal 19 (Cytokeratin-19) (CK-19) (Keratin-19) (K19)	KRT19	400	K1C19_HUMAN	10|10|7	27	9	3	5|1|0|0|1|4|0|1|0|0|2|2|0|0|6|7|4|2|0|0|1|2|1|0	0.94	0.97	0.94	0.97	0.94	2.02	5.54	0.01	Novel	BioID-MS	Virus-Host
E	P0DTC4	P08865	E_P08865	40S ribosomal protein SA (37 kDa laminin receptor precursor) (37LRP) (37/67 kDa laminin receptor) (LRP/LR) (67 kDa laminin receptor) (67LR) (Colon carcinoma laminin-binding protein) (Laminin receptor 1) (LamR) (Laminin-binding protein precursor p40) (LBP/p40) (Multidrug resistance-associated protein MGr1-Ag) (NEM/1CHD4) (Small ribosomal subunit protein uS2)	RPSA	295	RSSA_HUMAN	3|3|2	8	2.67	3	0|0|0|0|0|0|0|0|1|0|0|0|0|1|0|1|0|1|0|0|0|0|0|0	0.98	0.99	0.98	0.99	0.98	3.17	16	0	Novel	AP-MS	Virus-Host
E	P0DTC4	P08865	E_P08865	40S ribosomal protein SA (37 kDa laminin receptor precursor) (37LRP) (37/67 kDa laminin receptor) (LRP/LR) (67 kDa laminin receptor) (67LR) (Colon carcinoma laminin-binding protein) (Laminin receptor 1) (LamR) (Laminin-binding protein precursor p40) (LBP/p40) (Multidrug resistance-associated protein MGr1-Ag) (NEM/1CHD4) (Small ribosomal subunit protein uS2)	RPSA	295	RSSA_HUMAN	5|4|4	13	4.33	3	0|0|0|1|0|0|0|0|0|0|0|0|0|0|0|0|0|0|0|0|1|1|0|0	1	1	1	1	1	7.03	34.67	0	Novel	BioID-MS	Virus-Host
E	P0DTC4	P09493	E_P09493	Tropomyosin alpha-1 chain (Alpha-tropomyosin) (Tropomyosin-1)	TPM1	284	TPM1_HUMAN	3|3|5	11	3.67	3	2|0|2|1|0|0|0|0|1|2|0|2|0|2|1|0|0|0|0|0|0|0|0|0	0.93	0.99	0.93	0.99	0.93	2.19	6.77	0.01	Novel	AP-MS	Virus-Host
E	P0DTC4	P09493	E_P09493	Tropomyosin alpha-1 chain (Alpha-tropomyosin) (Tropomyosin-1)	TPM1	284	TPM1_HUMAN	13|12|15	40	13.33	3	0|0|0|0|0|0|0|0|0|0|0|0|0|0|0|0|18|12|0|0|2|0|0|0	0.98	0.98	0.98	0.98	0.98	3.58	10	0	Novel	BioID-MS	Virus-Host
E	P0DTC4	P09622	E_P09622	Dihydrolipoyl dehydrogenase, mitochondrial (EC 1.8.1.4) (Dihydrolipoamide dehydrogenase) (Glycine cleavage system L protein)	DLD	509	DLDH_HUMAN	2|2|2	6	2	3	2|2|1|0|0|0|0|0|0|0|1|1|0|0|0|0|0|0|0|2|0|0|0|0	0.83	0.83	0.83	0.83	0.83	1.6	5.33	0.01	Known	AP-MS	Virus-Host
E	P0DTC4	P09622	E_P09622	Dihydrolipoyl dehydrogenase, mitochondrial (EC 1.8.1.4) (Dihydrolipoamide dehydrogenase) (Glycine cleavage system L protein)	DLD	509	DLDH_HUMAN	4|2|3	9	3	3	1|1|0|1|0|1|0|0|0|0|0|0|0|0|0|0|0|0|0|0|0|0|0|0	0.98	1	0.98	1	0.98	2.95	18	0	Known	BioID-MS	Virus-Host
E	P0DTC4	P09874	E_P09874	Poly [ADP-ribose] polymerase 1 (PARP-1) (EC 2.4.2.30) (ADP-ribosyltransferase diphtheria toxin-like 1) (ARTD1) (DNA ADP-ribosyltransferase PARP1) (EC 2.4.2.-) (NAD(+) ADP-ribosyltransferase 1) (ADPRT 1) (Poly[ADP-ribose] synthase 1) (Protein poly-ADP-ribosyltransferase PARP1) (EC 2.4.2.-)	PARP1	1014	PARP1_HUMAN	28|29|32	89	29.67	3	2|2|3|1|2|3|0|1|2|1|0|0|6|4|1|0|0|0|13|8|6|5|12|10	1	1	1	1	1	5.6	8.68	0	Novel	BioID-MS	Virus-Host
E	P0DTC4	P0CG39	E_P0CG39	POTE ankyrin domain family member J	POTEJ	1038	POTEJ_HUMAN	27|34|36	97	32.33	3	5|0|0|0|0|0|0|0|0|6|0|0|0|0|6|0|19|23|0|0|7|7|0|0	0.99	0.99	0.99	0.99	0.99	4.09	10.63	0	Novel	BioID-MS	Virus-Host
E	P0DTC4	P10515	E_P10515	Dihydrolipoyllysine-residue acetyltransferase component of pyruvate dehydrogenase complex, mitochondrial (EC 2.3.1.12) (70 kDa mitochondrial autoantigen of primary biliary cirrhosis) (PBC) (Dihydrolipoamide acetyltransferase component of pyruvate dehydrogenase complex) (M2 antigen complex 70 kDa subunit) (Pyruvate dehydrogenase complex component E2) (PDC-E2) (PDCE2)	DLAT	647	ODP2_HUMAN	2|4|3	9	3	3	0|0|0|0|0|0|0|1|0|1|1|0|0|0|0|0|0|0|0|0|1|0|0|0	0.98	1	0.98	1	0.98	2.95	18	0	Novel	BioID-MS	Virus-Host
E	P0DTC4	P10606	E_P10606	Cytochrome c oxidase subunit 5B, mitochondrial (Cytochrome c oxidase polypeptide Vb)	COX5B	129	COX5B_HUMAN	2|2|3	7	2.33	3	0|0|0|0|0|0|0|0|0|0|0|0|0|0|0|0|0|0|0|0|0|0|0|0	0.99	1	0.99	1	0.99	3.89	23.33	0	Known	BioID-MS	Virus-Host
E	P0DTC4	P11388	E_P11388	DNA topoisomerase 2-alpha (EC 5.6.2.2) (DNA topoisomerase II, alpha isozyme)	TOP2A	1531	TOP2A_HUMAN	4|4|4	12	4	3	0|0|0|0|0|0|0|0|0|0|0|0|0|0|0|0|0|0|1|0|0|0|0|0	1	1	1	1	1	7.48	40	0	Novel	BioID-MS	Virus-Host
E	P0DTC4	P12236	E_P12236	ADP/ATP translocase 3 (ADP,ATP carrier protein 3) (ADP,ATP carrier protein, isoform T2) (ANT 2) (Adenine nucleotide translocator 3) (ANT 3) (Solute carrier family 25 member 6) [Cleaved into: ADP/ATP translocase 3, N-terminally processed]	SLC25A6	298	ADT3_HUMAN	7|11|6	24	8	3	7|7|7|0|6|6|6|0|0|0|0|0|0|0|0|0|9|0|0|0|0|0|0|0	0.83	0.95	0.83	0.95	0.83	0.98	4	0.01	Novel	AP-MS	Virus-Host
E	P0DTC4	P12236	E_P12236	ADP/ATP translocase 3 (ADP,ATP carrier protein 3) (ADP,ATP carrier protein, isoform T2) (ANT 2) (Adenine nucleotide translocator 3) (ANT 3) (Solute carrier family 25 member 6) [Cleaved into: ADP/ATP translocase 3, N-terminally processed]	SLC25A6	298	ADT3_HUMAN	11|12|11	34	11.33	3	6|4|6|5|6|5|0|6|0|0|0|0|0|0|0|0|0|0|0|0|0|0|0|0	0.97	0.97	0.97	0.97	0.97	3.28	7.16	0.01	Novel	BioID-MS	Virus-Host
E	P0DTC4	P13639	E_P13639	Elongation factor 2 (EF-2)	EEF2	858	EF2_HUMAN	22|20|19	61	20.33	3	2|2|5|2|7|5|1|5|2|2|3|1|0|0|11|9|12|16|2|2|12|13|7|3	0.92	0.96	0.92	0.96	0.92	1.99	3.94	0.01	Novel	BioID-MS	Virus-Host
E	P0DTC4	P13674	E_P13674	Prolyl 4-hydroxylase subunit alpha-1 (4-PH alpha-1) (EC 1.14.11.2) (Procollagen-proline,2-oxoglutarate-4-dioxygenase subunit alpha-1)	P4HA1	534	P4HA1_HUMAN	2|2|2	6	2	3	0|0|0|1|0|1|0|1|0|0|0|0|0|0|0|0|0|0|0|0|0|0|0|0	0.97	0.97	0.97	0.97	0.97	3.5	16	0.01	Novel	BioID-MS	Virus-Host
E	P0DTC4	P13804	E_P13804	Electron transfer flavoprotein subunit alpha, mitochondrial (Alpha-ETF)	ETFA	333	ETFA_HUMAN	9|8|10	27	9	3	0|0|0|0|0|0|0|0|0|0|0|0|0|0|0|0|0|0|0|0|0|0|0|0	1	1	1	1	1	13.98	90	0	Known	BioID-MS	Virus-Host
E	P0DTC4	P14314	E_P14314	Glucosidase 2 subunit beta (80K-H protein) (Glucosidase II subunit beta) (Protein kinase C substrate 60.1 kDa protein heavy chain) (PKCSH)	PRKCSH	528	GLU2B_HUMAN	5|3|2	10	3.33	3	0|0|0|0|0|0|0|0|0|0|0|0|0|0|0|0|0|0|0|0|0|0|0|0	0.99	1	0.99	1	0.99	3.89	33.33	0	Novel	BioID-MS	Virus-Host
E	P0DTC4	P14625	E_P14625	Endoplasmin (94 kDa glucose-regulated protein) (GRP-94) (Heat shock protein 90 kDa beta member 1) (Tumor rejection antigen 1) (gp96 homolog)	HSP90B1	803	ENPL_HUMAN	23|22|26	71	23.67	3	6|12|9|7|5|6|0|1|4|0|0|3|0|0|0|0|5|6|3|3|5|5|4|0	1	1	1	1	1	5.29	6.76	0	Novel	BioID-MS	Virus-Host
E	P0DTC4	P15924	E_P15924	Desmoplakin (DP) (250/210 kDa paraneoplastic pemphigus antigen)	DSP	2871	DESP_HUMAN	8|8|9	25	8.33	3	2|3|2|2|2|0|0|1|3|1|0|0|0|1|3|1|1|3|0|0|2|4|4|1	1	1	1	1	1	5.21	5.56	0	Novel	BioID-MS	Virus-Host
E	P0DTC4	P17858	E_P17858	ATP-dependent 6-phosphofructokinase, liver type (ATP-PFK) (PFK-L) (EC 2.7.1.11) (6-phosphofructokinase type B) (Phosphofructo-1-kinase isozyme B) (PFK-B) (Phosphohexokinase)	PFKL	780	PFKAL_HUMAN	4|5|2	11	3.67	3	0|0|0|0|0|0|0|0|0|0|0|0|0|0|0|0|0|0|0|0|0|0|0|0	0.99	1	0.99	1	0.99	3.89	36.67	0	Novel	BioID-MS	Virus-Host
E	P0DTC4	P20700	E_P20700	Lamin-B1	LMNB1	586	LMNB1_HUMAN	4|6|4	14	4.67	3	2|0|0|0|1|0|0|0|2|3|0|0|1|0|0|0|0|2|1|0|1|0|0|2	0.96	0.99	0.96	0.99	0.96	2.92	7.47	0	Known	AP-MS	Virus-Host
E	P0DTC4	P20700	E_P20700	Lamin-B1	LMNB1	586	LMNB1_HUMAN	12|9|13	34	11.33	3	0|0|0|0|0|0|0|2|0|0|0|0|0|0|0|0|0|0|0|0|0|0|1|0	1	1	1	1	1	10.71	90.67	0	Known	BioID-MS	Virus-Host
E	P0DTC4	P25205	E_P25205	DNA replication licensing factor MCM3 (EC 3.6.4.12) (DNA polymerase alpha holoenzyme-associated protein P1) (P1-MCM3) (RLF subunit beta) (p102)	MCM3	808	MCM3_HUMAN	10|3|5	18	6	3	0|0|0|0|0|0|0|1|0|0|0|0|1|1|0|0|0|0|0|0|0|0|0|0	1	1	1	1	1	5.31	48	0	Novel	BioID-MS	Virus-Host
E	P0DTC4	P26358	E_P26358	DNA (cytosine-5)-methyltransferase 1 (Dnmt1) (EC 2.1.1.37) (CXXC-type zinc finger protein 9) (DNA methyltransferase HsaI) (DNA MTase HsaI) (M.HsaI) (MCMT)	DNMT1	1616	DNMT1_HUMAN	2|4|3	9	3	3	0|0|1|0|0|0|0|1|0|0|0|0|2|0|0|0|0|0|1|2|0|0|0|1	0.93	0.99	0.93	0.99	0.93	1.61	9	0.01	Novel	BioID-MS	Virus-Host
E	P0DTC4	P26368	E_P26368	Splicing factor U2AF 65 kDa subunit (U2 auxiliary factor 65 kDa subunit) (hU2AF(65)) (hU2AF65) (U2 snRNP auxiliary factor large subunit)	U2AF2	475	U2AF2_HUMAN	3|4|4	11	3.67	3	0|0|0|0|0|0|0|0|0|0|0|0|0|1|0|0|0|0|0|0|0|1|0|0	1	1	1	1	1	5.73	36.67	0	Novel	BioID-MS	Virus-Host
E	P0DTC4	P27824	E_P27824	Calnexin (IP90) (Major histocompatibility complex class I antigen-binding protein p88) (p90)	CANX	592	CALX_HUMAN	3|3|4	10	3.33	3	4|1|0|1|1|0|1|0|0|1|0|0|0|0|0|0|1|0|1|0|0|0|2|1	0.9	0.95	0.9	0.95	0.9	1.93	5.71	0.01	Novel	AP-MS	Virus-Host
E	P0DTC4	P27824	E_P27824	Calnexin (IP90) (Major histocompatibility complex class I antigen-binding protein p88) (p90)	CANX	592	CALX_HUMAN	9|8|9	26	8.67	3	0|2|2|2|1|2|0|1|0|0|0|0|0|0|0|0|0|0|0|0|0|0|0|0	1	1	1	1	1	7.99	20.8	0	Novel	BioID-MS	Virus-Host
E	P0DTC4	P29966	E_P29966	Myristoylated alanine-rich C-kinase substrate (MARCKS) (Protein kinase C substrate, 80 kDa protein, light chain) (80K-L protein) (PKCSL)	MARCKS	332	MARCS_HUMAN	6|6|5	17	5.67	3	0|0|1|0|0|1|0|0|5|1|3|1|0|0|0|0|0|0|0|0|0|0|1|0	0.97	0.98	0.97	0.98	0.97	3.15	10.46	0.01	Novel	BioID-MS	Virus-Host
E	P0DTC4	P30048	E_P30048	Thioredoxin-dependent peroxide reductase, mitochondrial (EC 1.11.1.24) (Antioxidant protein 1) (AOP-1) (HBC189) (Peroxiredoxin III) (Prx-III) (Peroxiredoxin-3) (Protein MER5 homolog) (Thioredoxin-dependent peroxiredoxin 3)	PRDX3	256	PRDX3_HUMAN	2|2|3	7	2.33	3	1|1|0|0|1|0|0|0|0|1|2|1|0|0|0|0|0|0|1|0|0|0|0|0	0.9	0.97	0.9	0.97	0.9	1.82	7	0.01	Known	AP-MS	Virus-Host
E	P0DTC4	P30048	E_P30048	Thioredoxin-dependent peroxide reductase, mitochondrial (EC 1.11.1.24) (Antioxidant protein 1) (AOP-1) (HBC189) (Peroxiredoxin III) (Prx-III) (Peroxiredoxin-3) (Protein MER5 homolog) (Thioredoxin-dependent peroxiredoxin 3)	PRDX3	256	PRDX3_HUMAN	3|3|4	10	3.33	3	0|0|1|0|0|0|0|0|0|0|1|2|0|0|0|0|0|0|0|0|0|0|0|0	0.99	1	0.99	1	0.99	4.34	20	0	Known	BioID-MS	Virus-Host
E	P0DTC4	P31040	E_P31040	Succinate dehydrogenase [ubiquinone] flavoprotein subunit, mitochondrial (EC 1.3.5.1) (Flavoprotein subunit of complex II) (Fp)	SDHA	664	SDHA_HUMAN	3|2|2	7	2.33	3	0|0|0|0|0|0|0|0|0|1|0|0|0|0|0|0|0|0|0|0|0|0|0|0	0.99	1	0.99	1	0.99	3.89	23.33	0	Known	BioID-MS	Virus-Host
E	P0DTC4	P33991	E_P33991	DNA replication licensing factor MCM4 (EC 3.6.4.12) (CDC21 homolog) (P1-CDC21)	MCM4	863	MCM4_HUMAN	7|8|4	19	6.33	3	2|0|0|0|1|1|0|1|0|2|1|0|3|4|0|0|0|0|2|3|0|1|2|2	0.93	1	0.93	1	0.93	1.47	6.08	0.01	Novel	BioID-MS	Virus-Host
E	P0DTC4	P33992	E_P33992	DNA replication licensing factor MCM5 (EC 3.6.4.12) (CDC46 homolog) (P1-CDC46)	MCM5	734	MCM5_HUMAN	4|5|7	16	5.33	3	1|0|0|0|0|0|0|0|0|0|0|0|0|0|0|0|0|0|0|0|0|0|0|0	1	1	1	1	1	7.48	53.33	0	Known	BioID-MS	Virus-Host
E	P0DTC4	P34932	E_P34932	Heat shock 70 kDa protein 4 (HSP70RY) (Heat shock 70-related protein APG-2)	HSPA4	840	HSP74_HUMAN	14|17|15	46	15.33	3	7|2|7|5|9|7|1|4|5|9|2|4|2|0|1|0|0|0|0|0|2|0|7|6	0.96	0.98	0.96	0.98	0.96	2.82	4.6	0.01	Novel	BioID-MS	Virus-Host
E	P0DTC4	P35241	E_P35241	Radixin	RDX	583	RADI_HUMAN	11|7|11	29	9.67	3	0|0|0|0|0|0|0|0|0|0|3|0|0|0|6|8|5|6|0|0|0|4|8|6	0.9	0.95	0.9	0.95	0.9	1.48	5.04	0.01	Novel	BioID-MS	Virus-Host
E	P0DTC4	P35580	E_P35580	Myosin-10 (Cellular myosin heavy chain, type B) (Myosin heavy chain 10) (Myosin heavy chain, non-muscle IIb) (Non-muscle myosin heavy chain B) (NMMHC-B) (Non-muscle myosin heavy chain IIb) (NMMHC II-b) (NMMHC-IIB)	MYH10	1976	MYH10_HUMAN	73|75|84	232	77.33	3	26|18|19|23|19|17|13|6|24|26|17|14|33|18|27|21|16|19|33|24|8|4|17|17	1	1	1	1	1	9.03	4.04	0	Novel	AP-MS	Virus-Host
E	P0DTC4	P35659	E_P35659	Protein DEK	DEK	375	DEK_HUMAN	2|4|3	9	3	3	0|0|0|0|0|0|0|0|0|0|0|0|0|1|0|0|0|0|0|1|0|0|0|0	0.99	1	0.99	1	0.99	3.89	30	0	Novel	BioID-MS	Virus-Host
E	P0DTC4	P36776	E_P36776	Lon protease homolog, mitochondrial (EC 3.4.21.53) (LONHs) (Lon protease-like protein) (LONP) (Mitochondrial ATP-dependent protease Lon) (Serine protease 15)	LONP1	959	LONM_HUMAN	5|7|4	16	5.33	3	0|0|0|0|0|1|0|0|0|0|0|0|1|0|1|0|0|0|0|0|0|0|0|0	1	1	1	1	1	7.03	42.67	0	Novel	BioID-MS	Virus-Host
E	P0DTC4	P36957	E_P36957	Dihydrolipoyllysine-residue succinyltransferase component of 2-oxoglutarate dehydrogenase complex, mitochondrial (EC 2.3.1.61) (2-oxoglutarate dehydrogenase complex component E2) (OGDC-E2) (Dihydrolipoamide succinyltransferase component of 2-oxoglutarate dehydrogenase complex) (E2K)	DLST	453	ODO2_HUMAN	5|4|4	13	4.33	3	0|0|0|0|0|0|0|0|0|0|0|0|0|0|0|0|0|0|0|0|0|0|1|0	1	1	1	1	1	7.69	43.33	0	Novel	AP-MS	Virus-Host
E	P0DTC4	P37108	E_P37108	Signal recognition particle 14 kDa protein (SRP14) (18 kDa Alu RNA-binding protein)	SRP14	136	SRP14_HUMAN	3|2|2	7	2.33	3	0|0|0|0|0|0|0|0|0|0|0|0|0|0|0|0|0|0|0|0|0|0|0|0	0.99	1	0.99	1	0.99	3.89	23.33	0	Novel	BioID-MS	Virus-Host
E	P0DTC4	P38919	E_P38919	Eukaryotic initiation factor 4A-III (eIF-4A-III) (eIF4A-III) (EC 3.6.4.13) (ATP-dependent RNA helicase DDX48) (ATP-dependent RNA helicase eIF4A-3) (DEAD box protein 48) (Eukaryotic initiation factor 4A-like NUK-34) (Eukaryotic translation initiation factor 4A isoform 3) (Nuclear matrix protein 265) (NMP 265) (hNMP 265) [Cleaved into: Eukaryotic initiation factor 4A-III, N-terminally processed]	EIF4A3	411	IF4A3_HUMAN	14|13|13	40	13.33	3	4|2|2|2|5|4|0|1|0|0|0|0|0|0|0|0|0|0|0|0|0|3|0|0	1	1	1	1	1	6.03	13.91	0	Novel	BioID-MS	Virus-Host
E	P0DTC4	P40939	E_P40939	Trifunctional enzyme subunit alpha, mitochondrial (78 kDa gastrin-binding protein) (Monolysocardiolipin acyltransferase) (EC 2.3.1.-) (TP-alpha) [Includes: Long-chain enoyl-CoA hydratase (EC 4.2.1.17); Long chain 3-hydroxyacyl-CoA dehydrogenase (EC 1.1.1.211)]	HADHA	763	ECHA_HUMAN	7|11|10	28	9.33	3	2|0|0|0|1|1|1|0|1|1|1|1|1|0|2|2|0|0|0|0|0|0|0|0	1	1	1	1	1	7.59	16	0	Known	AP-MS	Virus-Host
E	P0DTC4	P41091	E_P41091	Eukaryotic translation initiation factor 2 subunit 3 (EC 3.6.5.3) (Eukaryotic translation initiation factor 2 subunit gamma X) (eIF-2-gamma X) (eIF-2gX)	EIF2S3	472	IF2G_HUMAN	18|18|17	53	17.67	3	5|7|8|5|9|10|0|0|7|4|2|4|0|0|2|4|3|0|0|0|1|4|7|5	0.98	0.98	0.98	0.98	0.98	3.81	4.87	0	Novel	BioID-MS	Virus-Host
E	P0DTC4	P42704	E_P42704	Leucine-rich PPR motif-containing protein, mitochondrial (130 kDa leucine-rich protein) (LRP 130) (GP130)	LRPPRC	1394	LPPRC_HUMAN	5|4|4	13	4.33	3	0|0|0|0|0|0|0|0|0|0|0|0|0|0|0|0|0|0|0|0|0|0|0|0	1	1	1	1	1	7.48	43.33	0	Known	BioID-MS	Virus-Host
E	P0DTC4	P43243	E_P43243	Matrin-3	MATR3	847	MATR3_HUMAN	16|16|20	52	17.33	3	2|4|3|2|3|5|1|1|0|0|0|1|6|7|0|0|0|0|7|10|3|2|6|3	0.99	1	0.99	1	0.99	4.25	6.3	0	Novel	BioID-MS	Virus-Host
E	P0DTC4	P43490	E_P43490	Nicotinamide phosphoribosyltransferase (NAmPRTase) (Nampt) (EC 2.4.2.12) (Pre-B-cell colony-enhancing factor 1) (Pre-B cell-enhancing factor) (Visfatin)	NAMPT	491	NAMPT_HUMAN	3|2|2	7	2.33	3	0|0|0|0|1|0|0|0|0|0|0|0|0|0|0|0|0|0|0|0|0|0|0|0	0.99	1	0.99	1	0.99	3.89	23.33	0	Novel	BioID-MS	Virus-Host
E	P0DTC4	P45880	E_P45880	Voltage-dependent anion-selective channel protein 2 (VDAC-2) (hVDAC2) (Outer mitochondrial membrane protein porin 2)	VDAC2	294	VDAC2_HUMAN	3|2|2	7	2.33	3	1|0|0|0|1|0|0|0|0|0|0|0|0|0|0|0|1|0|0|0|1|1|1|1	0.92	0.97	0.92	0.97	0.92	2.05	8	0.01	Novel	AP-MS	Virus-Host
E	P0DTC4	P45880	E_P45880	Voltage-dependent anion-selective channel protein 2 (VDAC-2) (hVDAC2) (Outer mitochondrial membrane protein porin 2)	VDAC2	294	VDAC2_HUMAN	4|3|4	11	3.67	3	1|1|1|1|2|1|0|0|0|0|0|0|0|0|0|0|2|2|0|0|0|0|1|1	0.94	0.97	0.94	0.97	0.94	2.02	6.77	0.01	Novel	BioID-MS	Virus-Host
E	P0DTC4	P45973	E_P45973	Chromobox protein homolog 5 (Antigen p25) (Heterochromatin protein 1 homolog alpha) (HP1 alpha)	CBX5	191	CBX5_HUMAN	7|7|5	19	6.33	3	0|0|0|0|0|0|0|0|0|0|0|0|0|0|0|0|0|0|0|0|0|0|0|0	1	1	1	1	1	9.16	63.33	0	Novel	BioID-MS	Virus-Host
E	P0DTC4	P46783	E_P46783	40S ribosomal protein S10 (Small ribosomal subunit protein eS10)	RPS10	165	RS10_HUMAN	3|4|5	12	4	3	1|1|1|1|0|0|0|0|1|1|1|1|3|2|2|2|1|1|1|0|0|0|1|1	0.86	0.97	0.86	0.97	0.86	0.97	4.36	0.01	Novel	AP-MS	Virus-Host
E	P0DTC4	P46783	E_P46783	40S ribosomal protein S10 (Small ribosomal subunit protein eS10)	RPS10	165	RS10_HUMAN	7|5|6	18	6	3	0|0|0|0|0|0|1|1|0|1|0|1|0|0|0|0|1|1|0|0|2|2|0|0	1	1	1	1	1	7.43	14.4	0	Novel	BioID-MS	Virus-Host
E	P0DTC4	P49006	E_P49006	MARCKS-related protein (MARCKS-like protein 1) (Macrophage myristoylated alanine-rich C kinase substrate) (Mac-MARCKS) (MacMARCKS)	MARCKSL1	195	MRP_HUMAN	4|5|5	14	4.67	3	0|0|0|0|0|0|0|0|0|1|0|0|0|0|0|0|0|0|0|0|0|0|0|0	1	1	1	1	1	7.48	46.67	0	Novel	BioID-MS	Virus-Host
E	P0DTC4	P49458	E_P49458	Signal recognition particle 9 kDa protein (SRP9)	SRP9	86	SRP09_HUMAN	2|2|2	6	2	3	0|0|0|0|0|0|0|0|0|0|0|1|0|0|0|0|0|0|0|0|0|0|0|0	0.98	0.98	0.98	0.98	0.98	3.89	20	0	Novel	BioID-MS	Virus-Host
E	P0DTC4	P49755	E_P49755	Transmembrane emp24 domain-containing protein 10 (Protein TMED10) (21 kDa transmembrane-trafficking protein) (S31I125) (S31III125) (Tmp-21-I) (Transmembrane protein Tmp21) (p23) (p24 family protein delta-1) (p24delta1) (p24delta)	TMED10	219	TMEDA_HUMAN	3|3|3	9	3	3	0|0|0|0|0|0|0|0|0|0|0|0|0|0|0|0|0|0|0|0|0|0|0|0	1	1	1	1	1	5.73	30	0	Novel	BioID-MS	Virus-Host
E	P0DTC4	P50402	E_P50402	Emerin	EMD	254	EMD_HUMAN	5|5|6	16	5.33	3	1|1|0|1|0|1|0|2|3|1|1|0|1|1|1|2|1|0|0|0|0|0|0|0	0.99	1	0.99	1	0.99	4.16	7.53	0	Known	AP-MS	Virus-Host
E	P0DTC4	P51116	E_P51116	Fragile X mental retardation syndrome-related protein 2	FXR2	673	FXR2_HUMAN	4|2|3	9	3	3	0|0|0|0|0|0|0|0|0|0|0|0|0|0|0|0|0|0|0|0|0|0|0|0	0.99	1	0.99	1	0.99	3.89	30	0	Novel	BioID-MS	Virus-Host
E	P0DTC4	P51571	E_P51571	Translocon-associated protein subunit delta (TRAP-delta) (Signal sequence receptor subunit delta) (SSR-delta)	SSR4	173	SSRD_HUMAN	3|3|3	9	3	3	2|2|2|1|0|0|0|0|1|0|0|0|0|0|0|0|0|0|0|0|1|1|0|0	0.93	0.93	0.93	0.93	0.93	2.54	7.2	0.01	Novel	BioID-MS	Virus-Host
E	P0DTC4	P51659	E_P51659	Peroxisomal multifunctional enzyme type 2 (MFE-2) (17-beta-hydroxysteroid dehydrogenase 4) (17-beta-HSD 4) (D-bifunctional protein) (DBP) (Multifunctional protein 2) (MFP-2) (Short chain dehydrogenase/reductase family 8C member 1) [Cleaved into: (3R)-hydroxyacyl-CoA dehydrogenase (EC 1.1.1.n12); Enoyl-CoA hydratase 2 (EC 4.2.1.107) (EC 4.2.1.119) (3-alpha,7-alpha,12-alpha-trihydroxy-5-beta-choles…	HSD17B4	736	DHB4_HUMAN	6|4|6	16	5.33	3	0|0|0|0|0|0|0|0|0|0|0|0|0|0|0|0|0|0|0|0|0|0|1|1	1	1	1	1	1	7.48	53.33	0	Novel	BioID-MS	Virus-Host
E	P0DTC4	P52815	E_P52815	39S ribosomal protein L12, mitochondrial (L12mt) (MRP-L12) (5c5-2) (Mitochondrial large ribosomal subunit protein bL12m)	MRPL12	198	RM12_HUMAN	4|4|4	12	4	3	1|0|0|1|0|1|0|1|0|2|3|0|0|0|0|0|0|0|0|0|1|0|1|0	0.97	0.97	0.97	0.97	0.97	3.56	8.73	0.01	Novel	BioID-MS	Virus-Host
E	P0DTC4	P54886	E_P54886	Delta-1-pyrroline-5-carboxylate synthase (P5CS) (Aldehyde dehydrogenase family 18 member A1) [Includes: Glutamate 5-kinase (GK) (EC 2.7.2.11) (Gamma-glutamyl kinase); Gamma-glutamyl phosphate reductase (GPR) (EC 1.2.1.41) (Glutamate-5-semialdehyde dehydrogenase) (Glutamyl-gamma-semialdehyde dehydrogenase)]	ALDH18A1	795	P5CS_HUMAN	10|12|10	32	10.67	3	6|3|5|7|5|3|0|1|1|3|0|0|0|0|0|0|0|0|0|0|1|0|1|1	0.97	0.98	0.97	0.98	0.97	3.29	6.92	0.01	Novel	BioID-MS	Virus-Host
E	P0DTC4	P56134	E_P56134	ATP synthase subunit f, mitochondrial (ATP synthase membrane subunit f)	ATP5MF	94	ATPK_HUMAN	2|2|2	6	2	3	0|0|0|0|0|0|0|0|0|0|0|0|0|0|0|0|0|0|0|0|0|0|0|0	0.98	0.98	0.98	0.98	0.98	3.89	20	0	Novel	BioID-MS	Virus-Host
E	P0DTC4	P56270	E_P56270	Myc-associated zinc finger protein (MAZI) (Pur-1) (Purine-binding transcription factor) (Serum amyloid A-activating factor-1) (SAF-1) (Transcription factor Zif87) (ZF87) (Zinc finger protein 801)	MAZ	477	MAZ_HUMAN	3|2|3	8	2.67	3	0|0|0|1|0|0|0|0|0|0|0|0|0|0|0|0|0|0|0|0|0|0|0|2	0.98	0.99	0.98	0.99	0.98	3.33	21.33	0	Novel	BioID-MS	Virus-Host
E	P0DTC4	P57052	E_P57052	Splicing regulator RBM11 (RNA-binding motif protein 11)	RBM11	281	RBM11_HUMAN	2|3|3	8	2.67	3	0|0|0|0|1|0|0|0|0|0|0|0|0|0|0|0|0|0|2|0|0|1|1|0	0.96	0.98	0.96	0.98	0.96	2.31	12.8	0.01	Novel	BioID-MS	Virus-Host
E	P0DTC4	P57088	E_P57088	Transmembrane protein 33 (Protein DB83) (SHINC-3)	TMEM33	247	TMM33_HUMAN	2|2|2	6	2	3	0|0|1|0|1|0|0|1|0|0|0|0|0|0|0|0|0|1|0|0|0|0|0|0	0.95	0.95	0.95	0.95	0.95	2.95	12	0.01	Known	BioID-MS	Virus-Host
E	P0DTC4	P58107	E_P58107	Epiplakin (450 kDa epidermal antigen)	EPPK1	5088	EPIPL_HUMAN	5|3|2	10	3.33	3	0|0|0|0|0|0|0|1|0|0|0|0|0|0|0|0|0|0|0|0|0|0|0|0	0.99	1	0.99	1	0.99	3.89	33.33	0	Novel	BioID-MS	Virus-Host
E	P0DTC4	P59998	E_P59998	Actin-related protein 2/3 complex subunit 4 (Arp2/3 complex 20 kDa subunit) (p20-ARC)	ARPC4	168	ARPC4_HUMAN	3|3|3	9	3	3	0|0|0|0|0|0|0|0|0|0|0|0|0|0|0|0|2|2|0|0|0|0|1|0	0.97	0.97	0.97	0.97	0.97	3.42	14.4	0.01	Novel	BioID-MS	Virus-Host
E	P0DTC4	P60709	E_P60709	Actin, cytoplasmic 1 (Beta-actin) [Cleaved into: Actin, cytoplasmic 1, N-terminally processed]	ACTB	375	ACTB_HUMAN	81|96|100	277	92.33	3	29|35|30|35|32|26|26|17|39|38|38|30|29|24|30|26|36|31|35|30|15|18|33|38	0.94	1	0.94	1	0.94	1.43	3.08	0.01	Novel	AP-MS	Virus-Host
E	P0DTC4	P60709	E_P60709	Actin, cytoplasmic 1 (Beta-actin) [Cleaved into: Actin, cytoplasmic 1, N-terminally processed]	ACTB	375	ACTB_HUMAN	329|338|345	1012	337.33	3	30|28|29|27|29|29|11|24|21|19|12|14|22|20|28|21|135|112|40|40|24|26|15|18	1	1	1	1	1	9.45	10.46	0	Novel	BioID-MS	Virus-Host
E	P0DTC4	P60842	E_P60842	Eukaryotic initiation factor 4A-I (eIF-4A-I) (eIF4A-I) (EC 3.6.4.13) (ATP-dependent RNA helicase eIF4A-1)	EIF4A1	406	IF4A1_HUMAN	23|21|21	65	21.67	3	7|5|7|3|7|7|2|3|3|2|2|5|0|0|2|0|1|0|0|0|3|6|7|6	1	1	1	1	1	6.82	6.67	0	Novel	BioID-MS	Virus-Host
E	P0DTC4	P60953	E_P60953	Cell division control protein 42 homolog (EC 3.6.5.2) (G25K GTP-binding protein)	CDC42	191	CDC42_HUMAN	2|2|2	6	2	3	0|0|0|0|0|0|0|0|0|3|0|1|0|0|0|0|0|0|0|0|0|0|0|0	0.95	0.95	0.95	0.95	0.95	2.91	12	0.01	Known	BioID-MS	Virus-Host
E	P0DTC4	P61204	E_P61204	ADP-ribosylation factor 3	ARF3	181	ARF3_HUMAN	7|7|7	21	7	3	2|0|0|0|0|2|0|0|1|0|0|0|0|0|0|0|0|0|0|0|0|2|3|2	1	1	1	1	1	5.47	14	0	Novel	BioID-MS	Virus-Host
E	P0DTC4	P62249	E_P62249	40S ribosomal protein S16 (Small ribosomal subunit protein uS9)	RPS16	146	RS16_HUMAN	5|5|4	14	4.67	3	2|1|1|2|2|2|1|1|1|1|1|0|2|3|2|3|0|1|1|1|0|0|1|1	0.86	0.91	0.86	0.91	0.86	1.16	3.73	0.01	Novel	AP-MS	Virus-Host
E	P0DTC4	P62249	E_P62249	40S ribosomal protein S16 (Small ribosomal subunit protein uS9)	RPS16	146	RS16_HUMAN	5|4|5	14	4.67	3	1|0|0|0|3|3|0|2|0|0|1|2|0|0|0|0|0|0|0|0|3|3|0|0	0.92	0.94	0.92	0.94	0.92	2.01	6.22	0.01	Novel	BioID-MS	Virus-Host
E	P0DTC4	P62491	E_P62491	Ras-related protein Rab-11A (Rab-11) (YL8)	RAB11A	216	RB11A_HUMAN	2|2|3	7	2.33	3	0|0|0|0|0|0|0|0|0|0|0|0|0|0|0|0|0|0|0|0|0|0|0|0	0.99	1	0.99	1	0.99	3.89	23.33	0	Known	BioID-MS	Virus-Host
E	P0DTC4	P62633	E_P62633	Cellular nucleic acid-binding protein (CNBP) (Zinc finger protein 9)	CNBP	177	CNBP_HUMAN	6|4|6	16	5.33	3	1|1|1|1|0|0|0|0|0|0|0|0|0|0|1|0|0|0|1|0|0|0|1|1	1	1	1	1	1	4.67	16	0	Novel	BioID-MS	Virus-Host
E	P0DTC4	P62805	E_P62805	Histone H4	H3C1	103	H4_HUMAN	7|8|7	22	7.33	3	0|0|0|0|0|0|0|0|1|0|1|0|1|1|0|0|0|1|1|2|1|0|5|4	0.98	0.99	0.98	0.99	0.98	3.88	9.78	0	Novel	BioID-MS	Virus-Host
E	P0DTC4	P62829	E_P62829	60S ribosomal protein L23 (60S ribosomal protein L17) (Large ribosomal subunit protein uL14)	RPL23	140	RL23_HUMAN	14|14|13	41	13.67	3	4|5|5|5|5|6|4|1|4|5|6|6|8|5|8|6|9|3|4|4|0|3|5|6	0.83	0.89	0.83	0.89	0.83	0.88	2.8	0.01	Known	AP-MS	Virus-Host
E	P0DTC4	P63010	E_P63010	AP-2 complex subunit beta (AP105B) (Adaptor protein complex AP-2 subunit beta) (Adaptor-related protein complex 2 subunit beta) (Beta-2-adaptin) (Beta-adaptin) (Clathrin assembly protein complex 2 beta large chain) (Plasma membrane adaptor HA2/AP2 adaptin beta subunit)	AP2B1	937	AP2B1_HUMAN	8|9|10	27	9	3	0|0|0|0|1|0|0|0|2|2|2|1|0|0|0|0|0|0|0|0|4|1|0|0	1	1	1	1	1	5.66	16.62	0	Novel	BioID-MS	Virus-Host
E	P0DTC4	P63092	E_P63092	Guanine nucleotide-binding protein G(s) subunit alpha isoforms short (Adenylate cyclase-stimulating G alpha protein)	GNAS	394	GNAS2_HUMAN	5|6|5	16	5.33	3	1|0|0|0|0|0|0|0|0|0|0|0|0|0|0|0|0|0|0|0|0|0|0|0	1	1	1	1	1	9.37	53.33	0	Novel	AP-MS	Virus-Host
E	P0DTC4	P63244	E_P63244	Receptor of activated protein C kinase 1 (Cell proliferation-inducing gene 21 protein) (Guanine nucleotide-binding protein subunit beta-2-like 1) (Guanine nucleotide-binding protein subunit beta-like protein 12.3) (Human lung cancer oncogene 7 protein) (HLC-7) (Receptor for activated C kinase) (Small ribosomal subunit protein RACK1) [Cleaved into: Receptor of activated protein C kinase 1, N-termi…	RACK1	317	RACK1_HUMAN	15|16|12	43	14.33	3	0|1|1|3|0|2|0|0|0|2|0|0|0|0|6|3|3|2|0|0|1|2|5|1	1	1	1	1	1	5.52	10.75	0	Novel	BioID-MS	Virus-Host
E	P0DTC4	P67936	E_P67936	Tropomyosin alpha-4 chain (TM30p1) (Tropomyosin-4)	TPM4	248	TPM4_HUMAN	4|6|6	16	5.33	3	2|3|0|0|2|1|2|3|0|2|0|0|0|0|0|1|1|2|2|2|2|2|1|2	0.9	0.97	0.9	0.97	0.9	1.16	4.27	0.01	Novel	AP-MS	Virus-Host
E	P0DTC4	P67936	E_P67936	Tropomyosin alpha-4 chain (TM30p1) (Tropomyosin-4)	TPM4	248	TPM4_HUMAN	22|19|22	63	21	3	3|3|1|0|2|0|0|1|3|1|0|0|1|0|3|2|23|16|1|1|0|1|2|2	0.97	0.98	0.97	0.98	0.97	3.39	7.64	0	Novel	BioID-MS	Virus-Host
E	P0DTC4	P80723	E_P80723	Brain acid soluble protein 1 (22 kDa neuronal tissue-enriched acidic protein) (Neuronal axonal membrane protein NAP-22)	BASP1	227	BASP1_HUMAN	10|6|7	23	7.67	3	1|1|2|2|1|1|0|0|2|4|1|0|0|0|1|3|0|0|0|0|0|0|2|0	0.99	1	0.99	1	0.99	3.9	8.76	0	Novel	BioID-MS	Virus-Host
E	P0DTC4	Q01082	E_Q01082	Spectrin beta chain, non-erythrocytic 1 (Beta-II spectrin) (Fodrin beta chain) (Spectrin, non-erythroid beta chain 1)	SPTBN1	2364	SPTB2_HUMAN	15|13|19	47	15.67	3	11|9|6|8|5|4|3|4|3|0|3|2|3|0|0|0|0|0|0|0|0|2|0|0	0.97	0.99	0.97	0.99	0.97	3.05	5.97	0	Novel	AP-MS	Virus-Host
E	P0DTC4	Q01082	E_Q01082	Spectrin beta chain, non-erythrocytic 1 (Beta-II spectrin) (Fodrin beta chain) (Spectrin, non-erythroid beta chain 1)	SPTBN1	2364	SPTB2_HUMAN	115|125|114	354	118	3	1|0|0|0|0|0|0|0|0|0|2|1|0|0|0|0|0|0|0|0|0|0|0|2	1	1	1	1	1	108.85	472	0	Novel	BioID-MS	Virus-Host
E	P0DTC4	Q02978	E_Q02978	Mitochondrial 2-oxoglutarate/malate carrier protein (OGCP) (Solute carrier family 25 member 11)	SLC25A11	314	M2OM_HUMAN	3|2|2	7	2.33	3	1|0|0|0|0|0|0|0|0|0|0|0|0|0|0|0|0|0|0|0|0|0|0|0	0.99	1	0.99	1	0.99	3.89	23.33	0	Novel	BioID-MS	Virus-Host
E	P0DTC4	Q04917	E_Q04917	14-3-3 protein eta (Protein AS1)	YWHAH	246	1433F_HUMAN	4|5|3	12	4	3	4|0|0|0|0|0|0|0|0|0|5|0|0|0|0|0|0|3|0|0|0|0|0|0	0.94	0.97	0.94	0.97	0.94	2.28	8	0.01	Novel	AP-MS	Virus-Host
E	P0DTC4	Q04917	E_Q04917	14-3-3 protein eta (Protein AS1)	YWHAH	246	1433F_HUMAN	5|3|5	13	4.33	3	0|2|0|3|0|2|0|0|0|0|0|0|0|0|0|0|0|0|0|0|0|0|0|0	0.97	0.99	0.97	0.99	0.97	2.84	14.86	0	Novel	BioID-MS	Virus-Host
E	P0DTC4	Q07666	E_Q07666	KH domain-containing, RNA-binding, signal transduction-associated protein 1 (GAP-associated tyrosine phosphoprotein p62) (Src-associated in mitosis 68 kDa protein) (Sam68) (p21 Ras GTPase-activating protein-associated p62) (p68)	KHDRBS1	443	KHDR1_HUMAN	4|5|6	15	5	3	0|0|0|0|0|0|0|1|0|0|0|0|3|4|0|0|0|0|0|0|0|1|0|0	0.97	0.99	0.97	0.99	0.97	3.14	13.33	0	Novel	BioID-MS	Virus-Host
E	P0DTC4	Q08378	E_Q08378	Golgin subfamily A member 3 (Golgi complex-associated protein of 170 kDa) (GCP170) (Golgin-160)	GOLGA3	1498	GOGA3_HUMAN	8|9|12	29	9.67	3	0|0|0|0|0|0|0|0|0|0|0|0|0|0|1|0|0|0|0|0|0|0|0|0	1	1	1	1	1	13.98	96.67	0	Novel	BioID-MS	Virus-Host
E	P0DTC4	Q08945	E_Q08945	FACT complex subunit SSRP1 (Chromatin-specific transcription elongation factor 80 kDa subunit) (Facilitates chromatin transcription complex 80 kDa subunit) (FACT 80 kDa subunit) (FACTp80) (Facilitates chromatin transcription complex subunit SSRP1) (Recombination signal sequence recognition protein 1) (Structure-specific recognition protein 1) (hSSRP1) (T160)	SSRP1	709	SSRP1_HUMAN	8|7|5	20	6.67	3	0|0|0|0|0|0|0|0|0|0|0|0|0|0|0|0|0|0|0|0|0|0|0|0	1	1	1	1	1	9.37	66.67	0	Novel	AP-MS	Virus-Host
E	P0DTC4	Q08945	E_Q08945	FACT complex subunit SSRP1 (Chromatin-specific transcription elongation factor 80 kDa subunit) (Facilitates chromatin transcription complex 80 kDa subunit) (FACT 80 kDa subunit) (FACTp80) (Facilitates chromatin transcription complex subunit SSRP1) (Recombination signal sequence recognition protein 1) (Structure-specific recognition protein 1) (hSSRP1) (T160)	SSRP1	709	SSRP1_HUMAN	5|2|3	10	3.33	3	0|0|0|0|0|0|0|0|0|0|0|0|0|0|0|0|0|0|0|0|0|0|0|0	0.99	1	0.99	1	0.99	3.89	33.33	0	Novel	BioID-MS	Virus-Host
E	P0DTC4	Q12931	E_Q12931	Heat shock protein 75 kDa, mitochondrial (HSP 75) (TNFR-associated protein 1) (Tumor necrosis factor type 1 receptor-associated protein) (TRAP-1)	TRAP1	704	TRAP1_HUMAN	12|14|12	38	12.67	3	2|0|0|3|0|1|0|1|0|0|1|0|0|0|0|0|0|0|0|0|0|0|2|0	1	1	1	1	1	10.36	30.4	0	Known	BioID-MS	Virus-Host
E	P0DTC4	Q13112	E_Q13112	Chromatin assembly factor 1 subunit B (CAF-1 subunit B) (Chromatin assembly factor I p60 subunit) (CAF-I 60 kDa subunit) (CAF-I p60) (M-phase phosphoprotein 7)	CHAF1B	559	CAF1B_HUMAN	5|5|7	17	5.67	3	0|0|0|0|0|0|0|0|0|0|0|0|1|1|0|0|0|0|0|2|0|0|1|2	1	1	1	1	1	5.97	19.43	0	Novel	BioID-MS	Virus-Host
E	P0DTC4	Q13243	E_Q13243	Serine/arginine-rich splicing factor 5 (Delayed-early protein HRS) (Pre-mRNA-splicing factor SRP40) (Splicing factor, arginine/serine-rich 5)	SRSF5	272	SRSF5_HUMAN	2|2|2	6	2	3	0|0|0|0|0|0|0|0|0|0|0|0|0|0|0|0|0|0|0|1|0|0|0|0	0.98	0.98	0.98	0.98	0.98	3.89	20	0	Novel	BioID-MS	Virus-Host
E	P0DTC4	Q13363	E_Q13363	C-terminal-binding protein 1 (CtBP1) (EC 1.1.1.-)	CTBP1	440	CTBP1_HUMAN	4|6|4	14	4.67	3	0|0|0|0|0|0|0|0|0|0|0|0|0|0|0|0|0|0|0|0|0|0|0|0	1	1	1	1	1	7.48	46.67	0	Novel	BioID-MS	Virus-Host
E	P0DTC4	Q13642	E_Q13642	Four and a half LIM domains protein 1 (FHL-1) (Skeletal muscle LIM-protein 1) (SLIM) (SLIM-1)	FHL1	323	FHL1_HUMAN	6|6|7	19	6.33	3	2|0|2|1|3|2|0|0|1|1|0|0|1|0|3|4|0|0|1|1|0|0|3|4	0.95	0.97	0.95	0.97	0.95	2.76	5.24	0.01	Novel	BioID-MS	Virus-Host
E	P0DTC4	Q13813	E_Q13813	Spectrin alpha chain, non-erythrocytic 1 (Alpha-II spectrin) (Fodrin alpha chain) (Spectrin, non-erythroid alpha subunit)	SPTAN1	2472	SPTN1_HUMAN	127|121|130	378	126	3	4|6|8|7|5|6|1|1|7|6|5|2|0|0|0|0|0|0|0|0|0|1|0|0	1	1	1	1	1	30.9	51.25	0	Novel	BioID-MS	Virus-Host
E	P0DTC4	Q13884	E_Q13884	Beta-1-syntrophin (59 kDa dystrophin-associated protein A1 basic component 1) (DAPA1B) (BSYN2) (Syntrophin-2) (Tax interaction protein 43) (TIP-43)	SNTB1	538	SNTB1_HUMAN	3|3|2	8	2.67	3	0|2|0|0|0|0|0|0|0|2|0|0|0|0|0|0|0|0|0|0|0|1|0|0	0.95	0.97	0.95	0.97	0.95	2.23	12.8	0.01	Novel	BioID-MS	Virus-Host
E	P0DTC4	Q13885	E_Q13885	Tubulin beta-2A chain (Tubulin beta class IIa)	TUBB2A	445	TBB2A_HUMAN	43|45|47	135	45	3	0|24|0|18|0|26|0|0|0|18|0|21|0|0|0|0|0|0|0|0|0|0|0|0	0.99	0.99	0.99	0.99	0.99	4.53	10.09	0	Novel	BioID-MS	Virus-Host
E	P0DTC4	Q14697	E_Q14697	Neutral alpha-glucosidase AB (EC 3.2.1.207) (Alpha-glucosidase 2) (Glucosidase II subunit alpha)	GANAB	944	GANAB_HUMAN	5|3|3	11	3.67	3	0|0|0|0|0|0|0|0|0|0|0|0|0|0|0|0|0|0|0|0|0|0|0|0	1	1	1	1	1	5.95	36.67	0	Novel	AP-MS	Virus-Host
E	P0DTC4	Q14697	E_Q14697	Neutral alpha-glucosidase AB (EC 3.2.1.207) (Alpha-glucosidase 2) (Glucosidase II subunit alpha)	GANAB	944	GANAB_HUMAN	4|3|6	13	4.33	3	0|0|0|0|0|0|0|0|0|0|0|0|0|0|0|1|0|0|0|0|0|0|0|0	1	1	1	1	1	5.73	43.33	0	Novel	BioID-MS	Virus-Host
E	P0DTC4	Q15084	E_Q15084	Protein disulfide-isomerase A6 (EC 5.3.4.1) (Endoplasmic reticulum protein 5) (ER protein 5) (ERp5) (Protein disulfide isomerase P5) (Thioredoxin domain-containing protein 7)	PDIA6	440	PDIA6_HUMAN	9|8|8	25	8.33	3	0|0|0|0|0|0|0|0|0|0|0|0|0|0|0|0|0|0|0|0|0|0|0|0	1	1	1	1	1	13.98	83.33	0	Novel	BioID-MS	Virus-Host
E	P0DTC4	Q15370	E_Q15370	Elongin-B (EloB) (Elongin 18 kDa subunit) (RNA polymerase II transcription factor SIII subunit B) (SIII p18) (Transcription elongation factor B polypeptide 2)	ELOB	118	ELOB_HUMAN	3|3|3	9	3	3	1|0|0|0|0|0|0|0|1|0|0|0|0|0|0|1|0|0|0|0|0|1|1|1	0.98	0.98	0.98	0.98	0.98	3.7	12	0	Novel	BioID-MS	Virus-Host
E	P0DTC4	Q15436	E_Q15436	Protein transport protein Sec23A (hSec23A) (SEC23-related protein A)	SEC23A	765	SC23A_HUMAN	4|3|3	10	3.33	3	0|1|0|1|0|0|0|3|0|2|2|0|0|0|0|0|0|0|0|0|0|3|0|0	0.9	0.94	0.9	0.94	0.9	1.93	6.67	0.01	Known	BioID-MS	Virus-Host
E	P0DTC4	Q15758	E_Q15758	Neutral amino acid transporter B(0) (ATB(0)) (Baboon M7 virus receptor) (RD114/simian type D retrovirus receptor) (Sodium-dependent neutral amino acid transporter type 2) (Solute carrier family 1 member 5)	SLC1A5	541	AAAT_HUMAN	2|3|3	8	2.67	3	1|1|0|0|0|0|0|1|0|1|0|0|0|0|0|0|0|0|0|0|2|1|0|0	0.95	0.98	0.95	0.98	0.95	1.97	9.14	0.01	Known	BioID-MS	Virus-Host
E	P0DTC4	Q16629	E_Q16629	Serine/arginine-rich splicing factor 7 (Splicing factor 9G8) (Splicing factor, arginine/serine-rich 7)	SRSF7	238	SRSF7_HUMAN	3|2|2	7	2.33	3	0|0|0|0|0|0|0|0|0|0|0|0|0|0|0|0|0|0|0|0|0|0|0|0	0.99	1	0.99	1	0.99	4.11	23.33	0	Novel	AP-MS	Virus-Host
E	P0DTC4	Q16629	E_Q16629	Serine/arginine-rich splicing factor 7 (Splicing factor 9G8) (Splicing factor, arginine/serine-rich 7)	SRSF7	238	SRSF7_HUMAN	3|3|2	8	2.67	3	0|0|0|0|0|0|0|0|0|0|0|0|0|0|0|0|0|0|0|0|0|0|0|0	0.99	1	0.99	1	0.99	3.89	26.67	0	Novel	BioID-MS	Virus-Host
E	P0DTC4	Q16775	E_Q16775	Hydroxyacylglutathione hydrolase, mitochondrial (EC 3.1.2.6) (Glyoxalase II) (Glx II)	HAGH	308	GLO2_HUMAN	17|19|18	54	18	3	1|1|0|0|1|0|0|1|2|2|1|2|3|3|2|3|0|1|0|0|2|1|3|1	1	1	1	1	1	17.59	14.4	0	Novel	AP-MS	Virus-Host
E	P0DTC4	Q16775	E_Q16775	Hydroxyacylglutathione hydrolase, mitochondrial (EC 3.1.2.6) (Glyoxalase II) (Glx II)	HAGH	308	GLO2_HUMAN	14|12|14	40	13.33	3	4|4|5|3|3|5|0|1|2|0|0|0|0|0|0|0|6|6|5|6|3|3|2|1	0.99	0.99	0.99	0.99	0.99	3.8	5.42	0	Novel	BioID-MS	Virus-Host
E	P0DTC4	Q16795	E_Q16795	NADH dehydrogenase [ubiquinone] 1 alpha subcomplex subunit 9, mitochondrial (Complex I-39kD) (CI-39kD) (NADH-ubiquinone oxidoreductase 39 kDa subunit)	NDUFA9	377	NDUA9_HUMAN	2|2|2	6	2	3	0|0|0|0|0|0|0|0|0|0|0|0|0|0|0|0|0|0|1|0|0|0|0|0	0.98	0.98	0.98	0.98	0.98	3.89	20	0	Known	BioID-MS	Virus-Host
E	P0DTC4	Q16891	E_Q16891	MICOS complex subunit MIC60 (Cell proliferation-inducing gene 4/52 protein) (Mitochondrial inner membrane protein) (Mitofilin) (p87/89)	IMMT	758	MIC60_HUMAN	14|15|12	41	13.67	3	0|2|1|1|0|0|1|0|0|0|0|1|0|0|0|0|0|0|0|0|0|0|2|1	1	1	1	1	1	20.73	36.44	0	Novel	AP-MS	Virus-Host
E	P0DTC4	Q53F19	E_Q53F19	Nuclear cap-binding protein subunit 3 (Protein ELG)	NCBP3	620	NCBP3_HUMAN	2|2|2	6	2	3	0|0|0|0|0|0|0|0|0|0|0|0|0|0|0|0|0|0|0|0|0|0|0|0	0.98	0.98	0.98	0.98	0.98	3.89	20	0	Novel	BioID-MS	Virus-Host
E	P0DTC4	Q5RKV6	E_Q5RKV6	Exosome complex component MTR3 (Exosome component 6) (mRNA transport regulator 3 homolog) (hMtr3) (p11)	EXOSC6	272	EXOS6_HUMAN	4|5|4	13	4.33	3	0|0|2|0|0|0|1|1|0|0|0|0|1|1|1|1|0|1|2|4|1|1|1|1	0.95	0.98	0.95	0.98	0.95	2.62	5.47	0.01	Novel	BioID-MS	Virus-Host
E	P0DTC4	Q6NXT2	E_Q6NXT2	Histone H3.3C (Histone H3.5)	H3-5	135	H3C_HUMAN	6|6|5	17	5.67	3	0|0|0|0|0|0|0|0|0|0|0|0|1|0|0|0|2|2|0|0|0|0|0|0	1	1	1	1	1	5.51	27.2	0	Novel	BioID-MS	Virus-Host
E	P0DTC4	Q7LG56	E_Q7LG56	Ribonucleoside-diphosphate reductase subunit M2 B (EC 1.17.4.1) (TP53-inducible ribonucleotide reductase M2 B) (p53-inducible ribonucleotide reductase small subunit 2-like protein) (p53R2)	RRM2B	351	RIR2B_HUMAN	3|4|5	12	4	3	0|0|0|0|0|0|0|0|0|0|0|0|0|0|0|0|0|1|0|0|0|0|0|0	1	1	1	1	1	5.95	40	0	Novel	AP-MS	Virus-Host
E	P0DTC4	Q7Z406	E_Q7Z406	Myosin-14 (Myosin heavy chain 14) (Myosin heavy chain, non-muscle IIc) (Non-muscle myosin heavy chain IIc) (NMHC II-C)	MYH14	1995	MYH14_HUMAN	20|18|22	60	20	3	0|0|4|3|0|0|0|0|0|0|0|0|0|0|3|5|41|44|0|0|0|0|0|0	0.95	0.96	0.95	0.96	0.95	2.71	4.8	0.01	Novel	BioID-MS	Virus-Host
E	P0DTC4	Q7Z739	E_Q7Z739	YTH domain-containing family protein 3	YTHDF3	585	YTHD3_HUMAN	15|15|13	43	14.33	3	0|0|0|0|0|0|0|0|0|0|0|0|0|0|0|0|0|1|0|0|0|0|1|0	1	1	1	1	1	21.87	143.33	0	Novel	AP-MS	Virus-Host
E	P0DTC4	Q7Z739	E_Q7Z739	YTH domain-containing family protein 3	YTHDF3	585	YTHD3_HUMAN	7|6|7	20	6.67	3	1|0|0|0|0|0|0|0|0|0|0|0|0|0|0|0|0|0|0|0|0|0|0|0	1	1	1	1	1	10.79	66.67	0	Novel	BioID-MS	Virus-Host
E	P0DTC4	Q86U42	E_Q86U42	Polyadenylate-binding protein 2 (PABP-2) (Poly(A)-binding protein 2) (Nuclear poly(A)-binding protein 1) (Poly(A)-binding protein II) (PABII) (Polyadenylate-binding nuclear protein 1)	PABPN1	306	PABP2_HUMAN	7|5|5	17	5.67	3	0|0|0|0|0|0|0|0|0|0|0|0|0|0|0|0|0|0|0|0|0|0|0|0	1	1	1	1	1	9.16	56.67	0	Novel	BioID-MS	Virus-Host
E	P0DTC4	Q86V81	E_Q86V81	THO complex subunit 4 (Tho4) (Ally of AML-1 and LEF-1) (Aly/REF export factor) (Transcriptional coactivator Aly/REF) (bZIP-enhancing factor BEF)	ALYREF	257	THOC4_HUMAN	5|4|5	14	4.67	3	0|0|0|0|0|0|0|0|0|0|0|0|0|0|0|0|0|0|0|0|0|0|0|0	1	1	1	1	1	7.48	46.67	0	Novel	BioID-MS	Virus-Host
E	P0DTC4	Q86VP6	E_Q86VP6	Cullin-associated NEDD8-dissociated protein 1 (Cullin-associated and neddylation-dissociated protein 1) (TBP-interacting protein of 120 kDa A) (TBP-interacting protein 120A) (p120 CAND1)	CAND1	1230	CAND1_HUMAN	7|4|9	20	6.67	3	0|0|0|0|1|0|0|1|1|0|0|0|0|0|0|0|0|0|0|0|0|1|0|0	1	1	1	1	1	6.38	40	0	Novel	BioID-MS	Virus-Host
E	P0DTC4	Q8IUD2	E_Q8IUD2	ELKS/Rab6-interacting/CAST family member 1 (ERC-1) (Rab6-interacting protein 2)	ERC1	1116	RB6I2_HUMAN	8|8|8	24	8	3	5|4|3|3|1|3|3|2|2|5|4|4|0|0|0|0|2|2|3|2|3|1|5|5	0.91	0.91	0.91	0.91	0.91	2.31	3.1	0.01	Novel	AP-MS	Virus-Host
E	P0DTC4	Q8N1F7	E_Q8N1F7	Nuclear pore complex protein Nup93 (93 kDa nucleoporin) (Nucleoporin Nup93)	NUP93	819	NUP93_HUMAN	2|2|4	8	2.67	3	1|0|2|0|2|0|0|1|0|0|0|1|0|0|0|0|0|0|0|0|0|0|0|0	0.9	0.99	0.9	0.99	0.9	1.81	9.14	0.01	Novel	BioID-MS	Virus-Host
E	P0DTC4	Q8NFH5	E_Q8NFH5	Nucleoporin NUP35 (35 kDa nucleoporin) (Mitotic phosphoprotein 44) (MP-44) (Nuclear pore complex protein Nup53) (Nucleoporin NUP53)	NUP35	326	NUP35_HUMAN	3|2|2	7	2.33	3	0|0|0|0|0|0|0|0|0|0|0|0|0|0|0|0|0|0|0|0|0|0|0|0	0.99	1	0.99	1	0.99	3.89	23.33	0	Known	BioID-MS	Virus-Host
E	P0DTC4	Q8NI27	E_Q8NI27	THO complex subunit 2 (Tho2) (hTREX120)	THOC2	1593	THOC2_HUMAN	11|11|7	29	9.67	3	1|0|1|1|0|0|0|2|0|0|1|0|8|4|0|0|0|0|2|2|1|1|2|5	0.96	0.98	0.96	0.98	0.96	2.45	7.48	0.01	Novel	BioID-MS	Virus-Host
E	P0DTC4	Q8TEX9	E_Q8TEX9	Importin-4 (Imp4) (Importin-4b) (Imp4b) (Ran-binding protein 4) (RanBP4)	IPO4	1081	IPO4_HUMAN	2|4|3	9	3	3	0|0|0|0|0|0|0|0|0|0|0|0|0|0|0|0|0|0|0|0|0|0|0|0	0.99	1	0.99	1	0.99	3.89	30	0	Novel	BioID-MS	Virus-Host
E	P0DTC4	Q8WU90	E_Q8WU90	Zinc finger CCCH domain-containing protein 15 (DRG family-regulatory protein 1) (Likely ortholog of mouse immediate early response erythropoietin 4)	ZC3H15	426	ZC3HF_HUMAN	2|3|3	8	2.67	3	0|0|0|0|0|0|0|1|0|2|1|1|0|0|0|0|1|1|0|0|0|0|0|0	0.95	0.98	0.95	0.98	0.95	1.97	9.14	0.01	Novel	BioID-MS	Virus-Host
E	P0DTC4	Q92499	E_Q92499	ATP-dependent RNA helicase DDX1 (EC 3.6.4.13) (DEAD box protein 1) (DEAD box protein retinoblastoma) (DBP-RB)	DDX1	740	DDX1_HUMAN	8|8|10	26	8.67	3	2|0|0|4|3|2|0|3|0|0|0|1|3|1|0|0|0|0|2|1|0|3|0|0	0.99	1	0.99	1	0.99	4.48	8.32	0	Novel	BioID-MS	Virus-Host
E	P0DTC4	Q93009	E_Q93009	Ubiquitin carboxyl-terminal hydrolase 7 (EC 3.4.19.12) (Deubiquitinating enzyme 7) (Herpesvirus-associated ubiquitin-specific protease) (Ubiquitin thioesterase 7) (Ubiquitin-specific-processing protease 7)	USP7	1102	UBP7_HUMAN	14|13|13	40	13.33	3	3|2|3|4|3|3|0|2|2|1|0|1|2|1|0|0|0|0|3|5|2|7|2|1	1	1	1	1	1	6.64	6.81	0	Known	BioID-MS	Virus-Host
E	P0DTC4	Q96A49	E_Q96A49	Synapse-associated protein 1 (BSD domain-containing signal transducer and Akt interactor protein) (BSTA)	SYAP1	352	SYAP1_HUMAN	4|2|4	10	3.33	3	0|0|0|0|0|0|0|0|0|0|1|0|0|0|2|0|0|0|0|0|0|2|0|0	0.96	0.99	0.96	0.99	0.96	2.23	16	0.01	Known	BioID-MS	Virus-Host
E	P0DTC4	Q96AG4	E_Q96AG4	Leucine-rich repeat-containing protein 59 (Ribosome-binding protein p34) (p34) [Cleaved into: Leucine-rich repeat-containing protein 59, N-terminally processed]	LRRC59	307	LRC59_HUMAN	3|2|2	7	2.33	3	0|0|0|0|0|0|0|0|0|0|0|0|0|0|0|0|0|0|0|0|1|0|1|0	0.99	1	0.99	1	0.99	3.89	23.33	0	Known	BioID-MS	Virus-Host
E	P0DTC4	Q96CW1	E_Q96CW1	AP-2 complex subunit mu (AP-2 mu chain) (Adaptin-mu2) (Adaptor protein complex AP-2 subunit mu) (Adaptor-related protein complex 2 subunit mu) (Clathrin assembly protein complex 2 mu medium chain) (Clathrin coat assembly protein AP50) (Clathrin coat-associated protein AP50) (HA2 50 kDa subunit) (Plasma membrane adaptor AP-2 50 kDa protein)	AP2M1	435	AP2M1_HUMAN	5|5|7	17	5.67	3	0|0|0|0|0|0|0|1|1|0|0|0|0|0|0|0|0|0|2|0|0|0|0|1	1	1	1	1	1	7.19	27.2	0	Known	BioID-MS	Virus-Host
E	P0DTC4	Q96FV9	E_Q96FV9	THO complex subunit 1 (Tho1) (Nuclear matrix protein p84) (p84N5) (hTREX84)	THOC1	657	THOC1_HUMAN	7|4|7	18	6	3	0|0|1|1|0|0|0|1|0|0|0|0|2|3|0|0|0|0|0|0|1|0|0|1	0.99	1	0.99	1	0.99	3.5	14.4	0	Novel	BioID-MS	Virus-Host
E	P0DTC4	Q96J01	E_Q96J01	THO complex subunit 3 (Tho3) (TEX1 homolog) (hTREX45)	THOC3	351	THOC3_HUMAN	5|5|4	14	4.67	3	1|0|0|0|0|0|0|1|1|0|0|0|0|0|1|1|0|0|3|2|1|1|2|1	0.98	0.99	0.98	0.99	0.98	3.38	7.47	0	Novel	BioID-MS	Virus-Host
E	P0DTC4	Q96KK5	E_Q96KK5	Histone H2A type 1-H (H2A-clustered histone 12) (Histone H2A/s)	H2AC12	128	H2A1H_HUMAN	14|11|10	35	11.67	3	2|1|4|1|2|1|0|0|0|0|0|3|2|0|0|0|1|3|4|5|3|4|0|0	1	1	1	1	1	4.67	7.78	0	Novel	BioID-MS	Virus-Host
E	P0DTC4	Q96KR1	E_Q96KR1	Zinc finger RNA-binding protein (hZFR) (M-phase phosphoprotein homolog)	ZFR	1074	ZFR_HUMAN	10|11|13	34	11.33	3	2|3|5|3|2|3|1|1|1|0|0|0|6|6|0|0|0|0|3|3|0|0|5|2	0.98	0.99	0.98	0.99	0.98	3.41	5.91	0	Novel	BioID-MS	Virus-Host
E	P0DTC4	Q96PK6	E_Q96PK6	RNA-binding protein 14 (Paraspeckle protein 2) (PSP2) (RNA-binding motif protein 14) (RRM-containing coactivator activator/modulator) (Synaptotagmin-interacting protein) (SYT-interacting protein)	RBM14	669	RBM14_HUMAN	6|5|4	15	5	3	3|1|3|2|2|2|1|1|1|2|1|1|0|0|0|0|0|1|1|1|0|0|3|1	0.91	0.98	0.91	0.98	0.91	1.54	4.44	0.01	Novel	AP-MS	Virus-Host
E	P0DTC4	Q96PK6	E_Q96PK6	RNA-binding protein 14 (Paraspeckle protein 2) (PSP2) (RNA-binding motif protein 14) (RRM-containing coactivator activator/modulator) (Synaptotagmin-interacting protein) (SYT-interacting protein)	RBM14	669	RBM14_HUMAN	11|9|13	33	11	3	3|0|0|2|0|0|0|0|1|1|1|0|2|4|0|0|0|0|0|0|0|0|0|0	1	1	1	1	1	5.86	18.86	0	Novel	BioID-MS	Virus-Host
E	P0DTC4	Q96QV6	E_Q96QV6	Histone H2A type 1-A (H2A-clustered histone 1) (Histone H2A/r)	H2AC1	131	H2A1A_HUMAN	10|6|5	21	7	3	0|0|3|0|0|0|0|0|0|0|0|0|0|0|0|0|0|0|0|0|0|0|0|0	1	1	1	1	1	5.62	56	0	Novel	BioID-MS	Virus-Host
E	P0DTC4	Q9BSJ8	E_Q9BSJ8	Extended synaptotagmin-1 (E-Syt1) (Membrane-bound C2 domain-containing protein)	ESYT1	1104	ESYT1_HUMAN	15|17|13	45	15	3	1|3|3|3|3|2|1|3|7|5|3|5|0|0|5|1|0|0|0|0|3|6|5|4	1	1	1	1	1	4.74	5.71	0	Known	BioID-MS	Virus-Host
E	P0DTC4	Q9BWF3	E_Q9BWF3	RNA-binding protein 4 (Lark homolog) (hLark) (RNA-binding motif protein 4) (RNA-binding motif protein 4a)	RBM4	364	RBM4_HUMAN	7|7|8	22	7.33	3	0|0|0|0|0|0|0|0|0|0|0|0|0|0|0|0|0|0|0|0|0|0|0|0	1	1	1	1	1	12.4	73.33	0	Novel	BioID-MS	Virus-Host
E	P0DTC4	Q9BXP5	E_Q9BXP5	Serrate RNA effector molecule homolog (Arsenite-resistance protein 2)	SRRT	876	SRRT_HUMAN	6|6|9	21	7	3	0|0|0|0|0|0|0|0|0|0|0|0|1|0|0|0|0|0|0|0|0|0|0|0	1	1	1	1	1	10.79	70	0	Novel	BioID-MS	Virus-Host
E	P0DTC4	Q9BY77	E_Q9BY77	Polymerase delta-interacting protein 3 (46 kDa DNA polymerase delta interaction protein) (p46) (S6K1 Aly/REF-like target) (SKAR)	POLDIP3	421	PDIP3_HUMAN	7|7|8	22	7.33	3	0|0|0|0|0|0|0|0|0|0|0|0|0|0|0|0|0|0|0|0|0|0|0|0	1	1	1	1	1	12.61	73.33	0	Novel	AP-MS	Virus-Host
E	P0DTC4	Q9BYJ9	E_Q9BYJ9	YTH domain-containing family protein 1 (Dermatomyositis associated with cancer putative autoantigen 1) (DACA-1)	YTHDF1	559	YTHD1_HUMAN	10|8|7	25	8.33	3	0|0|0|0|0|0|0|0|0|0|0|0|0|1|1|0|0|0|0|0|0|0|0|0	1	1	1	1	1	12.61	83.33	0	Novel	AP-MS	Virus-Host
E	P0DTC4	Q9GZL7	E_Q9GZL7	Ribosome biogenesis protein WDR12 (WD repeat-containing protein 12)	WDR12	423	WDR12_HUMAN	3|2|3	8	2.67	3	0|0|0|0|0|0|0|1|0|0|0|0|0|0|0|0|0|0|0|0|0|0|0|0	0.99	1	0.99	1	0.99	3.89	26.67	0	Novel	BioID-MS	Virus-Host
E	P0DTC4	Q9H089	E_Q9H089	Large subunit GTPase 1 homolog (hLsg1) (EC 3.6.1.-)	LSG1	658	LSG1_HUMAN	7|5|5	17	5.67	3	0|0|1|0|2|1|0|1|0|0|0|0|0|0|0|0|0|0|0|0|0|0|0|0	1	1	1	1	1	7.19	27.2	0	Known	BioID-MS	Virus-Host
E	P0DTC4	Q9H3P7	E_Q9H3P7	Golgi resident protein GCP60 (Acyl-CoA-binding domain-containing protein 3) (Golgi complex-associated protein 1) (GOCAP1) (Golgi phosphoprotein 1) (GOLPH1) (PBR- and PKA-associated protein 7) (Peripheral benzodiazepine receptor-associated protein PAP7) [Cleaved into: Golgi resident protein GCP60, N-terminally processed]	ACBD3	528	GCP60_HUMAN	21|20|19	60	20	3	2|2|2|2|2|2|0|0|3|3|0|0|0|0|6|5|0|3|0|0|0|0|2|4	1	1	1	1	1	9.52	12.63	0	Known	BioID-MS	Virus-Host
E	P0DTC4	Q9H8Y8	E_Q9H8Y8	Golgi reassembly-stacking protein 2 (GRS2) (Golgi phosphoprotein 6) (GOLPH6) (Golgi reassembly-stacking protein of 55 kDa) (GRASP55) (p59)	GORASP2	452	GORS2_HUMAN	7|6|5	18	6	3	1|0|0|0|0|0|0|0|0|1|1|1|0|0|0|1|0|0|0|0|0|0|1|1	1	1	1	1	1	6.54	20.57	0	Known	BioID-MS	Virus-Host
E	P0DTC4	Q9HAV7	E_Q9HAV7	GrpE protein homolog 1, mitochondrial (HMGE) (Mt-GrpE#1)	GRPEL1	217	GRPE1_HUMAN	8|9|5	22	7.33	3	0|0|0|0|0|1|0|0|2|1|0|2|3|1|3|2|0|0|0|0|0|0|0|0	0.99	1	0.99	1	0.99	3.57	11.73	0	Novel	AP-MS	Virus-Host
E	P0DTC4	Q9HAV7	E_Q9HAV7	GrpE protein homolog 1, mitochondrial (HMGE) (Mt-GrpE#1)	GRPEL1	217	GRPE1_HUMAN	6|7|7	20	6.67	3	1|1|0|1|0|1|0|0|0|0|0|1|0|0|0|1|0|0|0|0|1|2|0|0	1	1	1	1	1	7.37	17.78	0	Novel	BioID-MS	Virus-Host
E	P0DTC4	Q9HCD5	E_Q9HCD5	Nuclear receptor coactivator 5 (NCoA-5) (Coactivator independent of AF-2) (CIA)	NCOA5	579	NCOA5_HUMAN	3|2|2	7	2.33	3	0|0|0|0|0|0|0|0|0|0|0|0|0|0|0|0|0|0|0|0|0|0|0|0	0.99	1	0.99	1	0.99	3.89	23.33	0	Novel	BioID-MS	Virus-Host
E	P0DTC4	Q9HD26	E_Q9HD26	Golgi-associated PDZ and coiled-coil motif-containing protein (CFTR-associated ligand) (Fused in glioblastoma) (PDZ protein interacting specifically with TC10) (PIST)	GOPC	462	GOPC_HUMAN	13|13|14	40	13.33	3	0|0|0|0|0|0|0|0|0|0|0|0|0|0|0|0|0|0|0|0|0|0|0|0	1	1	1	1	1	21.66	133.33	0	Known	BioID-MS	Virus-Host
E	P0DTC4	Q9NP97	E_Q9NP97	Dynein light chain roadblock-type 1 (Bithoraxoid-like protein) (BLP) (Dynein light chain 2A, cytoplasmic) (Dynein-associated protein Km23) (Roadblock domain-containing protein 1)	DYNLRB1	96	DLRB1_HUMAN	2|3|4	9	3	3	0|0|0|0|0|0|0|0|0|0|0|0|0|0|0|0|0|0|0|0|0|0|0|0	0.99	1	0.99	1	0.99	3.89	30	0	Novel	BioID-MS	Virus-Host
E	P0DTC4	Q9NRP2	E_Q9NRP2	COX assembly mitochondrial protein 2 homolog	CMC2	79	COXM2_HUMAN	2|2|2	6	2	3	0|0|0|0|0|0|0|0|0|0|0|0|0|0|0|0|0|0|0|0|0|0|0|0	0.98	0.98	0.98	0.98	0.98	3.89	20	0	Novel	BioID-MS	Virus-Host
E	P0DTC4	Q9NVI7	E_Q9NVI7	ATPase family AAA domain-containing protein 3A	ATAD3A	634	ATD3A_HUMAN	8|9|9	26	8.67	3	0|0|0|0|0|0|0|0|0|0|0|0|1|0|0|0|0|1|0|0|0|0|0|0	1	1	1	1	1	14.19	86.67	0	Novel	AP-MS	Virus-Host
E	P0DTC4	Q9NVI7	E_Q9NVI7	ATPase family AAA domain-containing protein 3A	ATAD3A	634	ATD3A_HUMAN	3|5|3	11	3.67	3	0|0|1|0|0|0|0|0|0|0|0|0|0|0|0|0|0|0|0|0|0|0|0|0	1	1	1	1	1	5.73	36.67	0	Novel	BioID-MS	Virus-Host
E	P0DTC4	Q9NX20	E_Q9NX20	39S ribosomal protein L16, mitochondrial (L16mt) (MRP-L16) (Mitochondrial large ribosomal subunit protein uL16m)	MRPL16	251	RM16_HUMAN	3|6|4	13	4.33	3	0|0|0|0|0|0|0|0|0|0|0|0|0|0|0|0|0|0|0|0|0|0|0|0	1	1	1	1	1	5.95	43.33	0	Novel	AP-MS	Virus-Host
E	P0DTC4	Q9NX24	E_Q9NX24	H/ACA ribonucleoprotein complex subunit 2 (Nucleolar protein family A member 2) (snoRNP protein NHP2)	NHP2	153	NHP2_HUMAN	2|2|2	6	2	3	1|1|0|0|1|0|0|0|0|1|0|0|0|0|0|0|0|0|0|0|0|0|0|0	0.95	0.95	0.95	0.95	0.95	2.95	12	0.01	Novel	BioID-MS	Virus-Host
E	P0DTC4	Q9P0L0	E_Q9P0L0	Vesicle-associated membrane protein-associated protein A (VAMP-A) (VAMP-associated protein A) (VAP-A) (33 kDa VAMP-associated protein) (VAP-33)	VAPA	249	VAPA_HUMAN	5|4|6	15	5	3	0|0|1|0|0|0|0|0|0|0|0|0|0|0|1|1|0|0|0|0|0|0|0|0	1	1	1	1	1	7.03	40	0	Known	BioID-MS	Virus-Host
E	P0DTC4	Q9P209	E_Q9P209	Centrosomal protein of 72 kDa (Cep72)	CEP72	647	CEP72_HUMAN	5|5|7	17	5.67	3	0|0|0|0|0|0|0|0|0|0|2|1|0|0|0|0|0|0|0|0|0|0|0|1	1	1	1	1	1	7.02	34	0	Novel	BioID-MS	Virus-Host
E	P0DTC4	Q9UBE0	E_Q9UBE0	SUMO-activating enzyme subunit 1 (Ubiquitin-like 1-activating enzyme E1A) [Cleaved into: SUMO-activating enzyme subunit 1, N-terminally processed]	SAE1	346	SAE1_HUMAN	4|6|6	16	5.33	3	0|1|0|1|1|0|0|0|0|0|0|0|1|1|0|0|0|0|0|0|0|0|0|0	1	1	1	1	1	5.64	25.6	0	Novel	BioID-MS	Virus-Host
E	P0DTC4	Q9UBT2	E_Q9UBT2	SUMO-activating enzyme subunit 2 (EC 2.3.2.-) (Anthracycline-associated resistance ARX) (Ubiquitin-like 1-activating enzyme E1B) (Ubiquitin-like modifier-activating enzyme 2)	UBA2	640	SAE2_HUMAN	6|9|8	23	7.67	3	0|0|0|1|0|0|0|0|0|0|0|0|3|2|1|0|0|0|2|2|0|1|1|1	1	1	1	1	1	5.44	13.14	0	Novel	BioID-MS	Virus-Host
E	P0DTC4	Q9UBU9	E_Q9UBU9	Nuclear RNA export factor 1 (Tip-associated protein) (Tip-associating protein) (mRNA export factor TAP)	NXF1	619	NXF1_HUMAN	5|4|5	14	4.67	3	3|0|4|2|3|2|1|1|0|2|0|1|0|0|0|0|0|0|0|0|1|1|1|0	0.91	0.93	0.91	0.93	0.91	1.72	5.09	0.01	Novel	BioID-MS	Virus-Host
E	P0DTC4	Q9UKD2	E_Q9UKD2	mRNA turnover protein 4 homolog (Ribosome assembly factor MRTO4)	MRTO4	239	MRT4_HUMAN	8|10|12	30	10	3	0|0|0|2|0|1|0|0|0|0|0|0|0|0|0|0|0|0|0|2|0|0|1|2	1	1	1	1	1	8.42	30	0	Novel	BioID-MS	Virus-Host
E	P0DTC4	Q9UKV3	E_Q9UKV3	Apoptotic chromatin condensation inducer in the nucleus (Acinus)	ACIN1	1341	ACINU_HUMAN	26|21|24	71	23.67	3	4|2|4|3|3|4|0|2|1|2|0|0|6|5|0|0|0|0|3|5|0|0|0|4	1	1	1	1	1	9.43	11.83	0	Novel	BioID-MS	Virus-Host
E	P0DTC4	Q9UL25	E_Q9UL25	Ras-related protein Rab-21	RAB21	225	RAB21_HUMAN	2|3|3	8	2.67	3	0|0|0|0|0|0|0|0|0|0|0|0|0|0|0|0|0|0|0|0|1|0|0|0	0.99	1	0.99	1	0.99	3.89	26.67	0	Known	BioID-MS	Virus-Host
E	P0DTC4	Q9UNH7	E_Q9UNH7	Sorting nexin-6 (TRAF4-associated factor 2) [Cleaved into: Sorting nexin-6, N-terminally processed]	SNX6	406	SNX6_HUMAN	4|4|2	10	3.33	3	1|0|2|1|0|1|0|1|1|0|0|1|0|0|3|0|0|0|0|0|0|0|0|0	0.89	0.97	0.89	0.97	0.89	0.99	7.27	0.01	Novel	BioID-MS	Virus-Host
E	P0DTC4	Q9Y2S7	E_Q9Y2S7	Polymerase delta-interacting protein 2 (38 kDa DNA polymerase delta interaction protein) (p38)	POLDIP2	368	PDIP2_HUMAN	5|6|5	16	5.33	3	0|0|0|0|0|0|0|0|0|0|0|0|0|0|0|0|0|0|0|0|0|0|0|0	1	1	1	1	1	9.16	53.33	0	Known	BioID-MS	Virus-Host
E	P0DTC4	Q9Y4L1	E_Q9Y4L1	Hypoxia up-regulated protein 1 (150 kDa oxygen-regulated protein) (ORP-150) (170 kDa glucose-regulated protein) (GRP-170)	HYOU1	999	HYOU1_HUMAN	20|17|13	50	16.67	3	1|1|1|0|0|0|0|0|0|0|0|0|0|0|0|0|0|0|0|0|0|0|0|0	1	1	1	1	1	21.15	133.33	0	Novel	BioID-MS	Virus-Host
E	P0DTC4	Q9Y5A9	E_Q9Y5A9	YTH domain-containing family protein 2 (CLL-associated antigen KW-14) (High-glucose-regulated protein 8) (Renal carcinoma antigen NY-REN-2)	YTHDF2	579	YTHD2_HUMAN	8|5|7	20	6.67	3	0|0|0|0|0|0|0|0|0|0|0|0|0|0|0|0|3|1|1|1|0|0|0|2	1	1	1	1	1	4.84	20	0	Novel	AP-MS	Virus-Host
E	P0DTC4	Q9Y5A9	E_Q9Y5A9	YTH domain-containing family protein 2 (CLL-associated antigen KW-14) (High-glucose-regulated protein 8) (Renal carcinoma antigen NY-REN-2)	YTHDF2	579	YTHD2_HUMAN	4|3|3	10	3.33	3	0|0|0|0|0|0|0|0|0|0|0|0|0|0|0|0|0|0|0|0|0|0|0|0	1	1	1	1	1	5.73	33.33	0	Novel	BioID-MS	Virus-Host
E	P0DTC4	Q9Y5B9	E_Q9Y5B9	FACT complex subunit SPT16 (Chromatin-specific transcription elongation factor 140 kDa subunit) (FACT 140 kDa subunit) (FACTp140) (Facilitates chromatin transcription complex subunit SPT16) (hSPT16)	SUPT16H	1047	SP16H_HUMAN	7|11|9	27	9	3	1|0|0|0|1|0|0|0|0|0|0|0|0|0|0|0|0|0|0|0|0|0|0|0	1	1	1	1	1	12.61	90	0	Novel	AP-MS	Virus-Host
E	P0DTC4	Q9Y5B9	E_Q9Y5B9	FACT complex subunit SPT16 (Chromatin-specific transcription elongation factor 140 kDa subunit) (FACT 140 kDa subunit) (FACTp140) (Facilitates chromatin transcription complex subunit SPT16) (hSPT16)	SUPT16H	1047	SP16H_HUMAN	2|4|4	10	3.33	3	0|0|0|0|0|0|0|0|0|0|0|0|0|0|0|0|0|0|0|0|0|0|0|0	0.99	1	0.99	1	0.99	3.89	33.33	0	Novel	BioID-MS	Virus-Host
E	P0DTC4	Q9Y606	E_Q9Y606	tRNA pseudouridine synthase A (EC 5.4.99.12) (tRNA pseudouridine(38-40) synthase) (tRNA pseudouridylate synthase I) (tRNA-uridine isomerase I)	PUS1	427	TRUA_HUMAN	2|2|3	7	2.33	3	0|0|0|0|0|0|0|0|0|0|0|0|0|0|0|0|0|0|0|0|0|0|0|0	0.99	1	0.99	1	0.99	3.89	23.33	0	Novel	BioID-MS	Virus-Host
M	P0DTC5	O14980	M_O14980	Exportin-1 (Exp1) (Chromosome region maintenance 1 protein homolog)	XPO1	1071	XPO1_HUMAN	29|24|25	78	26	3	0|0|0|0|0|0|0|0|0|0|0|0|0|0|0|0|0|0|0|0|0|0|0|0	1	1	1	1	1	38.18	260	0	Novel	AP-MS	Virus-Host
M	P0DTC5	O43795	M_O43795	Unconventional myosin-Ib (MYH-1c) (Myosin I alpha) (MMI-alpha) (MMIa)	MYO1B	1136	MYO1B_HUMAN	21|19|19	59	19.67	3	0|0|0|0|0|0|0|0|0|0|0|0|1|0|0|0|0|0|0|1|0|0|0|0	1	1	1	1	1	30.83	196.67	0	Novel	AP-MS	Virus-Host
M	P0DTC5	O43795	M_O43795	Unconventional myosin-Ib (MYH-1c) (Myosin I alpha) (MMI-alpha) (MMIa)	MYO1B	1136	MYO1B_HUMAN	19|17|16	52	17.33	3	0|0|1|0|2|1|0|2|0|0|0|0|0|0|1|0|2|5|0|0|0|0|0|0	1	1	1	1	1	8.98	29.71	0	Novel	BioID-MS	Virus-Host
M	P0DTC5	O75976	M_O75976	Carboxypeptidase D (EC 3.4.17.22) (Metallocarboxypeptidase D) (gp180)	CPD	1380	CBPD_HUMAN	4|4|4	12	4	3	1|0|0|0|0|0|0|0|1|0|0|0|0|0|0|0|0|0|0|0|0|0|0|0	1	1	1	1	1	7.69	40	0	Known	AP-MS	Virus-Host
M	P0DTC5	O75976	M_O75976	Carboxypeptidase D (EC 3.4.17.22) (Metallocarboxypeptidase D) (gp180)	CPD	1380	CBPD_HUMAN	39|37|34	110	36.67	3	0|0|0|1|0|0|0|0|1|0|0|0|0|0|0|0|0|0|0|0|0|0|0|0	1	1	1	1	1	52.49	366.67	0	Known	BioID-MS	Virus-Host
M	P0DTC5	O94905	M_O94905	Erlin-2 (Endoplasmic reticulum lipid raft-associated protein 2) (Stomatin-prohibitin-flotillin-HflC/K domain-containing protein 2) (SPFH domain-containing protein 2)	ERLIN2	339	ERLN2_HUMAN	14|15|14	43	14.33	3	0|0|0|0|0|0|0|0|0|0|0|0|1|0|0|0|0|0|0|0|0|0|0|0	1	1	1	1	1	23.38	143.33	0	Known	AP-MS	Virus-Host
M	P0DTC5	O94905	M_O94905	Erlin-2 (Endoplasmic reticulum lipid raft-associated protein 2) (Stomatin-prohibitin-flotillin-HflC/K domain-containing protein 2) (SPFH domain-containing protein 2)	ERLIN2	339	ERLN2_HUMAN	6|5|6	17	5.67	3	0|0|0|0|0|0|0|0|0|0|0|0|0|0|0|0|0|0|0|0|0|0|0|0	1	1	1	1	1	9.16	56.67	0	Known	BioID-MS	Virus-Host
M	P0DTC5	P04843	M_P04843	Dolichyl-diphosphooligosaccharide--protein glycosyltransferase subunit 1 (Dolichyl-diphosphooligosaccharide--protein glycosyltransferase 67 kDa subunit) (Ribophorin I) (RPN-I) (Ribophorin-1)	RPN1	607	RPN1_HUMAN	24|28|28	80	26.67	3	2|1|1|1|0|0|1|0|1|1|1|1|0|0|0|0|0|0|0|0|0|0|0|0	1	1	1	1	1	33.58	64	0	Known	AP-MS	Virus-Host
M	P0DTC5	P04843	M_P04843	Dolichyl-diphosphooligosaccharide--protein glycosyltransferase subunit 1 (Dolichyl-diphosphooligosaccharide--protein glycosyltransferase 67 kDa subunit) (Ribophorin I) (RPN-I) (Ribophorin-1)	RPN1	607	RPN1_HUMAN	10|6|8	24	8	3	0|2|0|0|2|0|0|2|0|0|0|1|0|0|0|0|0|0|0|0|0|0|0|0	1	1	1	1	1	6.02	27.43	0	Known	BioID-MS	Virus-Host
M	P0DTC5	O43592	M_O43592	Exportin-T (Exportin(tRNA)) (tRNA exportin)	XPOT	962	XPOT_HUMAN	11|15|14	40	13.33	3	0|0|0|0|0|0|0|0|0|0|0|0|0|0|0|0|0|0|0|0|0|0|0|0	1	1	1	1	1	18.84	133.33	0	Novel	AP-MS	Virus-Host
M	P0DTC5	O94832	M_O94832	Unconventional myosin-Id	MYO1D	1006	MYO1D_HUMAN	16|20|20	56	18.67	3	0|0|0|0|0|0|0|0|0|0|0|0|1|0|0|0|0|0|3|0|0|0|0|0	1	1	1	1	1	11.43	112	0	Novel	AP-MS	Virus-Host
M	P0DTC5	O94832	M_O94832	Unconventional myosin-Id	MYO1D	1006	MYO1D_HUMAN	15|17|16	48	16	3	0|0|0|0|0|0|0|0|0|0|0|0|0|0|0|0|3|7|0|0|0|0|0|0	1	1	1	1	1	6.27	38.4	0	Novel	BioID-MS	Virus-Host
M	P0DTC5	P14625	M_P14625	Endoplasmin (94 kDa glucose-regulated protein) (GRP-94) (Heat shock protein 90 kDa beta member 1) (Tumor rejection antigen 1) (gp96 homolog)	HSP90B1	803	ENPL_HUMAN	17|18|22	57	19	3	8|7|5|7|4|7|2|4|5|8|6|4|8|5|6|5|6|4|0|3|4|0|3|5	1	1	1	1	1	7.83	3.93	0	Known	AP-MS	Virus-Host
M	P0DTC5	P14625	M_P14625	Endoplasmin (94 kDa glucose-regulated protein) (GRP-94) (Heat shock protein 90 kDa beta member 1) (Tumor rejection antigen 1) (gp96 homolog)	HSP90B1	803	ENPL_HUMAN	19|21|21	61	20.33	3	6|12|9|7|5|6|0|1|4|0|0|3|0|0|0|0|5|6|3|3|5|5|4|0	0.99	0.99	0.99	0.99	0.99	4.33	5.81	0	Known	BioID-MS	Virus-Host
M	P0DTC5	P50402	M_P50402	Emerin	EMD	254	EMD_HUMAN	18|15|21	54	18	3	1|1|0|1|0|1|0|2|3|1|1|0|1|1|1|2|1|0|0|0|0|0|0|0	1	1	1	1	1	18.16	25.41	0	Known	AP-MS	Virus-Host
M	P0DTC5	P50402	M_P50402	Emerin	EMD	254	EMD_HUMAN	4|6|7	17	5.67	3	3|2|3|3|2|3|0|0|0|1|2|0|0|0|0|0|0|0|0|1|1|2|0|0	0.93	0.99	0.93	0.99	0.93	1.63	5.91	0.01	Known	BioID-MS	Virus-Host
M	P0DTC5	Q01082	M_Q01082	Spectrin beta chain, non-erythrocytic 1 (Beta-II spectrin) (Fodrin beta chain) (Spectrin, non-erythroid beta chain 1)	SPTBN1	2364	SPTB2_HUMAN	69|69|65	203	67.67	3	1|0|0|0|0|0|0|0|0|0|2|1|0|0|0|0|0|0|0|0|0|0|0|2	1	1	1	1	1	63.62	270.67	0	Novel	BioID-MS	Virus-Host
M	P0DTC5	O00159	M_O00159	Unconventional myosin-Ic (Myosin I beta) (MMI-beta) (MMIb)	MYO1C	1063	MYO1C_HUMAN	12|9|7	28	9.33	3	0|0|0|0|0|0|0|0|0|0|0|0|1|0|0|0|0|0|0|0|0|0|0|1	1	1	1	1	1	12.61	93.33	0	Known	AP-MS	Virus-Host
M	P0DTC5	O00264	M_O00264	Membrane-associated progesterone receptor component 1 (mPR) (Dap1) (IZA)	PGRMC1	195	PGRC1_HUMAN	9|8|10	27	9	3	0|0|0|0|0|0|0|0|0|0|0|0|0|0|0|0|0|0|0|0|0|0|0|0	1	1	1	1	1	14.19	90	0	Known	AP-MS	Virus-Host
M	P0DTC5	O00264	M_O00264	Membrane-associated progesterone receptor component 1 (mPR) (Dap1) (IZA)	PGRMC1	195	PGRC1_HUMAN	3|3|2	8	2.67	3	0|0|1|0|0|0|0|0|0|0|0|0|0|0|0|0|0|0|0|0|0|0|0|0	0.99	1	0.99	1	0.99	3.89	26.67	0	Known	BioID-MS	Virus-Host
M	P0DTC5	O00410	M_O00410	Importin-5 (Imp5) (Importin subunit beta-3) (Karyopherin beta-3) (Ran-binding protein 5) (RanBP5)	IPO5	1097	IPO5_HUMAN	5|8|12	25	8.33	3	0|0|0|0|0|0|0|0|0|0|0|0|0|0|0|0|0|0|0|0|0|0|0|0	1	1	1	1	1	9.16	83.33	0	Novel	BioID-MS	Virus-Host
M	P0DTC5	P04844	M_P04844	Dolichyl-diphosphooligosaccharide--protein glycosyltransferase subunit 2 (Dolichyl-diphosphooligosaccharide--protein glycosyltransferase 63 kDa subunit) (RIBIIR) (Ribophorin II) (RPN-II) (Ribophorin-2)	RPN2	631	RPN2_HUMAN	14|15|16	45	15	3	1|0|1|0|0|0|0|0|1|0|0|0|0|0|0|0|0|0|0|1|0|0|0|0	1	1	1	1	1	22.12	90	0	Known	AP-MS	Virus-Host
M	P0DTC5	P04844	M_P04844	Dolichyl-diphosphooligosaccharide--protein glycosyltransferase subunit 2 (Dolichyl-diphosphooligosaccharide--protein glycosyltransferase 63 kDa subunit) (RIBIIR) (Ribophorin II) (RPN-II) (Ribophorin-2)	RPN2	631	RPN2_HUMAN	2|4|4	10	3.33	3	0|0|0|0|0|0|0|1|0|0|0|0|0|0|0|0|0|0|0|0|0|0|0|0	0.99	1	0.99	1	0.99	3.89	33.33	0	Known	BioID-MS	Virus-Host
M	P0DTC5	P08754	M_P08754	Guanine nucleotide-binding protein G(i) subunit alpha (G(i) alpha-3)	GNAI3	354	GNAI3_HUMAN	9|9|9	27	9	3	0|0|0|0|0|0|0|0|0|0|0|0|0|0|0|0|0|0|0|0|0|0|0|0	1	1	1	1	1	15.76	90	0	Novel	AP-MS	Virus-Host
M	P0DTC5	P08754	M_P08754	Guanine nucleotide-binding protein G(i) subunit alpha (G(i) alpha-3)	GNAI3	354	GNAI3_HUMAN	3|2|2	7	2.33	3	0|0|0|0|0|0|0|0|0|0|0|0|0|0|0|0|0|0|0|0|0|0|0|0	0.99	1	0.99	1	0.99	3.89	23.33	0	Novel	BioID-MS	Virus-Host
M	P0DTC5	P12277	M_P12277	Creatine kinase B-type (EC 2.7.3.2) (Brain creatine kinase) (B-CK) (Creatine kinase B chain) (Creatine phosphokinase B-type) (CPK-B)	CKB	381	KCRB_HUMAN	6|8|9	23	7.67	3	1|1|1|2|0|0|0|0|0|0|1|1|4|2|1|0|0|3|3|0|0|0|2|4	0.98	1	0.98	1	0.98	3.18	7.08	0	Novel	AP-MS	Virus-Host
M	P0DTC5	P12277	M_P12277	Creatine kinase B-type (EC 2.7.3.2) (Brain creatine kinase) (B-CK) (Creatine kinase B chain) (Creatine phosphokinase B-type) (CPK-B)	CKB	381	KCRB_HUMAN	8|8|9	25	8.33	3	1|1|1|1|1|0|0|3|0|0|0|1|0|0|0|1|0|2|0|0|2|0|0|0	1	1	1	1	1	9.48	14.29	0	Novel	BioID-MS	Virus-Host
M	P0DTC5	P13667	M_P13667	Protein disulfide-isomerase A4 (EC 5.3.4.1) (Endoplasmic reticulum resident protein 70) (ER protein 70) (ERp70) (Endoplasmic reticulum resident protein 72) (ER protein 72) (ERp-72) (ERp72)	PDIA4	645	PDIA4_HUMAN	4|3|3	10	3.33	3	0|1|0|1|1|0|0|0|0|0|0|0|0|0|0|0|0|0|0|0|0|0|0|0	1	1	1	1	1	5.31	26.67	0	Known	BioID-MS	Virus-Host
M	P0DTC5	P30101	M_P30101	Protein disulfide-isomerase A3 (EC 5.3.4.1) (58 kDa glucose-regulated protein) (58 kDa microsomal protein) (p58) (Disulfide isomerase ER-60) (Endoplasmic reticulum resident protein 57) (ER protein 57) (ERp57) (Endoplasmic reticulum resident protein 60) (ER protein 60) (ERp60)	PDIA3	505	PDIA3_HUMAN	7|4|5	16	5.33	3	0|0|0|1|0|0|0|1|0|0|0|0|0|0|0|0|1|2|0|0|2|1|0|0	1	1	1	1	1	4.74	16	0	Known	BioID-MS	Virus-Host
M	P0DTC5	P39656	M_P39656	Dolichyl-diphosphooligosaccharide--protein glycosyltransferase 48 kDa subunit (DDOST 48 kDa subunit) (Oligosaccharyl transferase 48 kDa subunit)	DDOST	456	OST48_HUMAN	12|10|9	31	10.33	3	0|0|1|0|0|0|0|0|0|0|0|0|0|0|0|0|0|0|0|0|0|0|0|0	1	1	1	1	1	15.76	103.33	0	Known	AP-MS	Virus-Host
M	P0DTC5	P39656	M_P39656	Dolichyl-diphosphooligosaccharide--protein glycosyltransferase 48 kDa subunit (DDOST 48 kDa subunit) (Oligosaccharyl transferase 48 kDa subunit)	DDOST	456	OST48_HUMAN	3|3|3	9	3	3	0|0|0|0|0|0|0|0|0|0|0|0|0|0|0|0|0|0|0|0|0|0|0|0	1	1	1	1	1	5.73	30	0	Known	BioID-MS	Virus-Host
M	P0DTC5	P49257	M_P49257	Protein ERGIC-53 (ER-Golgi intermediate compartment 53 kDa protein) (Gp58) (Intracellular mannose-specific lectin MR60) (Lectin mannose-binding 1)	LMAN1	510	LMAN1_HUMAN	2|7|4	13	4.33	3	0|0|0|0|0|0|0|0|0|0|0|0|0|0|0|0|0|0|0|0|0|0|0|0	0.99	1	0.99	1	0.99	3.89	43.33	0	Known	BioID-MS	Virus-Host
M	P0DTC5	P54577	M_P54577	Tyrosine--tRNA ligase, cytoplasmic (EC 6.1.1.1) (Tyrosyl-tRNA synthetase) (TyrRS) [Cleaved into: Tyrosine--tRNA ligase, cytoplasmic, N-terminally processed]	YARS1	528	SYYC_HUMAN	9|4|9	22	7.33	3	0|0|0|0|0|0|0|0|0|0|0|0|0|0|0|0|0|0|0|0|0|0|0|0	1	1	1	1	1	7.48	73.33	0	Novel	BioID-MS	Virus-Host
M	P0DTC5	P61586	M_P61586	Transforming protein RhoA (EC 3.6.5.2) (Rho cDNA clone 12) (h12)	RHOA	193	RHOA_HUMAN	4|4|4	12	4	3	0|0|0|0|0|0|0|0|0|0|0|0|0|0|0|0|0|0|0|0|0|0|0|0	1	1	1	1	1	7.69	40	0	Known	AP-MS	Virus-Host
M	P0DTC5	P61586	M_P61586	Transforming protein RhoA (EC 3.6.5.2) (Rho cDNA clone 12) (h12)	RHOA	193	RHOA_HUMAN	7|6|5	18	6	3	0|0|0|0|0|0|0|0|0|0|0|0|0|0|0|0|0|0|0|0|0|0|0|0	1	1	1	1	1	9.16	60	0	Known	BioID-MS	Virus-Host
M	P0DTC5	P62820	M_P62820	Ras-related protein Rab-1A (YPT1-related protein)	RAB1A	205	RAB1A_HUMAN	4|3|3	10	3.33	3	0|0|0|0|0|0|0|0|0|0|0|0|0|0|0|0|0|0|0|0|0|0|0|0	1	1	1	1	1	5.73	33.33	0	Known	BioID-MS	Virus-Host
M	P0DTC5	P62937	M_P62937	Peptidyl-prolyl cis-trans isomerase A (PPIase A) (EC 5.2.1.8) (Cyclophilin A) (Cyclosporin A-binding protein) (Rotamase A) [Cleaved into: Peptidyl-prolyl cis-trans isomerase A, N-terminally processed]	PPIA	165	PPIA_HUMAN	2|2|2	6	2	3	0|0|1|0|0|0|0|0|0|0|0|0|0|0|0|0|0|0|0|0|0|0|0|0	0.98	0.98	0.98	0.98	0.98	3.89	20	0	Novel	BioID-MS	Virus-Host
M	P0DTC5	P63173	M_P63173	60S ribosomal protein L38 (Large ribosomal subunit protein eL38)	RPL38	70	RL38_HUMAN	6|5|6	17	5.67	3	0|1|0|0|1|0|1|0|0|1|0|0|0|0|0|0|0|0|0|0|0|0|0|0	1	1	1	1	1	8.23	34	0	Known	AP-MS	Virus-Host
M	P0DTC5	P63173	M_P63173	60S ribosomal protein L38 (Large ribosomal subunit protein eL38)	RPL38	70	RL38_HUMAN	4|4|5	13	4.33	3	0|1|0|0|0|0|0|2|0|0|0|0|0|0|0|0|0|0|0|0|0|0|0|0	1	1	1	1	1	5.76	34.67	0	Known	BioID-MS	Virus-Host
M	P0DTC5	Q01813	M_Q01813	ATP-dependent 6-phosphofructokinase, platelet type (ATP-PFK) (PFK-P) (EC 2.7.1.11) (6-phosphofructokinase type C) (Phosphofructo-1-kinase isozyme C) (PFK-C) (Phosphohexokinase)	PFKP	784	PFKAP_HUMAN	23|23|22	68	22.67	3	0|0|0|0|0|0|0|0|0|0|0|0|0|0|0|0|0|0|1|0|0|0|1|0	1	1	1	1	1	35.25	226.67	0	Known	AP-MS	Virus-Host
M	P0DTC5	Q01813	M_Q01813	ATP-dependent 6-phosphofructokinase, platelet type (ATP-PFK) (PFK-P) (EC 2.7.1.11) (6-phosphofructokinase type C) (Phosphofructo-1-kinase isozyme C) (PFK-C) (Phosphohexokinase)	PFKP	784	PFKAP_HUMAN	6|5|4	15	5	3	0|0|0|0|0|0|0|0|0|0|0|0|0|0|0|0|0|0|0|0|0|0|0|0	1	1	1	1	1	7.48	50	0	Known	BioID-MS	Virus-Host
M	P0DTC5	Q07065	M_Q07065	Cytoskeleton-associated protein 4 (63-kDa cytoskeleton-linking membrane protein) (Climp-63) (p63)	CKAP4	602	CKAP4_HUMAN	4|4|6	14	4.67	3	0|0|0|1|0|0|2|0|0|0|0|0|0|0|0|0|0|0|0|1|0|0|1|0	1	1	1	1	1	5.81	22.4	0	Known	AP-MS	Virus-Host
M	P0DTC5	Q13232	M_Q13232	Nucleoside diphosphate kinase 3 (NDK 3) (NDP kinase 3) (EC 2.7.4.6) (DR-nm23) (Nucleoside diphosphate kinase C) (NDPKC) (nm23-H3)	NME3	169	NDK3_HUMAN	3|2|2	7	2.33	3	0|0|0|0|0|0|0|0|0|0|1|0|0|0|0|0|0|0|0|0|0|0|0|0	0.99	1	0.99	1	0.99	4.11	23.33	0	Known	AP-MS	Virus-Host
M	P0DTC5	Q13232	M_Q13232	Nucleoside diphosphate kinase 3 (NDK 3) (NDP kinase 3) (EC 2.7.4.6) (DR-nm23) (Nucleoside diphosphate kinase C) (NDPKC) (nm23-H3)	NME3	169	NDK3_HUMAN	3|4|5	12	4	3	0|0|0|0|0|0|0|0|0|0|0|0|0|0|0|0|0|0|0|0|0|0|0|0	1	1	1	1	1	5.73	40	0	Known	BioID-MS	Virus-Host
M	P0DTC5	Q15046	M_Q15046	Lysine--tRNA ligase (EC 2.7.7.-) (EC 6.1.1.6) (Lysyl-tRNA synthetase) (LysRS)	KARS1	597	SYK_HUMAN	8|7|6	21	7	3	3|1|1|2|1|2|2|0|1|0|1|1|3|0|3|0|2|1|2|0|0|0|1|2	0.99	1	0.99	1	0.99	3.56	5.79	0	Novel	AP-MS	Virus-Host
M	P0DTC5	Q15046	M_Q15046	Lysine--tRNA ligase (EC 2.7.7.-) (EC 6.1.1.6) (Lysyl-tRNA synthetase) (LysRS)	KARS1	597	SYK_HUMAN	19|21|21	61	20.33	3	5|0|2|2|4|3|0|4|0|1|0|0|0|0|0|0|0|0|0|0|0|0|0|0	1	1	1	1	1	8.29	23.24	0	Novel	BioID-MS	Virus-Host
M	P0DTC5	Q15293	M_Q15293	Reticulocalbin-1	RCN1	331	RCN1_HUMAN	16|11|11	38	12.67	3	0|0|0|0|0|0|0|0|0|0|0|0|0|0|0|0|0|0|0|0|0|0|0|0	1	1	1	1	1	18.84	126.67	0	Novel	AP-MS	Virus-Host
M	P0DTC5	Q8IV08	M_Q8IV08	5'-3' exonuclease PLD3 (EC 3.1.16.1) (Choline phosphatase 3) (HindIII K4L homolog) (Hu-K4) (Phosphatidylcholine-hydrolyzing phospholipase D3) (Phospholipase D3) (PLD 3)	PLD3	490	PLD3_HUMAN	2|2|3	7	2.33	3	0|0|0|0|0|0|0|0|0|0|0|0|0|0|0|0|0|0|0|0|0|0|1|0	0.99	1	0.99	1	0.99	4.11	23.33	0	Known	AP-MS	Virus-Host
M	P0DTC5	Q8IXI2	M_Q8IXI2	Mitochondrial Rho GTPase 1 (MIRO-1) (hMiro-1) (EC 3.6.5.-) (Rac-GTP-binding protein-like protein) (Ras homolog gene family member T1)	RHOT1	618	MIRO1_HUMAN	5|7|6	18	6	3	0|0|0|0|1|0|0|0|0|1|0|0|0|0|0|0|0|0|0|0|0|0|0|0	1	1	1	1	1	9.37	60	0	Novel	AP-MS	Virus-Host
M	P0DTC5	Q99623	M_Q99623	Prohibitin-2 (B-cell receptor-associated protein BAP37) (D-prohibitin) (Repressor of estrogen receptor activity)	PHB2	299	PHB2_HUMAN	12|14|12	38	12.67	3	0|1|0|0|0|0|0|0|1|1|1|0|0|0|0|0|0|0|0|0|0|0|0|0	1	1	1	1	1	19.11	76	0	Known	AP-MS	Virus-Host
M	P0DTC5	Q99623	M_Q99623	Prohibitin-2 (B-cell receptor-associated protein BAP37) (D-prohibitin) (Repressor of estrogen receptor activity)	PHB2	299	PHB2_HUMAN	11|12|14	37	12.33	3	0|0|0|0|1|1|0|1|0|0|0|0|0|0|0|0|0|0|0|0|0|0|0|0	1	1	1	1	1	18.12	98.67	0	Known	BioID-MS	Virus-Host
M	P0DTC5	Q9H0U4	M_Q9H0U4	Ras-related protein Rab-1B	RAB1B	201	RAB1B_HUMAN	4|3|3	10	3.33	3	0|0|0|0|0|0|0|0|0|0|0|0|0|0|0|0|0|0|0|0|0|0|0|0	1	1	1	1	1	5.73	33.33	0	Known	BioID-MS	Virus-Host
M	P0DTC5	Q9NR31	M_Q9NR31	GTP-binding protein SAR1a (COPII-associated small GTPase)	SAR1A	198	SAR1A_HUMAN	3|2|2	7	2.33	3	0|0|0|0|0|0|0|0|0|0|0|0|0|0|0|0|0|0|0|0|0|0|0|0	0.99	1	0.99	1	0.99	4.11	23.33	0	Known	AP-MS	Virus-Host
M	P0DTC5	Q9UBS4	M_Q9UBS4	DnaJ homolog subfamily B member 11 (APOBEC1-binding protein 2) (ABBP-2) (DnaJ protein homolog 9) (ER-associated DNAJ) (ER-associated Hsp40 co-chaperone) (Endoplasmic reticulum DNA J domain-containing protein 3) (ER-resident protein ERdj3) (ERdj3) (ERj3p) (HEDJ) (Human DnaJ protein 9) (hDj-9) (PWP1-interacting protein 4)	DNAJB11	358	DJB11_HUMAN	5|4|5	14	4.67	3	0|0|0|0|0|0|0|0|0|0|0|0|0|0|0|0|0|0|0|0|0|0|0|0	1	1	1	1	1	7.69	46.67	0	Novel	AP-MS	Virus-Host
M	P0DTC5	Q9UBS4	M_Q9UBS4	DnaJ homolog subfamily B member 11 (APOBEC1-binding protein 2) (ABBP-2) (DnaJ protein homolog 9) (ER-associated DNAJ) (ER-associated Hsp40 co-chaperone) (Endoplasmic reticulum DNA J domain-containing protein 3) (ER-resident protein ERdj3) (ERdj3) (ERj3p) (HEDJ) (Human DnaJ protein 9) (hDj-9) (PWP1-interacting protein 4)	DNAJB11	358	DJB11_HUMAN	4|3|3	10	3.33	3	0|0|0|0|0|0|0|0|0|0|0|0|0|0|0|0|0|0|0|0|0|0|0|0	1	1	1	1	1	5.73	33.33	0	Novel	BioID-MS	Virus-Host
M	P0DTC5	Q9UIQ6	M_Q9UIQ6	Leucyl-cystinyl aminopeptidase (Cystinyl aminopeptidase) (EC 3.4.11.3) (Insulin-regulated membrane aminopeptidase) (Insulin-responsive aminopeptidase) (IRAP) (Oxytocinase) (OTase) (Placental leucine aminopeptidase) (P-LAP) [Cleaved into: Leucyl-cystinyl aminopeptidase, pregnancy serum form]	LNPEP	1025	LCAP_HUMAN	6|7|9	22	7.33	3	0|0|0|0|0|0|0|0|0|0|0|0|0|0|0|0|0|0|0|0|0|0|0|0	1	1	1	1	1	10.79	73.33	0	Known	BioID-MS	Virus-Host
M	P0DTC5	A0FGR8	M_A0FGR8	Extended synaptotagmin-2 (E-Syt2) (Chr2Syt)	ESYT2	921	ESYT2_HUMAN	7|4|5	16	5.33	3	1|2|2|3|0|0|2|0|2|2|1|2|1|0|0|0|0|0|0|0|0|1|0|0	0.97	1	0.97	1	0.97	2.6	6.74	0	Known	AP-MS	Virus-Host
M	P0DTC5	A1L0T0	M_A1L0T0	2-hydroxyacyl-CoA lyase 2 (EC 4.1.2.-) (Acetolactate synthase-like protein) (IlvB-like protein)	ILVBL	632	HACL2_HUMAN	11|14|11	36	12	3	1|0|0|0|0|1|0|0|0|1|0|0|0|0|0|0|1|0|0|0|0|0|0|1	1	1	1	1	1	16.76	57.6	0	Known	AP-MS	Virus-Host
M	P0DTC5	A8MXV4	M_A8MXV4	Nucleoside diphosphate-linked moiety X motif 19 (Nudix motif 19) (EC 3.6.1.-)	NUDT19	375	NUD19_HUMAN	16|18|12	46	15.33	3	0|0|0|0|0|0|0|0|0|0|0|0|0|0|0|0|0|1|0|0|0|0|2|0	1	1	1	1	1	13.42	122.67	0	Novel	BioID-MS	Virus-Host
M	P0DTC5	B7ZAQ6	M_B7ZAQ6	Golgi pH regulator A (Protein GPR89A) (Putative MAPK-activating protein PM01) (Putative NF-kappa-B-activating protein 90)	GPR89A	455	GPHRA_HUMAN	2|3|2	7	2.33	3	0|0|0|0|0|0|0|0|0|0|0|0|0|0|0|0|0|0|0|0|0|0|0|0	0.99	1	0.99	1	0.99	4.11	23.33	0	Known	AP-MS	Virus-Host
M	P0DTC5	O00148	M_O00148	ATP-dependent RNA helicase DDX39A (EC 3.6.4.13) (DEAD box protein 39) (Nuclear RNA helicase URH49)	DDX39A	427	DX39A_HUMAN	15|16|16	47	15.67	3	6|4|5|4|5|4|0|3|5|3|2|2|0|0|0|0|0|0|5|4|6|6|9|3	0.99	0.99	0.99	0.99	0.99	4.51	4.95	0	Known	BioID-MS	Virus-Host
M	P0DTC5	O00161	M_O00161	Synaptosomal-associated protein 23 (SNAP-23) (Vesicle-membrane fusion protein SNAP-23)	SNAP23	211	SNP23_HUMAN	6|6|6	18	6	3	0|0|0|0|0|0|0|0|2|4|2|2|1|0|2|3|1|2|0|0|0|0|2|1	0.97	0.97	0.97	0.97	0.97	3.58	6.55	0	Known	BioID-MS	Virus-Host
M	P0DTC5	O00165	M_O00165	HCLS1-associated protein X-1 (HS1-associating protein X-1) (HAX-1) (HS1-binding protein 1) (HSP1BP-1)	HAX1	279	HAX1_HUMAN	6|5|8	19	6.33	3	1|1|1|1|0|0|0|0|0|0|0|0|0|0|0|0|0|2|0|0|0|0|0|0	1	1	1	1	1	8.11	25.33	0	Known	AP-MS	Virus-Host
M	P0DTC5	O00483	M_O00483	Cytochrome c oxidase subunit NDUFA4 (Complex I-MLRQ) (CI-MLRQ) (NADH-ubiquinone oxidoreductase MLRQ subunit)	NDUFA4	81	NDUA4_HUMAN	2|2|2	6	2	3	0|0|0|0|0|0|0|0|0|0|0|0|0|0|0|0|0|0|0|0|0|0|0|0	0.98	0.98	0.98	0.98	0.98	3.89	20	0	Novel	BioID-MS	Virus-Host
M	P0DTC5	O14545	M_O14545	TRAF-type zinc finger domain-containing protein 1 (Protein FLN29)	TRAFD1	582	TRAD1_HUMAN	2|2|2	6	2	3	0|0|0|0|0|0|0|0|0|0|0|0|0|0|0|0|0|0|0|0|0|0|0|0	0.98	0.98	0.98	0.98	0.98	4.11	20	0	Novel	AP-MS	Virus-Host
M	P0DTC5	O14735	M_O14735	CDP-diacylglycerol--inositol 3-phosphatidyltransferase (EC 2.7.8.11) (Phosphatidylinositol synthase) (PI synthase) (PtdIns synthase)	CDIPT	213	CDIPT_HUMAN	2|3|2	7	2.33	3	0|0|0|0|0|0|0|0|0|0|0|0|0|0|0|0|0|0|0|0|0|0|0|0	0.99	1	0.99	1	0.99	4.11	23.33	0	Known	AP-MS	Virus-Host
M	P0DTC5	O14936	M_O14936	Peripheral plasma membrane protein CASK (hCASK) (EC 2.7.11.1) (Calcium/calmodulin-dependent serine protein kinase) (Protein lin-2 homolog)	CASK	926	CSKP_HUMAN	9|10|8	27	9	3	0|0|0|1|1|0|0|0|18|6|9|10|0|0|0|0|0|0|0|0|0|0|0|0	0.91	0.93	0.91	0.93	0.91	2.16	4.8	0.01	Known	BioID-MS	Virus-Host
M	P0DTC5	O14964	M_O14964	Hepatocyte growth factor-regulated tyrosine kinase substrate (Hrs) (Protein pp110)	HGS	777	HGS_HUMAN	7|9|9	25	8.33	3	0|1|1|0|0|1|0|0|4|1|1|3|0|0|1|2|0|0|0|0|1|0|3|1	1	1	1	1	1	4.71	10	0	Novel	BioID-MS	Virus-Host
M	P0DTC5	O15020	M_O15020	Spectrin beta chain, non-erythrocytic 2 (Beta-III spectrin) (Spinocerebellar ataxia 5 protein)	SPTBN2	2390	SPTN2_HUMAN	6|8|8	22	7.33	3	0|0|0|0|0|0|0|0|0|0|0|0|0|0|0|0|0|0|0|0|0|0|2|0	1	1	1	1	1	8.04	73.33	0	Known	BioID-MS	Virus-Host
M	P0DTC5	O15031	M_O15031	Plexin-B2 (MM1)	PLXNB2	1838	PLXB2_HUMAN	5|6|4	15	5	3	0|0|0|0|0|0|0|0|0|0|0|0|0|0|0|0|0|0|0|0|0|0|0|0	1	1	1	1	1	7.48	50	0	Known	BioID-MS	Virus-Host
M	P0DTC5	O15144	M_O15144	Actin-related protein 2/3 complex subunit 2 (Arp2/3 complex 34 kDa subunit) (p34-ARC)	ARPC2	300	ARPC2_HUMAN	2|2|2	6	2	3	0|0|0|0|1|0|0|0|0|0|0|0|0|0|2|0|0|0|0|0|0|0|0|0	0.97	0.97	0.97	0.97	0.97	3.33	16	0.01	Novel	BioID-MS	Virus-Host
M	P0DTC5	O15173	M_O15173	Membrane-associated progesterone receptor component 2 (Progesterone membrane-binding protein) (Steroid receptor protein DG6)	PGRMC2	223	PGRC2_HUMAN	9|6|7	22	7.33	3	0|1|1|0|0|0|0|0|2|0|0|1|0|0|3|1|2|0|0|1|1|1|1|0	1	1	1	1	1	6.89	11.73	0	Known	BioID-MS	Virus-Host
M	P0DTC5	O15260	M_O15260	Surfeit locus protein 4	SURF4	269	SURF4_HUMAN	3|3|5	11	3.67	3	0|0|0|0|0|0|0|0|0|0|0|0|0|0|0|0|0|0|0|0|0|0|0|0	1	1	1	1	1	5.95	36.67	0	Known	AP-MS	Virus-Host
M	P0DTC5	O15269	M_O15269	Serine palmitoyltransferase 1 (EC 2.3.1.50) (Long chain base biosynthesis protein 1) (LCB 1) (Serine-palmitoyl-CoA transferase 1) (SPT 1) (SPT1)	SPTLC1	473	SPTC1_HUMAN	4|3|3	10	3.33	3	0|0|0|0|0|0|0|0|0|0|0|0|0|0|0|0|0|0|0|0|0|0|0|0	1	1	1	1	1	5.95	33.33	0	Known	AP-MS	Virus-Host
M	P0DTC5	O15498	M_O15498	Synaptobrevin homolog YKT6 (EC 2.3.1.-)	YKT6	198	YKT6_HUMAN	17|18|19	54	18	3	0|1|1|2|0|0|0|0|6|8|8|3|0|0|0|0|0|1|0|0|5|2|2|1	0.99	1	0.99	1	0.99	5.01	10.8	0	Known	BioID-MS	Virus-Host
M	P0DTC5	O43156	M_O43156	TELO2-interacting protein 1 homolog (Protein SMG10)	TTI1	1089	TTI1_HUMAN	4|4|3	11	3.67	3	0|0|0|0|0|0|0|0|0|0|0|0|0|0|0|0|0|0|0|0|0|0|0|0	1	1	1	1	1	5.95	36.67	0	Novel	AP-MS	Virus-Host
M	P0DTC5	O43390	M_O43390	Heterogeneous nuclear ribonucleoprotein R (hnRNP R)	HNRNPR	633	HNRPR_HUMAN	17|20|18	55	18.33	3	10|6|11|7|8|13|2|8|5|3|0|0|0|3|0|0|2|1|3|4|5|4|7|3	0.96	0.98	0.96	0.98	0.96	2.62	4.19	0.01	Novel	BioID-MS	Virus-Host
M	P0DTC5	O60493	M_O60493	Sorting nexin-3 (Protein SDP3)	SNX3	162	SNX3_HUMAN	3|3|2	8	2.67	3	0|0|0|0|0|0|0|0|0|0|0|0|0|0|0|0|0|0|0|0|0|0|0|0	0.99	1	0.99	1	0.99	3.89	26.67	0	Known	BioID-MS	Virus-Host
M	P0DTC5	O60503	M_O60503	Adenylate cyclase type 9 (EC 4.6.1.1) (ATP pyrophosphate-lyase 9) (Adenylate cyclase type IX) (ACIX) (Adenylyl cyclase 9) (AC9)	ADCY9	1353	ADCY9_HUMAN	8|6|8	22	7.33	3	0|0|0|0|0|0|0|0|0|0|0|0|0|0|0|0|0|0|0|0|0|0|0|0	1	1	1	1	1	10.79	73.33	0	Known	BioID-MS	Virus-Host
M	P0DTC5	O60725	M_O60725	Protein-S-isoprenylcysteine O-methyltransferase (EC 2.1.1.100) (Isoprenylcysteine carboxylmethyltransferase) (Prenylated protein carboxyl methyltransferase) (PPMT) (Prenylcysteine carboxyl methyltransferase) (pcCMT)	ICMT	284	ICMT_HUMAN	3|3|3	9	3	3	0|1|0|0|0|0|1|0|0|0|0|0|0|0|0|0|0|0|0|0|0|0|0|0	1	1	1	1	1	5.95	30	0	Known	AP-MS	Virus-Host
M	P0DTC5	O60749	M_O60749	Sorting nexin-2 (Transformation-related gene 9 protein) (TRG-9)	SNX2	519	SNX2_HUMAN	12|16|14	42	14	3	0|0|2|0|0|1|0|0|0|0|0|0|0|0|4|2|0|4|0|0|0|0|0|1	1	1	1	1	1	6.72	24	0	Known	BioID-MS	Virus-Host
M	P0DTC5	O60762	M_O60762	Dolichol-phosphate mannosyltransferase subunit 1 (EC 2.4.1.83) (Dolichol-phosphate mannose synthase subunit 1) (DPM synthase subunit 1) (Dolichyl-phosphate beta-D-mannosyltransferase subunit 1) (Mannose-P-dolichol synthase subunit 1) (MPD synthase subunit 1)	DPM1	260	DPM1_HUMAN	6|8|8	22	7.33	3	2|2|1|1|0|0|0|0|1|0|0|0|1|0|0|0|0|1|0|1|0|0|0|0	1	1	1	1	1	10.06	17.6	0	Novel	AP-MS	Virus-Host
M	P0DTC5	O60762	M_O60762	Dolichol-phosphate mannosyltransferase subunit 1 (EC 2.4.1.83) (Dolichol-phosphate mannose synthase subunit 1) (DPM synthase subunit 1) (Dolichyl-phosphate beta-D-mannosyltransferase subunit 1) (Mannose-P-dolichol synthase subunit 1) (MPD synthase subunit 1)	DPM1	260	DPM1_HUMAN	4|3|2	9	3	3	0|0|0|0|0|0|1|1|0|1|0|0|0|0|0|0|0|0|0|0|0|0|0|0	0.99	1	0.99	1	0.99	3.5	24	0	Novel	BioID-MS	Virus-Host
M	P0DTC5	O60831	M_O60831	PRA1 family protein 2	PRAF2	178	PRAF2_HUMAN	2|2|2	6	2	3	0|0|0|0|0|0|0|0|0|0|0|0|0|0|0|0|0|0|0|0|0|0|0|0	0.98	0.98	0.98	0.98	0.98	3.89	20	0	Known	BioID-MS	Virus-Host
M	P0DTC5	O75396	M_O75396	Vesicle-trafficking protein SEC22b (ER-Golgi SNARE of 24 kDa) (ERS-24) (ERS24) (SEC22 vesicle-trafficking protein homolog B) (SEC22 vesicle-trafficking protein-like 1)	SEC22B	215	SC22B_HUMAN	3|3|3	9	3	3	0|0|0|0|0|0|0|0|0|0|0|0|0|0|0|0|0|0|0|0|0|0|0|0	1	1	1	1	1	5.95	30	0	Known	AP-MS	Virus-Host
M	P0DTC5	O75396	M_O75396	Vesicle-trafficking protein SEC22b (ER-Golgi SNARE of 24 kDa) (ERS-24) (ERS24) (SEC22 vesicle-trafficking protein homolog B) (SEC22 vesicle-trafficking protein-like 1)	SEC22B	215	SC22B_HUMAN	2|3|2	7	2.33	3	0|0|0|1|0|0|0|0|0|0|0|0|0|0|0|0|0|0|0|0|0|0|0|0	0.99	1	0.99	1	0.99	3.89	23.33	0	Known	BioID-MS	Virus-Host
M	P0DTC5	O75477	M_O75477	Erlin-1 (Endoplasmic reticulum lipid raft-associated protein 1) (Protein KE04) (Stomatin-prohibitin-flotillin-HflC/K domain-containing protein 1) (SPFH domain-containing protein 1)	ERLIN1	348	ERLN1_HUMAN	4|4|3	11	3.67	3	0|0|0|0|0|0|0|0|0|0|0|0|0|0|0|0|0|0|0|0|0|0|0|0	1	1	1	1	1	5.95	36.67	0	Known	AP-MS	Virus-Host
M	P0DTC5	O75531	M_O75531	Barrier-to-autointegration factor (Breakpoint cluster region protein 1) [Cleaved into: Barrier-to-autointegration factor, N-terminally processed]	BANF1	89	BAF_HUMAN	4|3|4	11	3.67	3	0|0|0|0|0|0|0|0|0|0|0|0|0|0|0|0|0|0|0|0|0|0|0|0	1	1	1	1	1	5.95	36.67	0	Known	AP-MS	Virus-Host
M	P0DTC5	O75694	M_O75694	Nuclear pore complex protein Nup155 (155 kDa nucleoporin) (Nucleoporin Nup155)	NUP155	1391	NU155_HUMAN	6|4|4	14	4.67	3	3|2|0|0|0|1|1|0|1|1|2|0|0|0|0|0|0|0|0|0|0|0|0|0	0.98	1	0.98	1	0.98	3.45	10.18	0	Known	AP-MS	Virus-Host
M	P0DTC5	O75694	M_O75694	Nuclear pore complex protein Nup155 (155 kDa nucleoporin) (Nucleoporin Nup155)	NUP155	1391	NU155_HUMAN	23|24|20	67	22.33	3	0|0|0|0|1|0|0|3|0|0|2|0|0|0|0|0|0|0|0|0|0|0|0|0	1	1	1	1	1	13.45	89.33	0	Known	BioID-MS	Virus-Host
M	P0DTC5	O75886	M_O75886	Signal transducing adapter molecule 2 (STAM-2) (Hrs-binding protein)	STAM2	525	STAM2_HUMAN	5|5|4	14	4.67	3	0|0|0|0|0|0|0|0|1|0|2|0|0|1|1|0|0|0|0|0|0|0|0|0	1	1	1	1	1	5.6	22.4	0	Novel	BioID-MS	Virus-Host
M	P0DTC5	O94822	M_O94822	E3 ubiquitin-protein ligase listerin (EC 2.3.2.27) (RING finger protein 160) (RING-type E3 ubiquitin transferase listerin) (Zinc finger protein 294)	LTN1	1766	LTN1_HUMAN	8|8|8	24	8	3	0|0|0|0|0|0|0|0|0|0|0|0|0|0|0|0|0|0|0|0|0|0|0|0	1	1	1	1	1	14.19	80	0	Known	AP-MS	Virus-Host
M	P0DTC5	O94826	M_O94826	Mitochondrial import receptor subunit TOM70 (Mitochondrial precursor proteins import receptor) (Translocase of outer membrane 70 kDa subunit) (Translocase of outer mitochondrial membrane protein 70)	TOMM70	608	TOM70_HUMAN	4|3|5	12	4	3	0|0|0|0|0|0|0|0|0|0|0|0|0|0|0|0|0|0|0|0|0|0|0|0	1	1	1	1	1	5.73	40	0	Known	BioID-MS	Virus-Host
M	P0DTC5	O94973	M_O94973	AP-2 complex subunit alpha-2 (100 kDa coated vesicle protein C) (Adaptor protein complex AP-2 subunit alpha-2) (Adaptor-related protein complex 2 subunit alpha-2) (Alpha-adaptin C) (Alpha2-adaptin) (Clathrin assembly protein complex 2 alpha-C large chain) (Huntingtin yeast partner J) (Huntingtin-interacting protein 9) (HIP-9) (Huntingtin-interacting protein J) (Plasma membrane adaptor HA2/AP2 ada…	AP2A2	939	AP2A2_HUMAN	10|10|11	31	10.33	3	0|0|0|0|0|0|0|0|0|0|0|0|0|0|0|0|0|0|0|0|0|1|0|1	1	1	1	1	1	17.09	103.33	0	Novel	BioID-MS	Virus-Host
M	P0DTC5	O95292	M_O95292	Vesicle-associated membrane protein-associated protein B/C (VAMP-B/VAMP-C) (VAMP-associated protein B/C) (VAP-B/VAP-C)	VAPB	243	VAPB_HUMAN	3|3|2	8	2.67	3	0|1|0|1|0|0|1|0|0|1|0|0|0|0|0|0|1|0|0|0|1|0|0|0	0.96	0.98	0.96	0.98	0.96	2.28	10.67	0.01	Known	AP-MS	Virus-Host
M	P0DTC5	O95292	M_O95292	Vesicle-associated membrane protein-associated protein B/C (VAMP-B/VAMP-C) (VAMP-associated protein B/C) (VAP-B/VAP-C)	VAPB	243	VAPB_HUMAN	7|6|9	22	7.33	3	0|0|0|0|0|0|0|0|0|0|0|0|0|0|0|0|0|0|0|0|0|0|1|0	1	1	1	1	1	10.79	73.33	0	Known	BioID-MS	Virus-Host
M	P0DTC5	O95486	M_O95486	Protein transport protein Sec24A (SEC24-related protein A)	SEC24A	1093	SC24A_HUMAN	3|3|2	8	2.67	3	0|0|0|0|0|0|1|1|0|0|0|0|0|0|0|0|0|0|0|0|0|0|1|1	0.98	0.99	0.98	0.99	0.98	2.95	16	0	Known	BioID-MS	Virus-Host
M	P0DTC5	O95487	M_O95487	Protein transport protein Sec24B (SEC24-related protein B)	SEC24B	1268	SC24B_HUMAN	15|18|19	52	17.33	3	0|0|0|0|1|0|1|3|0|5|1|1|0|0|2|1|0|0|0|0|0|1|1|0	1	1	1	1	1	9.24	24.47	0	Known	BioID-MS	Virus-Host
M	P0DTC5	O95573	M_O95573	Long-chain-fatty-acid--CoA ligase 3 (EC 6.2.1.3) (Arachidonate--CoA ligase) (EC 6.2.1.15) (Long-chain acyl-CoA synthetase 3) (LACS 3)	ACSL3	720	ACSL3_HUMAN	10|10|6	26	8.67	3	0|0|0|0|0|0|0|0|0|0|0|0|0|0|0|0|0|0|0|0|0|0|0|1	1	1	1	1	1	11.01	86.67	0	Known	AP-MS	Virus-Host
M	P0DTC5	O95573	M_O95573	Long-chain-fatty-acid--CoA ligase 3 (EC 6.2.1.3) (Arachidonate--CoA ligase) (EC 6.2.1.15) (Long-chain acyl-CoA synthetase 3) (LACS 3)	ACSL3	720	ACSL3_HUMAN	7|7|9	23	7.67	3	0|0|0|0|0|0|0|0|0|0|0|0|0|0|0|0|0|0|0|0|0|0|0|0	1	1	1	1	1	12.4	76.67	0	Known	BioID-MS	Virus-Host
M	P0DTC5	O95757	M_O95757	Heat shock 70 kDa protein 4L (Heat shock 70-related protein APG-1) (Osmotic stress protein 94)	HSPA4L	839	HS74L_HUMAN	6|5|6	17	5.67	3	2|0|0|0|3|0|0|0|0|0|0|3|1|0|1|1|0|0|0|0|0|0|1|0	0.99	0.99	0.99	0.99	0.99	3.77	11.33	0	Known	BioID-MS	Virus-Host
M	P0DTC5	O95782	M_O95782	AP-2 complex subunit alpha-1 (100 kDa coated vesicle protein A) (Adaptor protein complex AP-2 subunit alpha-1) (Adaptor-related protein complex 2 subunit alpha-1) (Alpha-adaptin A) (Alpha1-adaptin) (Clathrin assembly protein complex 2 alpha-A large chain) (Plasma membrane adaptor HA2/AP2 adaptin alpha A subunit)	AP2A1	977	AP2A1_HUMAN	9|10|10	29	9.67	3	1|0|0|0|1|1|0|0|2|1|0|0|0|0|0|0|0|0|0|0|0|0|0|0	1	1	1	1	1	15.71	38.67	0	Novel	BioID-MS	Virus-Host
M	P0DTC5	O95816	M_O95816	BAG family molecular chaperone regulator 2 (BAG-2) (Bcl-2-associated athanogene 2)	BAG2	211	BAG2_HUMAN	10|12|11	33	11	3	0|3|3|2|4|2|2|2|1|2|2|2|2|0|2|1|3|4|0|3|2|3|4|4	1	1	1	1	1	5.27	4.98	0	Known	AP-MS	Virus-Host
M	P0DTC5	O95831	M_O95831	Apoptosis-inducing factor 1, mitochondrial (EC 1.6.99.-) (Programmed cell death protein 8)	AIFM1	613	AIFM1_HUMAN	5|4|5	14	4.67	3	0|0|0|0|0|0|0|0|0|0|0|0|0|0|0|0|0|0|0|0|0|0|0|0	1	1	1	1	1	7.69	46.67	0	Known	AP-MS	Virus-Host
M	P0DTC5	O95831	M_O95831	Apoptosis-inducing factor 1, mitochondrial (EC 1.6.99.-) (Programmed cell death protein 8)	AIFM1	613	AIFM1_HUMAN	3|4|2	9	3	3	0|0|0|0|0|0|0|0|0|0|0|0|0|0|0|0|0|0|0|0|0|0|0|0	0.99	1	0.99	1	0.99	3.89	30	0	Known	BioID-MS	Virus-Host
M	P0DTC5	O95864	M_O95864	Acyl-CoA 6-desaturase (EC 1.14.19.3) (Delta(6) fatty acid desaturase) (D6D) (Delta(6) desaturase) (Delta-6 desaturase) (Fatty acid desaturase 2)	FADS2	444	FADS2_HUMAN	3|5|6	14	4.67	3	0|0|0|0|0|0|0|0|0|0|0|0|0|0|0|0|0|0|0|0|0|0|0|0	1	1	1	1	1	5.95	46.67	0	Known	AP-MS	Virus-Host
M	P0DTC5	O96008	M_O96008	Mitochondrial import receptor subunit TOM40 homolog (Protein Haymaker) (Translocase of outer membrane 40 kDa subunit homolog) (p38.5)	TOMM40	361	TOM40_HUMAN	4|3|4	11	3.67	3	0|0|0|0|0|0|0|0|0|0|0|0|0|0|0|0|0|0|0|0|0|0|0|0	1	1	1	1	1	5.73	36.67	0	Known	BioID-MS	Virus-Host
M	P0DTC5	P02545	M_P02545	Prelamin-A/C [Cleaved into: Lamin-A/C (70 kDa lamin) (Renal carcinoma antigen NY-REN-32)]	LMNA	664	LMNA_HUMAN	12|13|12	37	12.33	3	0|0|0|0|0|0|0|0|0|0|0|0|0|0|0|0|0|0|0|0|0|0|0|0	1	1	1	1	1	20.15	123.33	0	Novel	BioID-MS	Virus-Host
M	P0DTC5	P02786	M_P02786	Transferrin receptor protein 1 (TR) (TfR) (TfR1) (Trfr) (T9) (p90) (CD antigen CD71) [Cleaved into: Transferrin receptor protein 1, serum form (sTfR)]	TFRC	760	TFR1_HUMAN	3|3|3	9	3	3	0|0|0|0|0|0|0|2|0|0|0|0|0|1|0|0|0|0|0|0|2|2|0|0	0.95	0.95	0.95	0.95	0.95	2.97	10.29	0.01	Known	BioID-MS	Virus-Host
M	P0DTC5	P04114	M_P04114	Apolipoprotein B-100 (Apo B-100) [Cleaved into: Apolipoprotein B-48 (Apo B-48)]	APOB	4563	APOB_HUMAN	6|4|4	14	4.67	3	0|0|0|1|0|0|0|0|0|0|0|0|0|1|0|0|1|0|0|0|0|0|0|0	1	1	1	1	1	7.24	37.33	0	Novel	AP-MS	Virus-Host
M	P0DTC5	P04406	M_P04406	Glyceraldehyde-3-phosphate dehydrogenase (GAPDH) (EC 1.2.1.12) (Peptidyl-cysteine S-nitrosylase GAPDH) (EC 2.6.99.-)	GAPDH	335	G3P_HUMAN	3|4|3	10	3.33	3	0|0|0|0|0|0|0|0|0|0|0|0|1|0|1|0|0|0|0|0|0|0|1|0	1	1	1	1	1	5.52	26.67	0	Known	AP-MS	Virus-Host
M	P0DTC5	P04406	M_P04406	Glyceraldehyde-3-phosphate dehydrogenase (GAPDH) (EC 1.2.1.12) (Peptidyl-cysteine S-nitrosylase GAPDH) (EC 2.6.99.-)	GAPDH	335	G3P_HUMAN	12|13|13	38	12.67	3	0|3|3|4|1|2|0|1|0|0|0|1|0|0|0|0|2|4|0|0|0|0|0|0	1	1	1	1	1	6.63	14.48	0	Known	BioID-MS	Virus-Host
M	P0DTC5	P05023	M_P05023	Sodium/potassium-transporting ATPase subunit alpha-1 (Na(+)/K(+) ATPase alpha-1 subunit) (EC 7.2.2.13) (Sodium pump subunit alpha-1)	ATP1A1	1023	AT1A1_HUMAN	42|50|46	138	46	3	5|9|4|8|7|6|10|5|7|6|7|5|2|2|0|2|0|0|3|5|0|0|7|6	1	1	1	1	1	15.83	10.42	0	Known	AP-MS	Virus-Host
M	P0DTC5	P05023	M_P05023	Sodium/potassium-transporting ATPase subunit alpha-1 (Na(+)/K(+) ATPase alpha-1 subunit) (EC 7.2.2.13) (Sodium pump subunit alpha-1)	ATP1A1	1023	AT1A1_HUMAN	16|13|17	46	15.33	3	5|5|7|5|0|5|0|1|5|6|3|4|0|0|0|0|0|0|0|0|2|2|0|0	0.99	1	0.99	1	0.99	3.83	7.36	0	Known	BioID-MS	Virus-Host
M	P0DTC5	P05026	M_P05026	Sodium/potassium-transporting ATPase subunit beta-1 (Sodium/potassium-dependent ATPase subunit beta-1)	ATP1B1	303	AT1B1_HUMAN	3|2|2	7	2.33	3	0|0|0|0|0|0|0|0|0|0|0|0|0|0|0|0|0|0|0|0|0|0|0|0	0.99	1	0.99	1	0.99	4.11	23.33	0	Known	AP-MS	Virus-Host
M	P0DTC5	P05141	M_P05141	ADP/ATP translocase 2 (ADP,ATP carrier protein 2) (ADP,ATP carrier protein, fibroblast isoform) (Adenine nucleotide translocator 2) (ANT 2) (Solute carrier family 25 member 5) [Cleaved into: ADP/ATP translocase 2, N-terminally processed]	SLC25A5	298	ADT2_HUMAN	27|31|25	83	27.67	3	10|8|7|7|7|6|0|5|7|6|7|7|7|6|6|5|9|9|7|6|5|4|9|10	1	1	1	1	1	9.72	4.15	0	Known	AP-MS	Virus-Host
M	P0DTC5	P05141	M_P05141	ADP/ATP translocase 2 (ADP,ATP carrier protein 2) (ADP,ATP carrier protein, fibroblast isoform) (Adenine nucleotide translocator 2) (ANT 2) (Solute carrier family 25 member 5) [Cleaved into: ADP/ATP translocase 2, N-terminally processed]	SLC25A5	298	ADT2_HUMAN	14|17|15	46	15.33	3	6|3|5|7|6|7|4|7|6|4|1|1|0|0|0|0|0|0|0|0|6|5|5|4	0.98	0.99	0.98	0.99	0.98	3.39	4.78	0	Known	BioID-MS	Virus-Host
M	P0DTC5	P05198	M_P05198	Eukaryotic translation initiation factor 2 subunit 1 (Eukaryotic translation initiation factor 2 subunit alpha) (eIF-2-alpha) (eIF-2A) (eIF-2alpha)	EIF2S1	315	IF2A_HUMAN	11|11|11	33	11	3	2|5|2|3|2|3|1|1|2|2|1|0|0|0|1|1|0|1|0|0|0|0|2|1	1	1	1	1	1	8.99	8.8	0	Known	BioID-MS	Virus-Host
M	P0DTC5	P05556	M_P05556	Integrin beta-1 (Fibronectin receptor subunit beta) (Glycoprotein IIa) (GPIIA) (VLA-4 subunit beta) (CD antigen CD29)	ITGB1	798	ITB1_HUMAN	5|5|4	14	4.67	3	0|0|0|0|0|0|0|0|4|0|1|0|0|0|0|0|0|0|0|0|0|0|0|0	0.99	0.99	0.99	0.99	0.99	3.92	22.4	0	Known	BioID-MS	Virus-Host
M	P0DTC5	P06733	M_P06733	Alpha-enolase (EC 4.2.1.11) (2-phospho-D-glycerate hydro-lyase) (C-myc promoter-binding protein) (Enolase 1) (MBP-1) (MPB-1) (Non-neural enolase) (NNE) (Phosphopyruvate hydratase) (Plasminogen-binding protein)	ENO1	434	ENOA_HUMAN	16|22|19	57	19	3	5|4|4|6|4|3|1|4|3|7|4|2|8|3|5|4|4|11|3|4|5|5|4|4	1	1	1	1	1	5.53	4.26	0	Novel	BioID-MS	Virus-Host
M	P0DTC5	P07195	M_P07195	L-lactate dehydrogenase B chain (LDH-B) (EC 1.1.1.27) (LDH heart subunit) (LDH-H) (Renal carcinoma antigen NY-REN-46)	LDHB	334	LDHB_HUMAN	2|2|4	8	2.67	3	0|0|0|0|0|0|0|0|0|0|0|0|0|0|0|0|0|0|0|0|0|0|0|0	0.99	1	0.99	1	0.99	4.11	26.67	0	Known	AP-MS	Virus-Host
M	P0DTC5	P07195	M_P07195	L-lactate dehydrogenase B chain (LDH-B) (EC 1.1.1.27) (LDH heart subunit) (LDH-H) (Renal carcinoma antigen NY-REN-46)	LDHB	334	LDHB_HUMAN	5|3|3	11	3.67	3	0|0|0|0|0|0|0|0|0|0|0|0|0|0|1|0|0|0|0|0|0|0|0|0	1	1	1	1	1	5.73	36.67	0	Known	BioID-MS	Virus-Host
M	P0DTC5	P07910	M_P07910	Heterogeneous nuclear ribonucleoproteins C1/C2 (hnRNP C1/C2)	HNRNPC	306	HNRPC_HUMAN	6|5|6	17	5.67	3	0|3|0|0|0|0|0|0|0|0|0|0|0|0|0|0|0|2|0|0|1|1|0|2	0.99	1	0.99	1	0.99	4.5	15.11	0	Known	AP-MS	Virus-Host
M	P0DTC5	P07910	M_P07910	Heterogeneous nuclear ribonucleoproteins C1/C2 (hnRNP C1/C2)	HNRNPC	306	HNRPC_HUMAN	3|5|6	14	4.67	3	1|3|3|1|0|2|0|0|0|0|0|0|0|0|0|0|0|0|2|3|0|0|1|1	0.91	0.98	0.91	0.98	0.91	1.3	6.59	0.01	Known	BioID-MS	Virus-Host
M	P0DTC5	P07947	M_P07947	Tyrosine-protein kinase Yes (EC 2.7.10.2) (Proto-oncogene c-Yes) (p61-Yes)	YES1	543	YES_HUMAN	7|4|7	18	6	3	0|0|0|0|0|0|0|0|0|0|0|0|0|0|0|0|0|0|0|0|0|0|0|0	1	1	1	1	1	7.48	60	0	Known	BioID-MS	Virus-Host
M	P0DTC5	P08195	M_P08195	4F2 cell-surface antigen heavy chain (4F2hc) (4F2 heavy chain antigen) (Lymphocyte activation antigen 4F2 large subunit) (Solute carrier family 3 member 2) (CD antigen CD98)	SLC3A2	630	4F2_HUMAN	4|3|4	11	3.67	3	0|0|0|0|0|0|0|0|3|3|0|3|0|0|0|1|0|0|0|0|1|0|0|0	0.92	0.94	0.92	0.94	0.92	2.05	8	0.01	Known	BioID-MS	Virus-Host
M	P0DTC5	P08240	M_P08240	Signal recognition particle receptor subunit alpha (SR-alpha) (Docking protein alpha) (DP-alpha)	SRPRA	638	SRPRA_HUMAN	5|5|6	16	5.33	3	0|0|0|0|0|1|0|1|0|0|0|0|0|0|0|0|0|0|0|0|0|0|0|0	1	1	1	1	1	9.16	53.33	0	Known	BioID-MS	Virus-Host
M	P0DTC5	P08243	M_P08243	Asparagine synthetase [glutamine-hydrolyzing] (EC 6.3.5.4) (Cell cycle control protein TS11) (Glutamine-dependent asparagine synthetase)	ASNS	561	ASNS_HUMAN	4|3|4	11	3.67	3	1|1|0|0|0|0|0|2|0|0|0|0|0|0|1|0|0|2|0|0|1|3|0|0	0.94	0.96	0.94	0.96	0.94	2.15	8	0.01	Known	BioID-MS	Virus-Host
M	P0DTC5	P09012	M_P09012	U1 small nuclear ribonucleoprotein A (U1 snRNP A) (U1-A) (U1A)	SNRPA	282	SNRPA_HUMAN	2|3|3	8	2.67	3	0|0|0|0|0|0|0|0|0|0|0|0|2|2|0|0|0|0|0|0|0|0|0|0	0.97	0.98	0.97	0.98	0.97	2.84	16	0.01	Novel	BioID-MS	Virus-Host
M	P0DTC5	P09496	M_P09496	Clathrin light chain A (Lca)	CLTA	248	CLCA_HUMAN	2|2|2	6	2	3	0|0|0|0|0|0|0|0|0|0|0|0|0|0|0|0|0|0|0|0|0|0|0|0	0.98	0.98	0.98	0.98	0.98	3.89	20	0	Novel	BioID-MS	Virus-Host
M	P0DTC5	P09543	M_P09543	2',3'-cyclic-nucleotide 3'-phosphodiesterase (CNP) (CNPase) (EC 3.1.4.37)	CNP	421	CN37_HUMAN	3|4|7	14	4.67	3	0|0|0|0|0|0|0|1|0|0|0|0|0|0|0|0|0|0|0|0|0|0|0|0	1	1	1	1	1	5.73	46.67	0	Known	BioID-MS	Virus-Host
M	P0DTC5	P09622	M_P09622	Dihydrolipoyl dehydrogenase, mitochondrial (EC 1.8.1.4) (Dihydrolipoamide dehydrogenase) (Glycine cleavage system L protein)	DLD	509	DLDH_HUMAN	3|4|4	11	3.67	3	1|1|0|1|0|1|0|0|0|0|0|0|0|0|0|0|0|0|0|0|0|0|0|0	1	1	1	1	1	4.7	22	0	Known	BioID-MS	Virus-Host
M	P0DTC5	P0DN76	M_P0DN76	Splicing factor U2AF 35 kDa subunit-like protein (U2 small nuclear RNA auxiliary factor 1-like protein 5)	U2AF1L5	240	U2AF5_HUMAN	2|4|4	10	3.33	3	0|0|0|0|0|0|0|0|0|0|0|0|0|0|0|0|0|0|1|0|0|0|0|0	0.99	1	0.99	1	0.99	3.89	33.33	0	Novel	BioID-MS	Virus-Host
M	P0DTC5	P0DP24	M_P0DP24	Calmodulin-2	CALM2	149	CALM2_HUMAN	8|12|14	34	11.33	3	2|1|1|1|1|1|1|0|2|3|2|2|2|1|2|1|0|2|1|1|2|1|0|0	1	1	1	1	1	5.82	9.07	0	Novel	AP-MS	Virus-Host
M	P0DTC5	P0DP24	M_P0DP24	Calmodulin-2	CALM2	149	CALM2_HUMAN	12|9|9	30	10	3	2|3|3|2|2|1|0|0|2|0|1|2|1|1|3|3|8|9|1|1|1|1|2|1	0.94	0.98	0.94	0.98	0.94	2.51	4.8	0.01	Novel	BioID-MS	Virus-Host
M	P0DTC5	P0DTC5	M_P0DTC5	Membrane protein (M) (E1 glycoprotein) (Matrix glycoprotein) (Membrane glycoprotein)	M	222	VME1_SARS2	15|15|16	46	15.33	3	0|0|0|0|0|0|0|0|0|0|0|0|0|0|0|0|0|0|0|0|0|0|0|0	1	1	1	1	1	24.88	153.33	0	Novel	AP-MS	Virus-Host
M	P0DTC5	P0DTC5	M_P0DTC5	Membrane protein (M) (E1 glycoprotein) (Matrix glycoprotein) (Membrane glycoprotein)	M	222	VME1_SARS2	3|4|2	9	3	3	0|0|0|0|0|0|0|0|0|0|0|0|0|0|0|0|0|0|0|0|0|0|0|0	0.99	1	0.99	1	0.99	3.89	30	0	Novel	BioID-MS	Virus-Host
M	P0DTC5	P10321	M_P10321	HLA class I histocompatibility antigen, C alpha chain (HLA-C) (HLA-Cw) (Human leukocyte antigen C)	HLA-C	366	HLAC_HUMAN	4|7|7	18	6	3	0|0|0|0|0|0|0|0|0|0|0|0|0|0|0|0|0|0|0|0|0|0|0|0	1	1	1	1	1	7.69	60	0	Novel	AP-MS	Virus-Host
M	P0DTC5	P10809	M_P10809	60 kDa heat shock protein, mitochondrial (EC 5.6.1.7) (60 kDa chaperonin) (Chaperonin 60) (CPN60) (Heat shock protein 60) (HSP-60) (Hsp60) (HuCHA60) (Mitochondrial matrix protein P1) (P60 lymphocyte protein)	HSPD1	573	CH60_HUMAN	42|40|38	120	40	3	13|13|15|16|15|13|6|13|9|6|7|11|11|5|6|4|11|12|26|19|11|14|3|6	0.99	1	0.99	1	0.99	3.76	3.62	0	Novel	BioID-MS	Virus-Host
M	P0DTC5	P11177	M_P11177	Pyruvate dehydrogenase E1 component subunit beta, mitochondrial (PDHE1-B) (EC 1.2.4.1)	PDHB	359	ODPB_HUMAN	2|3|2	7	2.33	3	0|0|0|0|0|0|0|0|0|0|0|0|0|0|0|0|0|0|0|0|0|0|0|0	0.99	1	0.99	1	0.99	3.89	23.33	0	Novel	BioID-MS	Virus-Host
M	P0DTC5	P11717	M_P11717	Cation-independent mannose-6-phosphate receptor (CI Man-6-P receptor) (CI-MPR) (M6PR) (300 kDa mannose 6-phosphate receptor) (MPR 300) (Insulin-like growth factor 2 receptor) (Insulin-like growth factor II receptor) (IGF-II receptor) (M6P/IGF2 receptor) (M6P/IGF2R) (CD antigen CD222)	IGF2R	2491	MPRI_HUMAN	15|11|12	38	12.67	3	0|0|0|0|0|0|0|0|0|0|0|0|0|0|0|1|0|0|0|0|0|0|0|0	1	1	1	1	1	18.62	126.67	0	Known	BioID-MS	Virus-Host
M	P0DTC5	P12236	M_P12236	ADP/ATP translocase 3 (ADP,ATP carrier protein 3) (ADP,ATP carrier protein, isoform T2) (ANT 2) (Adenine nucleotide translocator 3) (ANT 3) (Solute carrier family 25 member 6) [Cleaved into: ADP/ATP translocase 3, N-terminally processed]	SLC25A6	298	ADT3_HUMAN	22|25|22	69	23	3	7|7|7|0|6|6|6|0|0|0|0|0|0|0|0|0|9|0|0|0|0|0|0|0	1	1	1	1	1	5.34	11.5	0	Known	AP-MS	Virus-Host
M	P0DTC5	P12236	M_P12236	ADP/ATP translocase 3 (ADP,ATP carrier protein 3) (ADP,ATP carrier protein, isoform T2) (ANT 2) (Adenine nucleotide translocator 3) (ANT 3) (Solute carrier family 25 member 6) [Cleaved into: ADP/ATP translocase 3, N-terminally processed]	SLC25A6	298	ADT3_HUMAN	15|17|15	47	15.67	3	6|4|6|5|6|5|0|6|0|0|0|0|0|0|0|0|0|0|0|0|0|0|0|0	0.99	0.99	0.99	0.99	0.99	4.43	9.89	0	Known	BioID-MS	Virus-Host
M	P0DTC5	P13645	M_P13645	Keratin, type I cytoskeletal 10 (Cytokeratin-10) (CK-10) (Keratin-10) (K10)	KRT10	584	K1C10_HUMAN	10|9|11	30	10	3	0|3|4|2|0|0|0|0|0|0|0|2|0|1|0|3|10|3|0|7|0|0|0|1	0.95	0.97	0.95	0.97	0.95	2.74	6.67	0.01	Novel	BioID-MS	Virus-Host
M	P0DTC5	P13674	M_P13674	Prolyl 4-hydroxylase subunit alpha-1 (4-PH alpha-1) (EC 1.14.11.2) (Procollagen-proline,2-oxoglutarate-4-dioxygenase subunit alpha-1)	P4HA1	534	P4HA1_HUMAN	4|5|7	16	5.33	3	1|0|1|1|0|1|0|1|0|1|1|1|0|0|0|0|0|0|0|0|0|0|0|0	1	1	1	1	1	4.88	16	0	Novel	AP-MS	Virus-Host
M	P0DTC5	P14209	M_P14209	CD99 antigen (12E7) (E2 antigen) (Protein MIC2) (T-cell surface glycoprotein E2) (CD antigen CD99)	CD99	185	CD99_HUMAN	2|2|2	6	2	3	0|0|0|0|0|0|0|0|0|0|0|0|0|0|0|0|0|0|0|0|0|0|0|0	0.98	0.98	0.98	0.98	0.98	3.89	20	0	Novel	BioID-MS	Virus-Host
M	P0DTC5	P14618	M_P14618	Pyruvate kinase PKM (EC 2.7.1.40) (Cytosolic thyroid hormone-binding protein) (CTHBP) (Opa-interacting protein 3) (OIP-3) (Pyruvate kinase 2/3) (Pyruvate kinase muscle isozyme) (Thyroid hormone-binding protein 1) (THBP1) (Tumor M2-PK) (p58)	PKM	531	KPYM_HUMAN	42|43|45	130	43.33	3	9|10|13|9|17|9|1|6|4|6|4|2|1|0|5|5|7|6|3|0|7|2|5|3	1	1	1	1	1	9.62	7.76	0	Known	BioID-MS	Virus-Host
M	P0DTC5	P14678	M_P14678	Small nuclear ribonucleoprotein-associated proteins B and B' (snRNP-B) (Sm protein B/B') (Sm-B/B') (SmB/B')	SNRPB	240	RSMB_HUMAN	5|6|6	17	5.67	3	0|0|1|0|0|2|0|2|2|0|0|0|0|1|0|0|0|1|4|2|2|3|3|1	0.95	0.97	0.95	0.97	0.95	2.41	5.67	0.01	Novel	BioID-MS	Virus-Host
M	P0DTC5	P14923	M_P14923	Junction plakoglobin (Catenin gamma) (Desmoplakin III) (Desmoplakin-3)	JUP	745	PLAK_HUMAN	12|13|12	37	12.33	3	0|0|0|0|0|0|0|1|6|7|6|8|0|0|2|4|0|0|0|0|0|0|1|0	0.98	0.98	0.98	0.98	0.98	3.61	8.46	0	Known	BioID-MS	Virus-Host
M	P0DTC5	P14927	M_P14927	Cytochrome b-c1 complex subunit 7 (Complex III subunit 7) (Complex III subunit VII) (QP-C) (Ubiquinol-cytochrome c reductase complex 14 kDa protein)	UQCRB	111	QCR7_HUMAN	3|3|4	10	3.33	3	0|0|0|0|0|0|0|0|0|0|0|0|0|0|0|0|0|0|0|0|0|0|0|0	1	1	1	1	1	5.73	33.33	0	Novel	BioID-MS	Virus-Host
M	P0DTC5	P16615	M_P16615	Sarcoplasmic/endoplasmic reticulum calcium ATPase 2 (SERCA2) (SR Ca(2+)-ATPase 2) (EC 7.2.2.10) (Calcium pump 2) (Calcium-transporting ATPase sarcoplasmic reticulum type, slow twitch skeletal muscle isoform) (Endoplasmic reticulum class 1/2 Ca(2+) ATPase)	ATP2A2	1042	AT2A2_HUMAN	91|86|85	262	87.33	3	13|10|12|11|10|7|11|6|13|12|10|7|13|11|13|7|7|7|9|6|7|4|12|13	1	1	1	1	1	68.95	9.07	0	Known	AP-MS	Virus-Host
M	P0DTC5	P17858	M_P17858	ATP-dependent 6-phosphofructokinase, liver type (ATP-PFK) (PFK-L) (EC 2.7.1.11) (6-phosphofructokinase type B) (Phosphofructo-1-kinase isozyme B) (PFK-B) (Phosphohexokinase)	PFKL	780	PFKAL_HUMAN	10|12|10	32	10.67	3	0|0|0|0|0|0|0|0|0|0|0|0|0|0|1|0|0|0|0|0|0|0|0|0	1	1	1	1	1	17.3	106.67	0	Known	AP-MS	Virus-Host
M	P0DTC5	P18031	M_P18031	Tyrosine-protein phosphatase non-receptor type 1 (EC 3.1.3.48) (Protein-tyrosine phosphatase 1B) (PTP-1B)	PTPN1	435	PTN1_HUMAN	10|10|10	30	10	3	0|0|0|0|0|0|0|0|0|0|0|0|0|0|0|0|0|0|0|0|0|0|0|0	1	1	1	1	1	17.09	100	0	Known	BioID-MS	Virus-Host
M	P0DTC5	P18077	M_P18077	60S ribosomal protein L35a (Cell growth-inhibiting gene 33 protein) (Large ribosomal subunit protein eL33)	RPL35A	110	RL35A_HUMAN	6|5|4	15	5	3	0|1|1|1|1|2|1|0|0|0|1|1|6|3|4|3|1|0|0|0|1|2|1|1	0.84	0.93	0.84	0.93	0.84	0.93	3.87	0.01	Known	AP-MS	Virus-Host
M	P0DTC5	P18085	M_P18085	ADP-ribosylation factor 4	ARF4	180	ARF4_HUMAN	7|7|6	20	6.67	3	1|0|0|0|0|0|0|0|0|0|0|0|0|0|0|0|0|0|0|1|0|0|2|2	1	1	1	1	1	7.05	26.67	0	Known	AP-MS	Virus-Host
M	P0DTC5	P18085	M_P18085	ADP-ribosylation factor 4	ARF4	180	ARF4_HUMAN	4|5|4	13	4.33	3	1|1|0|0|2|0|0|0|0|0|0|0|0|0|0|0|0|0|0|0|0|0|0|0	1	1	1	1	1	5.71	26	0	Known	BioID-MS	Virus-Host
M	P0DTC5	P19623	M_P19623	Spermidine synthase (SPDSY) (EC 2.5.1.16) (Putrescine aminopropyltransferase)	SRM	302	SPEE_HUMAN	5|4|4	13	4.33	3	0|0|0|0|0|0|0|0|0|0|0|0|0|0|1|0|0|0|0|0|0|0|0|0	1	1	1	1	1	7.48	43.33	0	Novel	BioID-MS	Virus-Host
M	P0DTC5	P20020	M_P20020	Plasma membrane calcium-transporting ATPase 1 (EC 7.2.2.10) (Plasma membrane calcium ATPase isoform 1) (PMCA1) (Plasma membrane calcium pump isoform 1)	ATP2B1	1220	AT2B1_HUMAN	28|29|24	81	27	3	5|5|5|4|3|4|3|4|8|10|7|6|0|0|0|0|0|1|1|0|0|0|2|0	1	1	1	1	1	6.72	9.53	0	Known	AP-MS	Virus-Host
M	P0DTC5	P20020	M_P20020	Plasma membrane calcium-transporting ATPase 1 (EC 7.2.2.10) (Plasma membrane calcium ATPase isoform 1) (PMCA1) (Plasma membrane calcium pump isoform 1)	ATP2B1	1220	AT2B1_HUMAN	6|4|3	13	4.33	3	0|1|0|0|0|0|0|0|6|3|2|3|0|0|0|0|0|0|0|0|0|0|0|0	0.9	0.96	0.9	0.96	0.9	1.63	6.93	0.01	Known	BioID-MS	Virus-Host
M	P0DTC5	P20042	M_P20042	Eukaryotic translation initiation factor 2 subunit 2 (Eukaryotic translation initiation factor 2 subunit beta) (eIF-2-beta)	EIF2S2	333	IF2B_HUMAN	5|5|5	15	5	3	2|2|2|1|2|3|0|1|0|2|1|1|0|0|1|1|1|0|0|0|0|0|0|0	0.99	0.99	0.99	0.99	0.99	4.44	6	0	Novel	BioID-MS	Virus-Host
M	P0DTC5	P20340	M_P20340	Ras-related protein Rab-6A (Rab-6)	RAB6A	208	RAB6A_HUMAN	4|4|4	12	4	3	1|0|0|0|0|0|0|0|0|0|0|0|0|0|0|0|0|0|0|0|0|0|0|0	1	1	1	1	1	7.69	40	0	Known	AP-MS	Virus-Host
M	P0DTC5	P20700	M_P20700	Lamin-B1	LMNB1	586	LMNB1_HUMAN	11|10|12	33	11	3	2|0|0|0|1|0|0|0|2|3|0|0|1|0|0|0|0|2|1|0|1|0|0|2	1	1	1	1	1	9.9	17.6	0	Known	AP-MS	Virus-Host
M	P0DTC5	P20700	M_P20700	Lamin-B1	LMNB1	586	LMNB1_HUMAN	14|13|17	44	14.67	3	0|0|0|0|0|0|0|2|0|0|0|0|0|0|0|0|0|0|0|0|0|0|1|0	1	1	1	1	1	14.3	117.33	0	Known	BioID-MS	Virus-Host
M	P0DTC5	P21964	M_P21964	Catechol O-methyltransferase (EC 2.1.1.6)	COMT	271	COMT_HUMAN	3|3|2	8	2.67	3	0|0|0|0|0|0|0|0|0|0|0|0|0|0|0|0|0|0|0|0|0|0|0|0	0.99	1	0.99	1	0.99	3.89	26.67	0	Known	BioID-MS	Virus-Host
M	P0DTC5	P23634	M_P23634	Plasma membrane calcium-transporting ATPase 4 (PMCA4) (EC 7.2.2.10) (Matrix-remodeling-associated protein 1) (Plasma membrane calcium ATPase isoform 4) (Plasma membrane calcium pump isoform 4)	ATP2B4	1241	AT2B4_HUMAN	10|9|9	28	9.33	3	0|5|0|0|0|0|0|0|5|0|0|0|0|0|0|0|0|0|0|0|0|0|0|0	0.99	1	0.99	1	0.99	5.06	22.4	0	Known	AP-MS	Virus-Host
M	P0DTC5	P25205	M_P25205	DNA replication licensing factor MCM3 (EC 3.6.4.12) (DNA polymerase alpha holoenzyme-associated protein P1) (P1-MCM3) (RLF subunit beta) (p102)	MCM3	808	MCM3_HUMAN	7|10|13	30	10	3	0|0|0|0|0|0|0|1|0|0|0|0|1|1|0|0|0|0|0|0|0|0|0|0	1	1	1	1	1	11.92	80	0	Known	BioID-MS	Virus-Host
M	P0DTC5	P27824	M_P27824	Calnexin (IP90) (Major histocompatibility complex class I antigen-binding protein p88) (p90)	CANX	592	CALX_HUMAN	17|16|17	50	16.67	3	4|1|0|1|1|0|1|0|0|1|0|0|0|0|0|0|1|0|1|0|0|0|2|1	1	1	1	1	1	15.14	28.57	0	Novel	AP-MS	Virus-Host
M	P0DTC5	P27824	M_P27824	Calnexin (IP90) (Major histocompatibility complex class I antigen-binding protein p88) (p90)	CANX	592	CALX_HUMAN	9|10|11	30	10	3	0|2|2|2|1|2|0|1|0|0|0|0|0|0|0|0|0|0|0|0|0|0|0|0	1	1	1	1	1	9.07	24	0	Novel	BioID-MS	Virus-Host
M	P0DTC5	P27986	M_P27986	Phosphatidylinositol 3-kinase regulatory subunit alpha (PI3-kinase regulatory subunit alpha) (PI3K regulatory subunit alpha) (PtdIns-3-kinase regulatory subunit alpha) (Phosphatidylinositol 3-kinase 85 kDa regulatory subunit alpha) (PI3-kinase subunit p85-alpha) (PtdIns-3-kinase regulatory subunit p85-alpha)	PIK3R1	724	P85A_HUMAN	3|3|4	10	3.33	3	0|0|0|0|0|0|0|0|1|0|1|0|0|0|0|0|0|0|0|0|0|0|0|0	1	1	1	1	1	5.73	33.33	0	Novel	BioID-MS	Virus-Host
M	P0DTC5	P29317	M_P29317	Ephrin type-A receptor 2 (EC 2.7.10.1) (Epithelial cell kinase) (Tyrosine-protein kinase receptor ECK)	EPHA2	976	EPHA2_HUMAN	10|8|8	26	8.67	3	0|0|0|0|0|0|0|0|6|2|1|1|0|0|0|0|0|0|0|0|0|0|0|0	0.99	1	0.99	1	0.99	4.63	20.8	0	Known	BioID-MS	Virus-Host
M	P0DTC5	P29966	M_P29966	Myristoylated alanine-rich C-kinase substrate (MARCKS) (Protein kinase C substrate, 80 kDa protein, light chain) (80K-L protein) (PKCSL)	MARCKS	332	MARCS_HUMAN	8|7|9	24	8	3	0|0|1|0|0|1|0|0|5|1|3|1|0|0|0|0|0|0|0|0|0|0|1|0	0.99	1	0.99	1	0.99	4.29	14.77	0	Known	BioID-MS	Virus-Host
M	P0DTC5	P30044	M_P30044	Peroxiredoxin-5, mitochondrial (EC 1.11.1.24) (Alu corepressor 1) (Antioxidant enzyme B166) (AOEB166) (Liver tissue 2D-page spot 71B) (PLP) (Peroxiredoxin V) (Prx-V) (Peroxisomal antioxidant enzyme) (TPx type VI) (Thioredoxin peroxidase PMP20) (Thioredoxin-dependent peroxiredoxin 5)	PRDX5	214	PRDX5_HUMAN	7|5|6	18	6	3	0|0|0|0|0|0|0|0|0|0|0|0|0|0|0|0|0|0|0|0|0|0|0|0	1	1	1	1	1	9.16	60	0	Novel	BioID-MS	Virus-Host
M	P0DTC5	P30153	M_P30153	Serine/threonine-protein phosphatase 2A 65 kDa regulatory subunit A alpha isoform (Medium tumor antigen-associated 61 kDa protein) (PP2A subunit A isoform PR65-alpha) (PP2A subunit A isoform R1-alpha)	PPP2R1A	589	2AAA_HUMAN	4|4|9	17	5.67	3	1|0|1|1|0|0|0|0|3|2|3|2|3|0|3|1|0|0|0|0|0|0|0|0	0.92	1	0.92	1	0.92	2.06	6.8	0.01	Novel	AP-MS	Virus-Host
M	P0DTC5	P30153	M_P30153	Serine/threonine-protein phosphatase 2A 65 kDa regulatory subunit A alpha isoform (Medium tumor antigen-associated 61 kDa protein) (PP2A subunit A isoform PR65-alpha) (PP2A subunit A isoform R1-alpha)	PPP2R1A	589	2AAA_HUMAN	2|2|3	7	2.33	3	1|0|0|0|0|0|1|1|0|2|1|0|0|0|0|0|0|0|0|0|0|1|0|0	0.91	0.98	0.91	0.98	0.91	1.97	8	0.01	Novel	BioID-MS	Virus-Host
M	P0DTC5	P30825	M_P30825	High affinity cationic amino acid transporter 1 (CAT-1) (CAT1) (Ecotropic retroviral leukemia receptor homolog) (Ecotropic retrovirus receptor homolog) (Solute carrier family 7 member 1) (System Y+ basic amino acid transporter)	SLC7A1	629	SL7A1_HUMAN	3|3|2	8	2.67	3	0|0|0|0|0|0|0|0|0|0|0|0|0|0|0|0|0|0|0|0|0|0|0|0	0.99	1	0.99	1	0.99	4.11	26.67	0	Known	AP-MS	Virus-Host
M	P0DTC5	P31040	M_P31040	Succinate dehydrogenase [ubiquinone] flavoprotein subunit, mitochondrial (EC 1.3.5.1) (Flavoprotein subunit of complex II) (Fp)	SDHA	664	SDHA_HUMAN	4|4|4	12	4	3	1|1|0|1|0|0|0|0|1|0|0|0|0|0|0|0|0|0|0|0|0|0|0|1	1	1	1	1	1	5.86	19.2	0	Known	AP-MS	Virus-Host
M	P0DTC5	P31689	M_P31689	DnaJ homolog subfamily A member 1 (DnaJ protein homolog 2) (HSDJ) (Heat shock 40 kDa protein 4) (Heat shock protein J2) (HSJ-2) (Human DnaJ protein 2) (hDj-2)	DNAJA1	397	DNJA1_HUMAN	16|17|20	53	17.67	3	2|4|3|2|6|3|3|3|2|2|2|1|1|0|3|0|5|4|3|2|4|3|4|4	1	1	1	1	1	10.37	6.42	0	Known	AP-MS	Virus-Host
M	P0DTC5	P31689	M_P31689	DnaJ homolog subfamily A member 1 (DnaJ protein homolog 2) (HSDJ) (Heat shock 40 kDa protein 4) (Heat shock protein J2) (HSJ-2) (Human DnaJ protein 2) (hDj-2)	DNAJA1	397	DNJA1_HUMAN	4|6|8	18	6	3	0|1|1|1|1|0|0|1|1|3|3|1|0|2|0|0|0|0|0|0|0|0|4|3	0.93	0.99	0.93	0.99	0.93	1.68	6.55	0.01	Known	BioID-MS	Virus-Host
M	P0DTC5	P31948	M_P31948	Stress-induced-phosphoprotein 1 (STI1) (Hsc70/Hsp90-organizing protein) (Hop) (Renal carcinoma antigen NY-REN-11) (Transformation-sensitive protein IEF SSP 3521)	STIP1	543	STIP1_HUMAN	8|11|11	30	10	3	4|3|2|2|2|3|2|1|3|2|3|3|1|2|1|1|2|2|3|4|0|1|3|3	0.98	1	0.98	1	0.98	3.03	4.53	0	Known	AP-MS	Virus-Host
M	P0DTC5	P31948	M_P31948	Stress-induced-phosphoprotein 1 (STI1) (Hsc70/Hsp90-organizing protein) (Hop) (Renal carcinoma antigen NY-REN-11) (Transformation-sensitive protein IEF SSP 3521)	STIP1	543	STIP1_HUMAN	6|7|7	20	6.67	3	2|1|1|2|2|1|0|2|3|0|0|0|0|0|1|1|3|1|1|0|2|1|0|1	0.99	0.99	0.99	0.99	0.99	3.9	6.4	0	Known	BioID-MS	Virus-Host
M	P0DTC5	P33947	M_P33947	ER lumen protein-retaining receptor 2 (ERD2-like protein 1) (ELP-1) (KDEL endoplasmic reticulum protein retention receptor 2) (KDEL receptor 2)	KDELR2	212	ERD22_HUMAN	3|3|3	9	3	3	1|1|1|0|0|0|0|0|0|0|0|0|0|0|0|0|0|0|0|0|0|0|0|0	1	1	1	1	1	5.52	24	0	Novel	AP-MS	Virus-Host
M	P0DTC5	P33992	M_P33992	DNA replication licensing factor MCM5 (EC 3.6.4.12) (CDC46 homolog) (P1-CDC46)	MCM5	734	MCM5_HUMAN	7|4|5	16	5.33	3	1|0|0|0|0|0|0|0|0|0|0|0|0|0|0|0|0|0|0|0|0|0|0|0	1	1	1	1	1	7.48	53.33	0	Known	BioID-MS	Virus-Host
M	P0DTC5	P34932	M_P34932	Heat shock 70 kDa protein 4 (HSP70RY) (Heat shock 70-related protein APG-2)	HSPA4	840	HSP74_HUMAN	15|14|17	46	15.33	3	7|2|7|5|9|7|1|4|5|9|2|4|2|0|1|0|0|0|0|0|2|0|7|6	0.96	0.98	0.96	0.98	0.96	2.82	4.6	0.01	Known	BioID-MS	Virus-Host
M	P0DTC5	P35613	M_P35613	Basigin (5F7) (Collagenase stimulatory factor) (Extracellular matrix metalloproteinase inducer) (EMMPRIN) (Hepatoma-associated antigen) (HAb18G) (Leukocyte activation antigen M6) (OK blood group antigen) (Tumor cell-derived collagenase stimulatory factor) (TCSF) (CD antigen CD147)	BSG	385	BASI_HUMAN	6|5|4	15	5	3	1|0|0|0|1|0|0|0|0|0|0|0|0|0|0|0|0|0|0|0|0|0|0|0	1	1	1	1	1	7.69	50	0	Novel	AP-MS	Virus-Host
M	P0DTC5	P35613	M_P35613	Basigin (5F7) (Collagenase stimulatory factor) (Extracellular matrix metalloproteinase inducer) (EMMPRIN) (Hepatoma-associated antigen) (HAb18G) (Leukocyte activation antigen M6) (OK blood group antigen) (Tumor cell-derived collagenase stimulatory factor) (TCSF) (CD antigen CD147)	BSG	385	BASI_HUMAN	2|3|2	7	2.33	3	0|0|0|0|0|0|0|0|0|0|1|0|0|0|0|0|0|0|0|0|0|0|0|0	0.99	1	0.99	1	0.99	3.89	23.33	0	Novel	BioID-MS	Virus-Host
M	P0DTC5	P36957	M_P36957	Dihydrolipoyllysine-residue succinyltransferase component of 2-oxoglutarate dehydrogenase complex, mitochondrial (EC 2.3.1.61) (2-oxoglutarate dehydrogenase complex component E2) (OGDC-E2) (Dihydrolipoamide succinyltransferase component of 2-oxoglutarate dehydrogenase complex) (E2K)	DLST	453	ODO2_HUMAN	4|4|2	10	3.33	3	0|0|0|0|0|0|0|0|0|0|0|0|0|0|0|0|0|0|0|0|0|0|1|0	0.99	1	0.99	1	0.99	4.11	33.33	0	Novel	AP-MS	Virus-Host
M	P0DTC5	P38919	M_P38919	Eukaryotic initiation factor 4A-III (eIF-4A-III) (eIF4A-III) (EC 3.6.4.13) (ATP-dependent RNA helicase DDX48) (ATP-dependent RNA helicase eIF4A-3) (DEAD box protein 48) (Eukaryotic initiation factor 4A-like NUK-34) (Eukaryotic translation initiation factor 4A isoform 3) (Nuclear matrix protein 265) (NMP 265) (hNMP 265) [Cleaved into: Eukaryotic initiation factor 4A-III, N-terminally processed]	EIF4A3	411	IF4A3_HUMAN	16|14|15	45	15	3	4|2|2|2|5|4|0|1|0|0|0|0|0|0|0|0|0|0|0|0|0|3|0|0	1	1	1	1	1	6.48	15.65	0	Known	BioID-MS	Virus-Host
M	P0DTC5	P39019	M_P39019	40S ribosomal protein S19 (Small ribosomal subunit protein eS19)	RPS19	145	RS19_HUMAN	8|9|8	25	8.33	3	1|2|1|1|1|0|0|0|1|0|2|0|2|1|2|1|0|0|0|0|1|0|0|0	1	1	1	1	1	8.48	12.5	0	Novel	AP-MS	Virus-Host
M	P0DTC5	P39019	M_P39019	40S ribosomal protein S19 (Small ribosomal subunit protein eS19)	RPS19	145	RS19_HUMAN	3|2|2	7	2.33	3	0|0|0|0|0|0|0|1|0|0|0|0|0|0|0|0|0|0|0|0|1|1|1|0	0.96	0.99	0.96	0.99	0.96	2.95	14	0.01	Novel	BioID-MS	Virus-Host
M	P0DTC5	P40616	M_P40616	ADP-ribosylation factor-like protein 1	ARL1	181	ARL1_HUMAN	2|4|4	10	3.33	3	1|1|1|0|0|0|0|0|0|0|0|0|1|0|1|0|0|0|1|0|0|0|0|0	0.97	1	0.97	1	0.97	2.28	13.33	0	Known	AP-MS	Virus-Host
M	P0DTC5	P40818	M_P40818	Ubiquitin carboxyl-terminal hydrolase 8 (EC 3.4.19.12) (Deubiquitinating enzyme 8) (Ubiquitin isopeptidase Y) (hUBPy) (Ubiquitin thioesterase 8) (Ubiquitin-specific-processing protease 8)	USP8	1118	UBP8_HUMAN	3|3|2	8	2.67	3	0|0|0|0|0|0|0|0|0|0|0|0|0|0|0|0|0|0|0|0|0|1|0|0	0.99	1	0.99	1	0.99	3.89	26.67	0	Novel	BioID-MS	Virus-Host
M	P0DTC5	P40939	M_P40939	Trifunctional enzyme subunit alpha, mitochondrial (78 kDa gastrin-binding protein) (Monolysocardiolipin acyltransferase) (EC 2.3.1.-) (TP-alpha) [Includes: Long-chain enoyl-CoA hydratase (EC 4.2.1.17); Long chain 3-hydroxyacyl-CoA dehydrogenase (EC 1.1.1.211)]	HADHA	763	ECHA_HUMAN	12|13|14	39	13	3	2|0|0|0|1|1|1|0|1|1|1|1|1|0|2|2|0|0|0|0|0|0|0|0	1	1	1	1	1	14.77	22.29	0	Known	AP-MS	Virus-Host
M	P0DTC5	P41091	M_P41091	Eukaryotic translation initiation factor 2 subunit 3 (EC 3.6.5.3) (Eukaryotic translation initiation factor 2 subunit gamma X) (eIF-2-gamma X) (eIF-2gX)	EIF2S3	472	IF2G_HUMAN	19|19|22	60	20	3	5|7|8|5|9|10|0|0|7|4|2|4|0|0|2|4|3|0|0|0|1|4|7|5	0.99	1	0.99	1	0.99	4.51	5.52	0	Known	BioID-MS	Virus-Host
M	P0DTC5	P42677	M_P42677	40S ribosomal protein S27 (Metallopan-stimulin 1) (MPS-1) (Small ribosomal subunit protein eS27)	RPS27	84	RS27_HUMAN	7|7|8	22	7.33	3	1|0|0|1|0|0|2|0|1|2|1|3|1|2|1|2|1|4|1|2|4|2|2|2	0.99	0.99	0.99	0.99	0.99	3.99	5.03	0	Known	AP-MS	Virus-Host
M	P0DTC5	P43307	M_P43307	Translocon-associated protein subunit alpha (TRAP-alpha) (Signal sequence receptor subunit alpha) (SSR-alpha)	SSR1	286	SSRA_HUMAN	4|4|2	10	3.33	3	0|0|1|0|1|1|0|0|0|0|0|0|0|0|0|0|2|2|0|0|1|0|0|0	0.95	0.99	0.95	0.99	0.95	1.83	10	0.01	Novel	AP-MS	Virus-Host
M	P0DTC5	P43378	M_P43378	Tyrosine-protein phosphatase non-receptor type 9 (EC 3.1.3.48) (Protein-tyrosine phosphatase MEG2) (PTPase MEG2)	PTPN9	593	PTN9_HUMAN	4|2|2	8	2.67	3	0|0|0|0|0|0|0|0|0|0|0|0|0|0|0|0|0|0|0|0|0|0|0|0	0.99	1	0.99	1	0.99	3.89	26.67	0	Known	BioID-MS	Virus-Host
M	P0DTC5	P43897	M_P43897	Elongation factor Ts, mitochondrial (EF-Ts) (EF-TsMt)	TSFM	325	EFTS_HUMAN	2|2|2	6	2	3	0|0|0|0|0|0|0|0|0|0|0|0|0|0|0|0|0|0|0|0|0|0|0|0	0.98	0.98	0.98	0.98	0.98	3.89	20	0	Novel	BioID-MS	Virus-Host
M	P0DTC5	P45880	M_P45880	Voltage-dependent anion-selective channel protein 2 (VDAC-2) (hVDAC2) (Outer mitochondrial membrane protein porin 2)	VDAC2	294	VDAC2_HUMAN	12|10|9	31	10.33	3	1|0|0|0|1|0|0|0|0|0|0|0|0|0|0|0|1|0|0|0|1|1|1|1	1	1	1	1	1	12.88	35.43	0	Known	AP-MS	Virus-Host
M	P0DTC5	P45880	M_P45880	Voltage-dependent anion-selective channel protein 2 (VDAC-2) (hVDAC2) (Outer mitochondrial membrane protein porin 2)	VDAC2	294	VDAC2_HUMAN	9|11|8	28	9.33	3	1|1|1|1|2|1|0|0|0|0|0|0|0|0|0|0|2|2|0|0|0|0|1|1	1	1	1	1	1	9.08	17.23	0	Known	BioID-MS	Virus-Host
M	P0DTC5	P46779	M_P46779	60S ribosomal protein L28 (Large ribosomal subunit protein eL28)	RPL28	137	RL28_HUMAN	5|7|7	19	6.33	3	1|2|1|1|1|1|1|1|1|1|1|1|6|3|4|2|2|2|3|1|1|0|1|3	0.88	0.96	0.88	0.96	0.88	0.95	3.71	0.01	Known	AP-MS	Virus-Host
M	P0DTC5	P46782	M_P46782	40S ribosomal protein S5 (Small ribosomal subunit protein uS7) [Cleaved into: 40S ribosomal protein S5, N-terminally processed]	RPS5	204	RS5_HUMAN	10|4|8	22	7.33	3	4|4|3|1|2|1|0|1|3|2|1|1|1|0|0|1|0|1|2|0|0|0|0|1	0.92	1	0.92	1	0.92	1.25	6.07	0.01	Novel	AP-MS	Virus-Host
M	P0DTC5	P46782	M_P46782	40S ribosomal protein S5 (Small ribosomal subunit protein uS7) [Cleaved into: 40S ribosomal protein S5, N-terminally processed]	RPS5	204	RS5_HUMAN	5|5|5	15	5	3	2|2|2|2|3|2|1|3|0|2|0|0|1|0|0|0|0|0|0|0|0|1|0|0	0.96	0.96	0.96	0.96	0.96	3.06	5.71	0.01	Novel	BioID-MS	Virus-Host
M	P0DTC5	P46940	M_P46940	Ras GTPase-activating-like protein IQGAP1 (p195)	IQGAP1	1657	IQGA1_HUMAN	13|12|11	36	12	3	0|0|0|0|1|0|0|0|0|0|0|0|0|0|0|0|0|0|0|0|0|0|0|0	1	1	1	1	1	18.62	120	0	Novel	BioID-MS	Virus-Host
M	P0DTC5	P46977	M_P46977	Dolichyl-diphosphooligosaccharide--protein glycosyltransferase subunit STT3A (Oligosaccharyl transferase subunit STT3A) (STT3-A) (EC 2.4.99.18) (B5) (Integral membrane protein 1) (Transmembrane protein TMC)	STT3A	705	STT3A_HUMAN	11|8|9	28	9.33	3	1|1|0|0|1|0|2|0|0|0|0|0|0|0|0|0|0|0|1|1|0|0|0|1	1	1	1	1	1	10.97	28	0	Known	AP-MS	Virus-Host
M	P0DTC5	P48651	M_P48651	Phosphatidylserine synthase 1 (PSS-1) (PtdSer synthase 1) (EC 2.7.8.29) (Serine-exchange enzyme I)	PTDSS1	473	PTSS1_HUMAN	2|2|2	6	2	3	0|0|0|0|0|0|0|0|0|0|0|0|0|0|0|0|0|0|0|0|0|0|0|0	0.98	0.98	0.98	0.98	0.98	4.11	20	0	Known	AP-MS	Virus-Host
M	P0DTC5	P48729	M_P48729	Casein kinase I isoform alpha (CKI-alpha) (EC 2.7.11.1) (CK1)	CSNK1A1	337	KC1A_HUMAN	2|2|2	6	2	3	0|0|0|0|0|0|0|0|0|0|0|0|0|0|0|0|0|0|0|0|0|0|0|0	0.98	0.98	0.98	0.98	0.98	3.89	20	0	Novel	BioID-MS	Virus-Host
M	P0DTC5	P49006	M_P49006	MARCKS-related protein (MARCKS-like protein 1) (Macrophage myristoylated alanine-rich C kinase substrate) (Mac-MARCKS) (MacMARCKS)	MARCKSL1	195	MRP_HUMAN	4|5|4	13	4.33	3	0|0|0|0|0|0|0|0|0|1|0|0|0|0|0|0|0|0|0|0|0|0|0|0	1	1	1	1	1	7.48	43.33	0	Novel	BioID-MS	Virus-Host
M	P0DTC5	P49366	M_P49366	Deoxyhypusine synthase (DHS) (EC 2.5.1.46)	DHPS	369	DHYS_HUMAN	2|4|2	8	2.67	3	0|0|0|0|0|0|0|0|0|0|0|0|0|0|0|1|0|0|1|0|0|0|0|0	0.99	1	0.99	1	0.99	3.89	26.67	0	Novel	BioID-MS	Virus-Host
M	P0DTC5	P49458	M_P49458	Signal recognition particle 9 kDa protein (SRP9)	SRP9	86	SRP09_HUMAN	2|2|2	6	2	3	0|0|0|0|0|0|0|0|0|0|0|1|0|0|0|0|0|0|0|0|0|0|0|0	0.98	0.98	0.98	0.98	0.98	3.89	20	0	Novel	BioID-MS	Virus-Host
M	P0DTC5	P49748	M_P49748	Very long-chain specific acyl-CoA dehydrogenase, mitochondrial (VLCAD) (EC 1.3.8.9)	ACADVL	655	ACADV_HUMAN	3|4|5	12	4	3	0|0|0|0|0|0|0|0|0|0|0|0|0|0|0|0|0|0|0|0|0|0|0|0	1	1	1	1	1	5.73	40	0	Novel	BioID-MS	Virus-Host
M	P0DTC5	P49755	M_P49755	Transmembrane emp24 domain-containing protein 10 (Protein TMED10) (21 kDa transmembrane-trafficking protein) (S31I125) (S31III125) (Tmp-21-I) (Transmembrane protein Tmp21) (p23) (p24 family protein delta-1) (p24delta1) (p24delta)	TMED10	219	TMEDA_HUMAN	5|2|3	10	3.33	3	0|0|0|0|0|0|0|0|0|0|0|0|0|0|0|0|0|0|0|0|0|0|0|0	0.99	1	0.99	1	0.99	4.11	33.33	0	Novel	AP-MS	Virus-Host
M	P0DTC5	P50454	M_P50454	Serpin H1 (47 kDa heat shock protein) (Arsenic-transactivated protein 3) (AsTP3) (Cell proliferation-inducing gene 14 protein) (Collagen-binding protein) (Colligin) (Rheumatoid arthritis-related antigen RA-A47)	SERPINH1	418	SERPH_HUMAN	12|14|13	39	13	3	4|3|4|5|6|4|3|5|3|0|1|3|0|0|0|0|2|2|0|1|2|3|1|0	1	1	1	1	1	5.22	6	0	Known	BioID-MS	Virus-Host
M	P0DTC5	P50851	M_P50851	Lipopolysaccharide-responsive and beige-like anchor protein (Beige-like protein) (CDC4-like protein)	LRBA	2863	LRBA_HUMAN	47|44|46	137	45.67	3	7|8|9|14|9|16|1|6|26|20|9|15|0|0|5|6|4|3|0|0|9|11|9|10	1	1	1	1	1	5.36	5.56	0	Known	BioID-MS	Virus-Host
M	P0DTC5	P51151	M_P51151	Ras-related protein Rab-9A	RAB9A	201	RAB9A_HUMAN	3|2|5	10	3.33	3	0|0|0|0|0|0|0|0|0|0|0|0|0|0|0|0|0|0|0|0|0|0|0|0	0.99	1	0.99	1	0.99	4.11	33.33	0	Novel	AP-MS	Virus-Host
M	P0DTC5	P51571	M_P51571	Translocon-associated protein subunit delta (TRAP-delta) (Signal sequence receptor subunit delta) (SSR-delta)	SSR4	173	SSRD_HUMAN	5|5|5	15	5	3	1|2|1|1|0|1|1|0|1|1|1|1|1|1|1|1|1|1|1|1|0|0|3|1	0.96	0.96	0.96	0.96	0.96	3.21	5.22	0	Novel	AP-MS	Virus-Host
M	P0DTC5	P51571	M_P51571	Translocon-associated protein subunit delta (TRAP-delta) (Signal sequence receptor subunit delta) (SSR-delta)	SSR4	173	SSRD_HUMAN	4|4|4	12	4	3	2|2|2|1|0|0|0|0|1|0|0|0|0|0|0|0|0|0|0|0|1|1|0|0	0.98	0.98	0.98	0.98	0.98	4	9.6	0	Novel	BioID-MS	Virus-Host
M	P0DTC5	P51648	M_P51648	Aldehyde dehydrogenase family 3 member A2 (EC 1.2.1.3) (EC 1.2.1.94) (Aldehyde dehydrogenase 10) (Fatty aldehyde dehydrogenase) (Microsomal aldehyde dehydrogenase)	ALDH3A2	485	AL3A2_HUMAN	9|6|7	22	7.33	3	1|1|0|0|1|1|0|0|0|1|0|0|3|3|3|1|2|3|2|1|1|0|3|2	0.99	1	0.99	1	0.99	4.18	6.07	0	Known	AP-MS	Virus-Host
M	P0DTC5	P51648	M_P51648	Aldehyde dehydrogenase family 3 member A2 (EC 1.2.1.3) (EC 1.2.1.94) (Aldehyde dehydrogenase 10) (Fatty aldehyde dehydrogenase) (Microsomal aldehyde dehydrogenase)	ALDH3A2	485	AL3A2_HUMAN	9|14|13	36	12	3	0|0|0|0|0|0|0|2|0|0|0|0|0|0|0|1|0|2|0|0|3|1|1|0	1	1	1	1	1	7.81	28.8	0	Known	BioID-MS	Virus-Host
M	P0DTC5	P51659	M_P51659	Peroxisomal multifunctional enzyme type 2 (MFE-2) (17-beta-hydroxysteroid dehydrogenase 4) (17-beta-HSD 4) (D-bifunctional protein) (DBP) (Multifunctional protein 2) (MFP-2) (Short chain dehydrogenase/reductase family 8C member 1) [Cleaved into: (3R)-hydroxyacyl-CoA dehydrogenase (EC 1.1.1.n12); Enoyl-CoA hydratase 2 (EC 4.2.1.107) (EC 4.2.1.119) (3-alpha,7-alpha,12-alpha-trihydroxy-5-beta-choles…	HSD17B4	736	DHB4_HUMAN	6|6|7	19	6.33	3	0|0|0|0|0|0|0|0|0|0|0|0|0|0|0|0|0|0|0|0|0|0|1|1	1	1	1	1	1	10.79	63.33	0	Known	BioID-MS	Virus-Host
M	P0DTC5	P52292	M_P52292	Importin subunit alpha-1 (Karyopherin subunit alpha-2) (RAG cohort protein 1) (SRP1-alpha)	KPNA2	529	IMA1_HUMAN	14|13|13	40	13.33	3	5|6|4|7|5|4|0|4|3|2|2|3|1|0|0|0|0|0|1|0|9|7|0|1	0.97	0.97	0.97	0.97	0.97	3.27	5	0.01	Novel	BioID-MS	Virus-Host
M	P0DTC5	P52298	M_P52298	Nuclear cap-binding protein subunit 2 (20 kDa nuclear cap-binding protein) (Cell proliferation-inducing gene 55 protein) (NCBP 20 kDa subunit) (CBP20) (NCBP-interacting protein 1) (NIP1)	NCBP2	156	NCBP2_HUMAN	2|2|2	6	2	3	0|0|0|0|0|1|0|0|0|0|0|0|0|0|0|0|0|0|0|0|0|0|0|0	0.98	0.98	0.98	0.98	0.98	3.89	20	0	Novel	BioID-MS	Virus-Host
M	P0DTC5	P52429	M_P52429	Diacylglycerol kinase epsilon (DAG kinase epsilon) (EC 2.7.1.107) (Diglyceride kinase epsilon) (DGK-epsilon)	DGKE	567	DGKE_HUMAN	4|2|2	8	2.67	3	0|0|0|0|0|0|0|0|0|0|0|0|0|0|0|0|0|0|0|0|0|0|0|0	0.99	1	0.99	1	0.99	4.11	26.67	0	Known	AP-MS	Virus-Host
M	P0DTC5	P53007	M_P53007	Tricarboxylate transport protein, mitochondrial (Citrate transport protein) (CTP) (Solute carrier family 25 member 1) (Tricarboxylate carrier protein)	SLC25A1	311	TXTP_HUMAN	7|4|5	16	5.33	3	3|2|1|0|1|1|0|0|1|1|2|2|0|0|0|0|0|0|0|0|0|0|0|0	0.98	1	0.98	1	0.98	3.2	9.14	0	Known	AP-MS	Virus-Host
M	P0DTC5	P53007	M_P53007	Tricarboxylate transport protein, mitochondrial (Citrate transport protein) (CTP) (Solute carrier family 25 member 1) (Tricarboxylate carrier protein)	SLC25A1	311	TXTP_HUMAN	2|2|2	6	2	3	0|0|0|1|0|0|0|1|0|0|0|0|0|0|0|0|0|0|0|0|0|0|0|0	0.98	0.98	0.98	0.98	0.98	3.89	20	0	Known	BioID-MS	Virus-Host
M	P0DTC5	P53680	M_P53680	AP-2 complex subunit sigma (Adaptor protein complex AP-2 subunit sigma) (Adaptor-related protein complex 2 subunit sigma) (Clathrin assembly protein 2 sigma small chain) (Clathrin coat assembly protein AP17) (Clathrin coat-associated protein AP17) (HA2 17 kDa subunit) (Plasma membrane adaptor AP-2 17 kDa protein) (Sigma2-adaptin)	AP2S1	142	AP2S1_HUMAN	4|3|2	9	3	3	0|0|0|0|0|0|0|0|0|0|0|1|0|0|0|0|0|0|0|0|0|1|0|0	0.99	1	0.99	1	0.99	3.89	30	0	Novel	BioID-MS	Virus-Host
M	P0DTC5	P54709	M_P54709	Sodium/potassium-transporting ATPase subunit beta-3 (Sodium/potassium-dependent ATPase subunit beta-3) (ATPB-3) (CD antigen CD298)	ATP1B3	279	AT1B3_HUMAN	4|6|6	16	5.33	3	0|0|0|0|0|0|0|0|1|0|0|0|0|0|0|0|0|0|0|0|0|0|0|0	1	1	1	1	1	7.69	53.33	0	Novel	AP-MS	Virus-Host
M	P0DTC5	P54709	M_P54709	Sodium/potassium-transporting ATPase subunit beta-3 (Sodium/potassium-dependent ATPase subunit beta-3) (ATPB-3) (CD antigen CD298)	ATP1B3	279	AT1B3_HUMAN	3|2|3	8	2.67	3	0|0|0|0|0|0|0|0|2|0|0|0|0|0|0|0|0|0|0|0|0|0|0|0	0.99	0.99	0.99	0.99	0.99	3.68	26.67	0	Novel	BioID-MS	Virus-Host
M	P0DTC5	P54792	M_P54792	Putative segment polarity protein dishevelled homolog DVL1P1 (DSH homolog 1-like) (Segment polarity protein dishevelled homolog DVL-1-like) (Dishevelled-1-like)	DVL1P1	670	DVLP1_HUMAN	2|3|3	8	2.67	3	0|0|0|0|0|0|0|0|0|0|1|0|0|0|0|0|3|0|0|0|0|0|0|0	0.97	0.98	0.97	0.98	0.97	2.91	16	0.01	Novel	BioID-MS	Virus-Host
M	P0DTC5	P54920	M_P54920	Alpha-soluble NSF attachment protein (SNAP-alpha) (N-ethylmaleimide-sensitive factor attachment protein alpha)	NAPA	295	SNAA_HUMAN	2|3|2	7	2.33	3	0|1|1|0|1|1|0|0|1|0|0|0|0|0|0|0|0|0|0|0|0|0|0|0	0.93	0.98	0.93	0.98	0.93	2.31	11.2	0.01	Novel	BioID-MS	Virus-Host
M	P0DTC5	P55011	M_P55011	Solute carrier family 12 member 2 (Basolateral Na-K-Cl symporter) (Bumetanide-sensitive sodium-(potassium)-chloride cotransporter 2)	SLC12A2	1212	S12A2_HUMAN	9|11|7	27	9	3	0|0|0|0|0|0|0|0|14|5|5|8|0|0|0|0|1|1|0|0|0|0|0|0	0.94	0.96	0.94	0.96	0.94	2.26	6.35	0.01	Known	BioID-MS	Virus-Host
M	P0DTC5	P55084	M_P55084	Trifunctional enzyme subunit beta, mitochondrial (TP-beta) [Includes: 3-ketoacyl-CoA thiolase (EC 2.3.1.155) (EC 2.3.1.16) (Acetyl-CoA acyltransferase) (Beta-ketothiolase)]	HADHB	474	ECHB_HUMAN	9|5|11	25	8.33	3	1|0|1|0|1|1|0|0|0|0|1|0|2|0|2|0|0|0|0|1|0|0|0|0	1	1	1	1	1	7.64	20	0	Known	AP-MS	Virus-Host
M	P0DTC5	P55786	M_P55786	Puromycin-sensitive aminopeptidase (PSA) (EC 3.4.11.14) (Cytosol alanyl aminopeptidase) (AAP-S)	NPEPPS	919	PSA_HUMAN	2|3|2	7	2.33	3	0|0|0|0|0|0|0|0|0|0|0|0|0|0|0|0|0|0|0|0|0|0|0|0	0.99	1	0.99	1	0.99	4.11	23.33	0	Novel	AP-MS	Virus-Host
M	P0DTC5	P56134	M_P56134	ATP synthase subunit f, mitochondrial (ATP synthase membrane subunit f)	ATP5MF	94	ATPK_HUMAN	2|2|3	7	2.33	3	0|0|0|0|0|0|0|0|0|0|0|0|0|0|0|0|0|0|0|0|0|0|0|0	0.99	1	0.99	1	0.99	3.89	23.33	0	Novel	BioID-MS	Virus-Host
M	P0DTC5	P56270	M_P56270	Myc-associated zinc finger protein (MAZI) (Pur-1) (Purine-binding transcription factor) (Serum amyloid A-activating factor-1) (SAF-1) (Transcription factor Zif87) (ZF87) (Zinc finger protein 801)	MAZ	477	MAZ_HUMAN	4|4|3	11	3.67	3	0|0|0|1|0|0|0|0|0|0|0|0|0|0|0|0|0|0|0|0|0|0|0|2	0.99	1	0.99	1	0.99	4.61	29.33	0	Novel	BioID-MS	Virus-Host
M	P0DTC5	P57088	M_P57088	Transmembrane protein 33 (Protein DB83) (SHINC-3)	TMEM33	247	TMM33_HUMAN	8|5|5	18	6	3	1|1|1|1|1|1|1|0|0|0|0|1|0|0|0|0|0|0|0|0|0|0|1|0	1	1	1	1	1	6.08	16	0	Known	AP-MS	Virus-Host
M	P0DTC5	P57088	M_P57088	Transmembrane protein 33 (Protein DB83) (SHINC-3)	TMEM33	247	TMM33_HUMAN	2|2|2	6	2	3	0|0|1|0|1|0|0|1|0|0|0|0|0|0|0|0|0|1|0|0|0|0|0|0	0.95	0.95	0.95	0.95	0.95	2.95	12	0.01	Known	BioID-MS	Virus-Host
M	P0DTC5	P59998	M_P59998	Actin-related protein 2/3 complex subunit 4 (Arp2/3 complex 20 kDa subunit) (p20-ARC)	ARPC4	168	ARPC4_HUMAN	3|3|3	9	3	3	0|0|0|0|0|0|0|0|0|0|0|0|0|0|0|0|2|2|0|0|0|0|1|0	0.97	0.97	0.97	0.97	0.97	3.42	14.4	0.01	Known	BioID-MS	Virus-Host
M	P0DTC5	P60604	M_P60604	Ubiquitin-conjugating enzyme E2 G2 (EC 2.3.2.23) (E2 ubiquitin-conjugating enzyme G2) (Ubiquitin carrier protein G2) (Ubiquitin-protein ligase G2)	UBE2G2	165	UB2G2_HUMAN	6|6|2	14	4.67	3	0|0|0|0|0|0|0|0|0|0|0|0|0|0|0|0|0|0|0|0|0|0|0|0	0.99	1	0.99	1	0.99	4.11	46.67	0	Novel	AP-MS	Virus-Host
M	P0DTC5	P60604	M_P60604	Ubiquitin-conjugating enzyme E2 G2 (EC 2.3.2.23) (E2 ubiquitin-conjugating enzyme G2) (Ubiquitin carrier protein G2) (Ubiquitin-protein ligase G2)	UBE2G2	165	UB2G2_HUMAN	3|2|2	7	2.33	3	0|0|0|0|0|0|0|0|0|0|0|0|0|0|0|0|0|0|0|0|0|0|0|0	0.99	1	0.99	1	0.99	3.89	23.33	0	Novel	BioID-MS	Virus-Host
M	P0DTC5	P60842	M_P60842	Eukaryotic initiation factor 4A-I (eIF-4A-I) (eIF4A-I) (EC 3.6.4.13) (ATP-dependent RNA helicase eIF4A-1)	EIF4A1	406	IF4A1_HUMAN	16|19|19	54	18	3	7|5|7|3|7|7|2|3|3|2|2|5|0|0|2|0|1|0|0|0|3|6|7|6	0.99	1	0.99	1	0.99	4.51	5.54	0	Known	BioID-MS	Virus-Host
M	P0DTC5	P60953	M_P60953	Cell division control protein 42 homolog (EC 3.6.5.2) (G25K GTP-binding protein)	CDC42	191	CDC42_HUMAN	3|3|2	8	2.67	3	0|0|0|0|0|0|0|0|0|3|0|1|0|0|0|0|0|0|0|0|0|0|0|0	0.97	0.98	0.97	0.98	0.97	2.91	16	0.01	Known	BioID-MS	Virus-Host
M	P0DTC5	P61026	M_P61026	Ras-related protein Rab-10 (EC 3.6.5.2)	RAB10	200	RAB10_HUMAN	5|5|5	15	5	3	0|0|1|0|0|0|0|0|0|0|0|0|0|0|0|0|0|0|0|0|0|0|0|0	1	1	1	1	1	9.37	50	0	Known	AP-MS	Virus-Host
M	P0DTC5	P61221	M_P61221	ATP-binding cassette sub-family E member 1 (2'-5'-oligoadenylate-binding protein) (HuHP68) (RNase L inhibitor) (Ribonuclease 4 inhibitor) (RNS4I)	ABCE1	599	ABCE1_HUMAN	7|4|7	18	6	3	0|0|0|0|0|0|0|0|0|0|0|0|0|0|0|0|0|0|0|0|0|0|0|0	1	1	1	1	1	7.48	60	0	Known	BioID-MS	Virus-Host
M	P0DTC5	P61619	M_P61619	Protein transport protein Sec61 subunit alpha isoform 1 (Sec61 alpha-1)	SEC61A1	476	S61A1_HUMAN	14|13|11	38	12.67	3	1|0|0|0|0|0|0|0|0|0|0|0|0|0|0|0|0|0|0|0|0|0|0|0	1	1	1	1	1	18.84	126.67	0	Known	AP-MS	Virus-Host
M	P0DTC5	P62249	M_P62249	40S ribosomal protein S16 (Small ribosomal subunit protein uS9)	RPS16	146	RS16_HUMAN	8|6|7	21	7	3	2|1|1|2|2|2|1|1|1|1|1|0|2|3|2|3|0|1|1|1|0|0|1|1	0.99	1	0.99	1	0.99	3.45	5.6	0	Known	AP-MS	Virus-Host
M	P0DTC5	P62249	M_P62249	40S ribosomal protein S16 (Small ribosomal subunit protein uS9)	RPS16	146	RS16_HUMAN	3|8|5	16	5.33	3	1|0|0|0|3|3|0|2|0|0|1|2|0|0|0|0|0|0|0|0|3|3|0|0	0.9	0.99	0.9	0.99	0.9	1.21	7.11	0.01	Known	BioID-MS	Virus-Host
M	P0DTC5	P62995	M_P62995	Transformer-2 protein homolog beta (TRA-2 beta) (TRA2-beta) (hTRA2-beta) (Splicing factor, arginine/serine-rich 10) (Transformer-2 protein homolog B)	TRA2B	288	TRA2B_HUMAN	2|2|3	7	2.33	3	0|0|0|0|0|0|0|0|0|0|0|0|0|0|0|0|0|0|0|0|0|0|0|0	0.99	1	0.99	1	0.99	3.89	23.33	0	Novel	BioID-MS	Virus-Host
M	P0DTC5	P63010	M_P63010	AP-2 complex subunit beta (AP105B) (Adaptor protein complex AP-2 subunit beta) (Adaptor-related protein complex 2 subunit beta) (Beta-2-adaptin) (Beta-adaptin) (Clathrin assembly protein complex 2 beta large chain) (Plasma membrane adaptor HA2/AP2 adaptin beta subunit)	AP2B1	937	AP2B1_HUMAN	16|18|18	52	17.33	3	0|0|0|0|1|0|0|0|2|2|2|1|0|0|0|0|0|0|0|0|4|1|0|0	1	1	1	1	1	11.01	32	0	Known	BioID-MS	Virus-Host
M	P0DTC5	P63092	M_P63092	Guanine nucleotide-binding protein G(s) subunit alpha isoforms short (Adenylate cyclase-stimulating G alpha protein)	GNAS	394	GNAS2_HUMAN	4|3|3	10	3.33	3	1|0|0|0|0|0|0|0|0|0|0|0|0|0|0|0|0|0|0|0|0|0|0|0	1	1	1	1	1	5.95	33.33	0	Novel	AP-MS	Virus-Host
M	P0DTC5	P63167	M_P63167	Dynein light chain 1, cytoplasmic (8 kDa dynein light chain) (DLC8) (Dynein light chain LC8-type 1) (Protein inhibitor of neuronal nitric oxide synthase) (PIN)	DYNLL1	89	DYL1_HUMAN	6|8|7	21	7	3	2|1|1|1|1|1|0|0|0|2|0|0|0|0|0|1|1|0|5|6|0|0|0|3	0.95	0.97	0.95	0.97	0.95	2.48	6.72	0.01	Known	BioID-MS	Virus-Host
M	P0DTC5	P63244	M_P63244	Receptor of activated protein C kinase 1 (Cell proliferation-inducing gene 21 protein) (Guanine nucleotide-binding protein subunit beta-2-like 1) (Guanine nucleotide-binding protein subunit beta-like protein 12.3) (Human lung cancer oncogene 7 protein) (HLC-7) (Receptor for activated C kinase) (Small ribosomal subunit protein RACK1) [Cleaved into: Receptor of activated protein C kinase 1, N-termi…	RACK1	317	RACK1_HUMAN	19|21|18	58	19.33	3	0|1|1|3|0|2|0|0|0|2|0|0|0|0|6|3|3|2|0|0|1|2|5|1	1	1	1	1	1	8.79	14.5	0	Known	BioID-MS	Virus-Host
M	P0DTC5	P78527	M_P78527	DNA-dependent protein kinase catalytic subunit (DNA-PK catalytic subunit) (DNA-PKcs) (EC 2.7.11.1) (DNPK1) (p460)	PRKDC	4128	PRKDC_HUMAN	150|147|160	457	152.33	3	26|19|13|15|11|8|4|4|15|14|11|8|8|4|5|3|2|0|2|1|0|1|4|1	1	1	1	1	1	18.5	20.42	0	Known	AP-MS	Virus-Host
M	P0DTC5	P80723	M_P80723	Brain acid soluble protein 1 (22 kDa neuronal tissue-enriched acidic protein) (Neuronal axonal membrane protein NAP-22)	BASP1	227	BASP1_HUMAN	6|5|7	18	6	3	1|1|2|2|1|1|0|0|2|4|1|0|0|0|1|3|0|0|0|0|0|0|2|0	0.97	0.99	0.97	0.99	0.97	2.88	6.86	0	Known	BioID-MS	Virus-Host
M	P0DTC5	P82912	M_P82912	28S ribosomal protein S11, mitochondrial (MRP-S11) (S11mt) (Cervical cancer proto-oncogene 2 protein) (HCC-2) (Mitochondrial small ribosomal subunit protein uS11m)	MRPS11	194	RT11_HUMAN	4|2|2	8	2.67	3	0|0|0|0|0|0|0|0|0|0|0|0|0|0|0|0|0|0|0|0|0|0|0|0	0.99	1	0.99	1	0.99	3.89	26.67	0	Novel	BioID-MS	Virus-Host
M	P0DTC5	P98194	M_P98194	Calcium-transporting ATPase type 2C member 1 (ATPase 2C1) (EC 7.2.2.10) (ATP-dependent Ca(2+) pump PMR1)	ATP2C1	919	AT2C1_HUMAN	2|2|3	7	2.33	3	0|0|0|0|0|0|0|0|0|0|0|0|0|0|0|0|0|0|0|0|0|0|0|0	0.99	1	0.99	1	0.99	4.11	23.33	0	Known	AP-MS	Virus-Host
M	P0DTC5	Q00325	M_Q00325	Phosphate carrier protein, mitochondrial (Phosphate transport protein) (PTP) (Solute carrier family 25 member 3)	SLC25A3	362	MPCP_HUMAN	23|21|23	67	22.33	3	6|4|4|3|2|2|2|2|3|3|3|3|1|1|2|2|0|5|3|2|4|2|2|2	1	1	1	1	1	16.68	8.51	0	Known	AP-MS	Virus-Host
M	P0DTC5	Q00610	M_Q00610	Clathrin heavy chain 1 (Clathrin heavy chain on chromosome 17) (CLH-17)	CLTC	1675	CLH1_HUMAN	20|19|17	56	18.67	3	3|4|3|4|0|2|2|0|2|2|1|1|3|5|4|3|2|2|4|3|2|0|2|3	1	1	1	1	1	12.74	7.86	0	Known	AP-MS	Virus-Host
M	P0DTC5	Q00610	M_Q00610	Clathrin heavy chain 1 (Clathrin heavy chain on chromosome 17) (CLH-17)	CLTC	1675	CLH1_HUMAN	37|36|44	117	39	3	5|6|4|6|6|8|3|4|0|1|0|0|0|0|0|0|1|1|0|0|5|3|2|0	1	1	1	1	1	11.61	17.02	0	Known	BioID-MS	Virus-Host
M	P0DTC5	Q00796	M_Q00796	Sorbitol dehydrogenase (SDH) (EC 1.1.1.-) ((R,R)-butanediol dehydrogenase) (EC 1.1.1.4) (L-iditol 2-dehydrogenase) (EC 1.1.1.14) (Polyol dehydrogenase) (Ribitol dehydrogenase) (RDH) (EC 1.1.1.56) (Xylitol dehydrogenase) (XDH) (EC 1.1.1.9)	SORD	357	DHSO_HUMAN	8|7|7	22	7.33	3	0|0|0|0|0|0|0|0|0|0|0|0|0|0|0|0|0|0|0|0|0|0|0|0	1	1	1	1	1	12.4	73.33	0	Known	BioID-MS	Virus-Host
M	P0DTC5	Q01650	M_Q01650	Large neutral amino acids transporter small subunit 1 (4F2 light chain) (4F2 LC) (4F2LC) (CD98 light chain) (Integral membrane protein E16) (E16) (L-type amino acid transporter 1) (hLAT1) (Solute carrier family 7 member 5) (y+ system cationic amino acid transporter)	SLC7A5	507	LAT1_HUMAN	4|4|3	11	3.67	3	0|1|1|1|0|0|1|0|0|1|1|1|0|0|0|0|0|0|0|0|0|0|0|0	0.99	0.99	0.99	0.99	0.99	3.63	12.57	0	Known	AP-MS	Virus-Host
M	P0DTC5	Q01650	M_Q01650	Large neutral amino acids transporter small subunit 1 (4F2 light chain) (4F2 LC) (4F2LC) (CD98 light chain) (Integral membrane protein E16) (E16) (L-type amino acid transporter 1) (hLAT1) (Solute carrier family 7 member 5) (y+ system cationic amino acid transporter)	SLC7A5	507	LAT1_HUMAN	3|3|3	9	3	3	0|0|0|0|0|0|0|0|0|0|0|0|0|0|0|0|0|0|0|0|0|0|0|0	1	1	1	1	1	5.73	30	0	Known	BioID-MS	Virus-Host
M	P0DTC5	Q02978	M_Q02978	Mitochondrial 2-oxoglutarate/malate carrier protein (OGCP) (Solute carrier family 25 member 11)	SLC25A11	314	M2OM_HUMAN	4|5|2	11	3.67	3	1|0|0|0|0|0|0|0|0|0|0|0|0|0|0|0|0|0|0|0|0|0|0|0	0.99	1	0.99	1	0.99	3.89	36.67	0	Known	BioID-MS	Virus-Host
M	P0DTC5	Q03135	M_Q03135	Caveolin-1	CAV1	178	CAV1_HUMAN	3|3|3	9	3	3	0|0|0|0|0|0|0|0|0|0|0|0|0|0|0|0|0|0|0|0|0|0|0|0	1	1	1	1	1	5.95	30	0	Known	AP-MS	Virus-Host
M	P0DTC5	Q03519	M_Q03519	Antigen peptide transporter 2 (APT2) (ATP-binding cassette sub-family B member 3) (Peptide supply factor 2) (Peptide transporter PSF2) (PSF-2) (Peptide transporter TAP2) (Peptide transporter involved in antigen processing 2) (Really interesting new gene 11 protein)	TAP2	686	TAP2_HUMAN	2|2|4	8	2.67	3	0|0|0|0|0|0|0|0|0|0|0|0|0|0|0|0|0|0|0|0|0|0|0|0	0.99	1	0.99	1	0.99	4.11	26.67	0	Known	AP-MS	Virus-Host
M	P0DTC5	Q04721	M_Q04721	Neurogenic locus notch homolog protein 2 (Notch 2) (hN2) [Cleaved into: Notch 2 extracellular truncation (N2ECD); Notch 2 intracellular domain (N2ICD)]	NOTCH2	2471	NOTC2_HUMAN	3|3|3	9	3	3	0|0|0|0|0|0|0|0|3|0|1|0|0|0|0|0|0|0|0|0|0|0|0|0	0.98	0.98	0.98	0.98	0.98	3.84	18	0	Novel	BioID-MS	Virus-Host
M	P0DTC5	Q07960	M_Q07960	Rho GTPase-activating protein 1 (CDC42 GTPase-activating protein) (GTPase-activating protein rhoGAP) (Rho-related small GTPase protein activator) (Rho-type GTPase-activating protein 1) (p50-RhoGAP)	ARHGAP1	439	RHG01_HUMAN	5|6|6	17	5.67	3	0|0|0|0|0|0|0|1|0|0|0|0|0|0|0|0|0|0|0|0|0|0|0|0	1	1	1	1	1	9.16	56.67	0	Known	BioID-MS	Virus-Host
M	P0DTC5	Q08378	M_Q08378	Golgin subfamily A member 3 (Golgi complex-associated protein of 170 kDa) (GCP170) (Golgin-160)	GOLGA3	1498	GOGA3_HUMAN	40|34|39	113	37.67	3	0|0|0|0|0|0|0|0|0|0|0|0|0|0|1|0|0|0|0|0|0|0|0|0	1	1	1	1	1	52.49	376.67	0	Known	BioID-MS	Virus-Host
M	P0DTC5	Q08380	M_Q08380	Galectin-3-binding protein (Basement membrane autoantigen p105) (Lectin galactoside-binding soluble 3-binding protein) (Mac-2-binding protein) (MAC2BP) (Mac-2 BP) (Tumor-associated antigen 90K)	LGALS3BP	585	LG3BP_HUMAN	5|6|5	16	5.33	3	0|0|0|0|0|0|0|0|0|0|0|0|0|0|0|0|0|0|0|0|0|0|0|0	1	1	1	1	1	9.37	53.33	0	Novel	AP-MS	Virus-Host
M	P0DTC5	Q12797	M_Q12797	Aspartyl/asparaginyl beta-hydroxylase (EC 1.14.11.16) (Aspartate beta-hydroxylase) (ASP beta-hydroxylase) (Peptide-aspartate beta-dioxygenase)	ASPH	758	ASPH_HUMAN	2|5|2	9	3	3	0|0|0|0|0|0|0|0|0|0|0|0|0|0|0|0|0|0|0|0|0|0|0|0	0.99	1	0.99	1	0.99	4.11	30	0	Known	AP-MS	Virus-Host
M	P0DTC5	Q12800	M_Q12800	Alpha-globin transcription factor CP2 (SAA3 enhancer factor) (Transcription factor LSF)	TFCP2	502	TFCP2_HUMAN	4|6|2	12	4	3	0|0|0|0|0|0|0|0|0|0|0|0|0|0|0|0|0|0|0|0|1|1|0|0	0.99	1	0.99	1	0.99	3.89	40	0	Novel	BioID-MS	Virus-Host
M	P0DTC5	Q12905	M_Q12905	Interleukin enhancer-binding factor 2 (Nuclear factor of activated T-cells 45 kDa)	ILF2	390	ILF2_HUMAN	8|13|13	34	11.33	3	6|5|6|4|3|5|1|7|2|1|3|3|0|0|0|0|0|0|4|2|2|2|1|1	0.92	0.99	0.92	0.99	0.92	1.36	4.69	0.01	Novel	BioID-MS	Virus-Host
M	P0DTC5	Q13112	M_Q13112	Chromatin assembly factor 1 subunit B (CAF-1 subunit B) (Chromatin assembly factor I p60 subunit) (CAF-I 60 kDa subunit) (CAF-I p60) (M-phase phosphoprotein 7)	CHAF1B	559	CAF1B_HUMAN	3|3|3	9	3	3	0|0|0|0|0|0|0|0|0|0|0|0|1|1|0|0|0|0|0|2|0|0|1|2	0.96	0.96	0.96	0.96	0.96	3.24	10.29	0.01	Novel	BioID-MS	Virus-Host
M	P0DTC5	Q13243	M_Q13243	Serine/arginine-rich splicing factor 5 (Delayed-early protein HRS) (Pre-mRNA-splicing factor SRP40) (Splicing factor, arginine/serine-rich 5)	SRSF5	272	SRSF5_HUMAN	3|2|3	8	2.67	3	0|0|0|0|0|0|0|0|0|0|0|0|0|0|0|0|0|0|0|1|0|0|0|0	0.99	1	0.99	1	0.99	3.89	26.67	0	Novel	BioID-MS	Virus-Host
M	P0DTC5	Q13308	M_Q13308	Inactive tyrosine-protein kinase 7 (Colon carcinoma kinase 4) (CCK-4) (Protein-tyrosine kinase 7) (Pseudo tyrosine kinase receptor 7) (Tyrosine-protein kinase-like 7)	PTK7	1070	PTK7_HUMAN	2|3|4	9	3	3	0|0|0|0|0|0|0|0|0|1|0|1|0|0|0|0|0|0|0|0|0|0|0|0	0.99	1	0.99	1	0.99	4.11	30	0	Known	AP-MS	Virus-Host
M	P0DTC5	Q13363	M_Q13363	C-terminal-binding protein 1 (CtBP1) (EC 1.1.1.-)	CTBP1	440	CTBP1_HUMAN	4|2|5	11	3.67	3	0|0|0|0|0|0|0|0|0|0|0|0|0|0|0|0|0|0|0|0|0|0|0|0	0.99	1	0.99	1	0.99	3.89	36.67	0	Novel	BioID-MS	Virus-Host
M	P0DTC5	Q13439	M_Q13439	Golgin subfamily A member 4 (256 kDa golgin) (Golgin-245) (Protein 72.1) (Trans-Golgi p230)	GOLGA4	2230	GOGA4_HUMAN	9|5|6	20	6.67	3	0|1|0|0|2|0|0|0|1|0|0|0|0|0|0|0|0|0|3|0|0|0|0|0	1	1	1	1	1	4.62	22.86	0	Known	BioID-MS	Virus-Host
M	P0DTC5	Q13492	M_Q13492	Phosphatidylinositol-binding clathrin assembly protein (Clathrin assembly lymphoid myeloid leukemia protein)	PICALM	652	PICAL_HUMAN	4|3|5	12	4	3	0|1|0|0|0|0|0|0|0|1|0|0|0|0|2|1|0|0|0|0|0|0|3|0	0.97	0.99	0.97	0.99	0.97	2.71	12	0.01	Novel	BioID-MS	Virus-Host
M	P0DTC5	Q13586	M_Q13586	Stromal interaction molecule 1	STIM1	685	STIM1_HUMAN	8|5|5	18	6	3	1|0|0|0|1|0|0|1|0|2|0|0|0|0|0|1|0|0|0|0|0|0|0|1	1	1	1	1	1	8.89	20.57	0	Known	BioID-MS	Virus-Host
M	P0DTC5	Q13769	M_Q13769	THO complex subunit 5 homolog (Functional spliceosome-associated protein 79) (fSAP79) (NF2/meningioma region protein pK1.3) (Placental protein 39.2) (PP39.2) (hTREX90)	THOC5	683	THOC5_HUMAN	7|10|5	22	7.33	3	0|0|0|0|0|0|1|1|0|0|0|0|0|1|0|0|0|0|0|0|0|0|1|2	1	1	1	1	1	7.89	29.33	0	Novel	BioID-MS	Virus-Host
M	P0DTC5	Q13813	M_Q13813	Spectrin alpha chain, non-erythrocytic 1 (Alpha-II spectrin) (Fodrin alpha chain) (Spectrin, non-erythroid alpha subunit)	SPTAN1	2472	SPTN1_HUMAN	78|69|79	226	75.33	3	4|6|8|7|5|6|1|1|7|6|5|2|0|0|0|0|0|0|0|0|0|1|0|0	1	1	1	1	1	18.13	30.64	0	Novel	BioID-MS	Virus-Host
M	P0DTC5	Q13884	M_Q13884	Beta-1-syntrophin (59 kDa dystrophin-associated protein A1 basic component 1) (DAPA1B) (BSYN2) (Syntrophin-2) (Tax interaction protein 43) (TIP-43)	SNTB1	538	SNTB1_HUMAN	4|3|4	11	3.67	3	0|2|0|0|0|0|0|0|0|2|0|0|0|0|0|0|0|0|0|0|0|1|0|0	0.98	0.99	0.98	0.99	0.98	3.42	17.6	0	Novel	BioID-MS	Virus-Host
M	P0DTC5	Q13895	M_Q13895	Bystin	BYSL	437	BYST_HUMAN	2|2|2	6	2	3	0|0|0|0|0|0|0|0|0|0|0|0|0|0|0|0|0|0|0|0|0|0|0|0	0.98	0.98	0.98	0.98	0.98	3.89	20	0	Novel	BioID-MS	Virus-Host
M	P0DTC5	Q14126	M_Q14126	Desmoglein-2 (Cadherin family member 5) (HDGC)	DSG2	1118	DSG2_HUMAN	25|26|21	72	24	3	0|0|0|0|0|0|0|0|3|7|4|2|0|0|1|4|1|2|0|0|0|0|0|0	1	1	1	1	1	7.79	24	0	Known	BioID-MS	Virus-Host
M	P0DTC5	Q14257	M_Q14257	Reticulocalbin-2 (Calcium-binding protein ERC-55) (E6-binding protein) (E6BP)	RCN2	317	RCN2_HUMAN	18|17|19	54	18	3	2|1|2|1|1|2|1|0|1|1|1|1|1|3|0|2|1|2|1|0|0|0|1|2	1	1	1	1	1	18.3	16	0	Known	AP-MS	Virus-Host
M	P0DTC5	Q14574	M_Q14574	Desmocollin-3 (Cadherin family member 3) (Desmocollin-4) (HT-CP)	DSC3	896	DSC3_HUMAN	2|3|4	9	3	3	0|0|0|0|0|0|0|0|0|0|0|0|0|0|0|0|0|0|0|0|0|0|0|0	0.99	1	0.99	1	0.99	4.11	30	0	Novel	AP-MS	Virus-Host
M	P0DTC5	Q14677	M_Q14677	Clathrin interactor 1 (Clathrin-interacting protein localized in the trans-Golgi region) (Clint) (Enthoprotin) (Epsin-4) (Epsin-related protein) (EpsinR)	CLINT1	625	EPN4_HUMAN	24|24|26	74	24.67	3	4|1|3|3|3|3|0|2|1|2|1|1|2|2|6|9|7|6|6|4|3|3|6|4	1	1	1	1	1	13.15	7.22	0	Known	BioID-MS	Virus-Host
M	P0DTC5	Q14697	M_Q14697	Neutral alpha-glucosidase AB (EC 3.2.1.207) (Alpha-glucosidase 2) (Glucosidase II subunit alpha)	GANAB	944	GANAB_HUMAN	5|7|10	22	7.33	3	0|0|0|0|0|0|0|0|0|0|0|0|0|0|0|0|0|0|0|0|0|0|0|0	1	1	1	1	1	9.37	73.33	0	Known	AP-MS	Virus-Host
M	P0DTC5	Q14697	M_Q14697	Neutral alpha-glucosidase AB (EC 3.2.1.207) (Alpha-glucosidase 2) (Glucosidase II subunit alpha)	GANAB	944	GANAB_HUMAN	6|5|8	19	6.33	3	0|0|0|0|0|0|0|0|0|0|0|0|0|0|0|1|0|0|0|0|0|0|0|0	1	1	1	1	1	9.16	63.33	0	Known	BioID-MS	Virus-Host
M	P0DTC5	Q14789	M_Q14789	Golgin subfamily B member 1 (372 kDa Golgi complex-associated protein) (GCP372) (Giantin) (Macrogolgin)	GOLGB1	3259	GOGB1_HUMAN	12|16|15	43	14.33	3	1|0|1|0|2|1|0|0|0|0|0|0|0|0|0|0|2|0|0|3|0|0|0|1	1	1	1	1	1	11.3	31.27	0	Novel	BioID-MS	Virus-Host
M	P0DTC5	Q15006	M_Q15006	ER membrane protein complex subunit 2 (Tetratricopeptide repeat protein 35) (TPR repeat protein 35)	EMC2	297	EMC2_HUMAN	4|4|4	12	4	3	0|0|0|0|0|0|0|0|0|0|0|0|0|0|0|0|0|0|0|0|0|0|0|0	1	1	1	1	1	7.48	40	0	Novel	BioID-MS	Virus-Host
M	P0DTC5	Q15043	M_Q15043	Metal cation symporter ZIP14 (LIV-1 subfamily of ZIP zinc transporter 4) (LZT-Hs4) (Solute carrier family 39 member 14) (Zrt- and Irt-like protein 14) (ZIP-14)	SLC39A14	492	S39AE_HUMAN	4|5|5	14	4.67	3	2|0|0|0|0|0|0|0|1|1|1|1|0|0|0|0|0|0|0|0|0|0|0|0	1	1	1	1	1	6.16	18.67	0	Known	AP-MS	Virus-Host
M	P0DTC5	Q15070	M_Q15070	Mitochondrial inner membrane protein OXA1L (Hsa) (OXA1Hs) (Oxidase assembly 1-like protein) (OXA1-like protein)	OXA1L	435	OXA1L_HUMAN	4|3|4	11	3.67	3	0|0|0|0|0|1|0|0|0|0|0|0|0|0|0|0|0|0|0|0|0|0|0|0	1	1	1	1	1	5.95	36.67	0	Novel	AP-MS	Virus-Host
M	P0DTC5	Q15165	M_Q15165	Serum paraoxonase/arylesterase 2 (PON 2) (EC 3.1.1.2) (EC 3.1.1.81) (Aromatic esterase 2) (A-esterase 2) (Serum aryldialkylphosphatase 2)	PON2	354	PON2_HUMAN	8|8|8	24	8	3	2|1|0|0|0|0|0|0|0|0|0|0|0|0|0|0|0|0|0|0|0|0|0|0	1	1	1	1	1	10	64	0	Known	AP-MS	Virus-Host
M	P0DTC5	Q15382	M_Q15382	GTP-binding protein Rheb (Ras homolog enriched in brain)	RHEB	184	RHEB_HUMAN	4|4|6	14	4.67	3	0|0|0|0|0|0|0|0|0|0|0|0|0|0|0|0|0|0|0|0|0|0|0|0	1	1	1	1	1	7.69	46.67	0	Novel	AP-MS	Virus-Host
M	P0DTC5	Q15392	M_Q15392	Delta(24)-sterol reductase (EC 1.3.1.72) (24-dehydrocholesterol reductase) (3-beta-hydroxysterol Delta-24-reductase) (Diminuto/dwarf1 homolog) (Seladin-1)	DHCR24	516	DHC24_HUMAN	5|3|6	14	4.67	3	0|0|0|0|0|0|0|0|0|0|0|0|0|0|0|0|0|0|0|0|0|0|0|0	1	1	1	1	1	5.95	46.67	0	Known	AP-MS	Virus-Host
M	P0DTC5	Q15436	M_Q15436	Protein transport protein Sec23A (hSec23A) (SEC23-related protein A)	SEC23A	765	SC23A_HUMAN	4|4|6	14	4.67	3	0|1|0|1|0|0|0|3|0|2|2|0|0|0|0|0|0|0|0|0|0|3|0|0	0.96	0.99	0.96	0.99	0.96	2.79	9.33	0.01	Known	BioID-MS	Virus-Host
M	P0DTC5	Q15437	M_Q15437	Protein transport protein Sec23B (hSec23B) (SEC23-related protein B)	SEC23B	767	SC23B_HUMAN	8|10|7	25	8.33	3	0|0|0|0|0|0|0|2|0|0|0|0|0|0|0|1|0|0|0|0|0|0|0|2	1	1	1	1	1	7.4	40	0	Known	BioID-MS	Virus-Host
M	P0DTC5	Q15629	M_Q15629	Translocating chain-associated membrane protein 1	TRAM1	374	TRAM1_HUMAN	2|3|3	8	2.67	3	0|0|0|0|0|0|0|0|0|0|0|1|0|0|0|0|0|0|0|0|0|0|0|0	0.99	1	0.99	1	0.99	4.11	26.67	0	Known	AP-MS	Virus-Host
M	P0DTC5	Q15643	M_Q15643	Thyroid receptor-interacting protein 11 (TR-interacting protein 11) (TRIP-11) (Clonal evolution-related gene on chromosome 14 protein) (Golgi-associated microtubule-binding protein 210) (GMAP-210) (Trip230)	TRIP11	1979	TRIPB_HUMAN	3|2|3	8	2.67	3	0|0|0|0|0|0|0|1|0|0|0|0|0|0|0|0|0|0|0|0|0|0|0|0	0.99	1	0.99	1	0.99	3.89	26.67	0	Known	BioID-MS	Virus-Host
M	P0DTC5	Q15717	M_Q15717	ELAV-like protein 1 (Hu-antigen R) (HuR)	ELAVL1	326	ELAV1_HUMAN	8|6|6	20	6.67	3	1|1|1|0|0|0|1|0|0|0|0|0|0|0|0|1|2|5|5|0|4|1|3|5	0.93	0.97	0.93	0.97	0.93	2.31	5.33	0.01	Known	AP-MS	Virus-Host
M	P0DTC5	Q15717	M_Q15717	ELAV-like protein 1 (Hu-antigen R) (HuR)	ELAVL1	326	ELAV1_HUMAN	8|11|14	33	11	3	1|0|0|0|0|0|0|0|0|0|0|0|0|0|0|0|0|0|0|0|0|1|4|1	1	1	1	1	1	5.99	37.71	0	Known	BioID-MS	Virus-Host
M	P0DTC5	Q15758	M_Q15758	Neutral amino acid transporter B(0) (ATB(0)) (Baboon M7 virus receptor) (RD114/simian type D retrovirus receptor) (Sodium-dependent neutral amino acid transporter type 2) (Solute carrier family 1 member 5)	SLC1A5	541	AAAT_HUMAN	5|6|5	16	5.33	3	1|1|0|0|0|0|0|1|0|1|0|0|0|0|0|0|0|0|0|0|2|1|0|0	1	1	1	1	1	8.89	18.29	0	Known	BioID-MS	Virus-Host
M	P0DTC5	Q15836	M_Q15836	Vesicle-associated membrane protein 3 (VAMP-3) (Cellubrevin) (CEB) (Synaptobrevin-3)	VAMP3	100	VAMP3_HUMAN	3|3|4	10	3.33	3	0|0|0|0|0|1|0|0|3|1|0|0|0|0|0|0|0|0|0|0|0|0|0|0	0.97	0.98	0.97	0.98	0.97	3.28	16	0.01	Known	BioID-MS	Virus-Host
M	P0DTC5	Q16527	M_Q16527	Cysteine and glycine-rich protein 2 (Cysteine-rich protein 2) (CRP2) (LIM domain only protein 5) (LMO-5) (Smooth muscle cell LIM protein) (SmLIM)	CSRP2	193	CSRP2_HUMAN	2|2|2	6	2	3	0|0|0|0|0|0|0|0|0|0|0|0|0|0|0|0|0|0|0|0|0|0|0|0	0.98	0.98	0.98	0.98	0.98	3.89	20	0	Novel	BioID-MS	Virus-Host
M	P0DTC5	Q16775	M_Q16775	Hydroxyacylglutathione hydrolase, mitochondrial (EC 3.1.2.6) (Glyoxalase II) (Glx II)	HAGH	308	GLO2_HUMAN	16|15|14	45	15	3	1|1|0|0|1|0|0|1|2|2|1|2|3|3|2|3|0|1|0|0|2|1|3|1	1	1	1	1	1	13.55	12	0	Novel	AP-MS	Virus-Host
M	P0DTC5	Q16775	M_Q16775	Hydroxyacylglutathione hydrolase, mitochondrial (EC 3.1.2.6) (Glyoxalase II) (Glx II)	HAGH	308	GLO2_HUMAN	14|16|15	45	15	3	4|4|5|3|3|5|0|1|2|0|0|0|0|0|0|0|6|6|5|6|3|3|2|1	1	1	1	1	1	4.87	6.1	0	Novel	BioID-MS	Virus-Host
M	P0DTC5	Q16795	M_Q16795	NADH dehydrogenase [ubiquinone] 1 alpha subcomplex subunit 9, mitochondrial (Complex I-39kD) (CI-39kD) (NADH-ubiquinone oxidoreductase 39 kDa subunit)	NDUFA9	377	NDUA9_HUMAN	4|4|4	12	4	3	0|0|0|0|0|0|0|0|0|0|0|0|0|0|0|0|0|0|1|0|0|0|0|0	1	1	1	1	1	7.48	40	0	Novel	BioID-MS	Virus-Host
M	P0DTC5	Q16891	M_Q16891	MICOS complex subunit MIC60 (Cell proliferation-inducing gene 4/52 protein) (Mitochondrial inner membrane protein) (Mitofilin) (p87/89)	IMMT	758	MIC60_HUMAN	18|18|18	54	18	3	0|2|1|1|0|0|1|0|0|0|0|1|0|0|0|0|0|0|0|0|0|0|2|1	1	1	1	1	1	32.74	48	0	Known	AP-MS	Virus-Host
M	P0DTC5	Q16891	M_Q16891	MICOS complex subunit MIC60 (Cell proliferation-inducing gene 4/52 protein) (Mitochondrial inner membrane protein) (Mitofilin) (p87/89)	IMMT	758	MIC60_HUMAN	3|3|5	11	3.67	3	0|0|0|2|0|0|0|0|0|0|0|0|0|0|0|0|0|0|0|0|0|0|0|0	0.99	1	0.99	1	0.99	4.93	36.67	0	Known	BioID-MS	Virus-Host
M	P0DTC5	Q53GQ0	M_Q53GQ0	Very-long-chain 3-oxoacyl-CoA reductase (EC 1.1.1.330) (17-beta-hydroxysteroid dehydrogenase 12) (17-beta-HSD 12) (3-ketoacyl-CoA reductase) (KAR) (Estradiol 17-beta-dehydrogenase 12) (EC 1.1.1.62) (Short chain dehydrogenase/reductase family 12C member 1)	HSD17B12	312	DHB12_HUMAN	12|9|10	31	10.33	3	0|0|0|0|0|0|0|0|0|0|0|0|0|0|0|0|0|0|0|0|0|0|0|0	1	1	1	1	1	15.76	103.33	0	Known	AP-MS	Virus-Host
M	P0DTC5	Q53GQ0	M_Q53GQ0	Very-long-chain 3-oxoacyl-CoA reductase (EC 1.1.1.330) (17-beta-hydroxysteroid dehydrogenase 12) (17-beta-HSD 12) (3-ketoacyl-CoA reductase) (KAR) (Estradiol 17-beta-dehydrogenase 12) (EC 1.1.1.62) (Short chain dehydrogenase/reductase family 12C member 1)	HSD17B12	312	DHB12_HUMAN	5|4|2	11	3.67	3	0|0|0|0|0|0|0|0|0|0|0|0|0|0|0|0|0|0|0|0|0|0|0|0	0.99	1	0.99	1	0.99	3.89	36.67	0	Known	BioID-MS	Virus-Host
M	P0DTC5	Q53GS9	M_Q53GS9	U4/U6.U5 tri-snRNP-associated protein 2 (Inactive ubiquitin-specific peptidase 39) (SAD1 homolog) (U4/U6.U5 tri-snRNP-associated 65 kDa protein) (65K)	USP39	565	SNUT2_HUMAN	2|2|4	8	2.67	3	1|0|0|0|0|0|0|1|0|0|0|0|0|0|0|0|0|0|0|0|1|1|0|0	0.97	1	0.97	1	0.97	2.95	16	0.01	Known	BioID-MS	Virus-Host
M	P0DTC5	Q5HYI8	M_Q5HYI8	Rab-like protein 3	RABL3	236	RABL3_HUMAN	6|4|5	15	5	3	1|0|1|0|0|0|0|0|0|0|0|1|0|0|0|0|0|0|0|0|0|0|0|0	1	1	1	1	1	7.24	40	0	Known	AP-MS	Virus-Host
M	P0DTC5	Q5JTV8	M_Q5JTV8	Torsin-1A-interacting protein 1 (Lamin-associated protein 1B) (LAP1B)	TOR1AIP1	583	TOIP1_HUMAN	4|3|4	11	3.67	3	0|0|0|0|0|0|0|0|0|0|0|0|0|0|0|0|0|0|0|0|0|0|0|0	1	1	1	1	1	5.73	36.67	0	Known	BioID-MS	Virus-Host
M	P0DTC5	Q5K4L6	M_Q5K4L6	Solute carrier family 27 member 3 (EC 6.2.1.-) (Arachidonate--CoA ligase) (EC 6.2.1.15) (Long-chain fatty acid transport protein 3) (FATP-3) (Fatty acid transport protein 3) (Very long-chain acyl-CoA synthetase homolog 3) (VLCS-3)	SLC27A3	683	S27A3_HUMAN	7|6|10	23	7.67	3	0|0|0|0|0|0|0|0|0|0|0|0|0|0|0|0|0|0|0|0|0|0|0|0	1	1	1	1	1	11.01	76.67	0	Known	AP-MS	Virus-Host
M	P0DTC5	Q5K4L6	M_Q5K4L6	Solute carrier family 27 member 3 (EC 6.2.1.-) (Arachidonate--CoA ligase) (EC 6.2.1.15) (Long-chain fatty acid transport protein 3) (FATP-3) (Fatty acid transport protein 3) (Very long-chain acyl-CoA synthetase homolog 3) (VLCS-3)	SLC27A3	683	S27A3_HUMAN	3|4|4	11	3.67	3	0|0|0|0|0|0|0|0|0|0|0|0|0|0|0|0|1|0|0|0|0|0|0|0	1	1	1	1	1	5.73	36.67	0	Known	BioID-MS	Virus-Host
M	P0DTC5	Q5T4S7	M_Q5T4S7	E3 ubiquitin-protein ligase UBR4 (EC 2.3.2.27) (600 kDa retinoblastoma protein-associated factor) (N-recognin-4) (RING-type E3 ubiquitin transferase UBR4) (Retinoblastoma-associated factor of 600 kDa) (RBAF600) (p600) (Zinc finger UBR1-type protein 1)	UBR4	5183	UBR4_HUMAN	21|16|24	61	20.33	3	0|0|0|3|0|0|0|0|0|2|4|2|2|0|2|2|0|5|0|0|0|0|0|0	1	1	1	1	1	8.21	22.18	0	Known	AP-MS	Virus-Host
M	P0DTC5	Q5VV42	M_Q5VV42	Threonylcarbamoyladenosine tRNA methylthiotransferase (EC 2.8.4.5) (CDK5 regulatory subunit-associated protein 1-like 1) (tRNA-t(6)A37 methylthiotransferase)	CDKAL1	579	CDKAL_HUMAN	6|5|2	13	4.33	3	0|0|0|1|0|0|0|0|0|0|0|0|0|0|0|0|0|0|0|0|0|0|0|0	0.99	1	0.99	1	0.99	4.11	43.33	0	Known	AP-MS	Virus-Host
M	P0DTC5	Q5VV42	M_Q5VV42	Threonylcarbamoyladenosine tRNA methylthiotransferase (EC 2.8.4.5) (CDK5 regulatory subunit-associated protein 1-like 1) (tRNA-t(6)A37 methylthiotransferase)	CDKAL1	579	CDKAL_HUMAN	4|5|3	12	4	3	0|0|0|0|0|0|0|0|0|0|0|0|0|0|0|0|0|0|0|0|0|0|0|0	1	1	1	1	1	5.73	40	0	Known	BioID-MS	Virus-Host
M	P0DTC5	Q5XKP0	M_Q5XKP0	MICOS complex subunit MIC13 (Protein P117)	MICOS13	118	MIC13_HUMAN	3|3|4	10	3.33	3	0|0|0|0|0|0|0|0|0|0|0|0|0|0|0|0|0|0|0|0|0|0|0|0	1	1	1	1	1	5.95	33.33	0	Novel	AP-MS	Virus-Host
M	P0DTC5	Q5XKP0	M_Q5XKP0	MICOS complex subunit MIC13 (Protein P117)	MICOS13	118	MIC13_HUMAN	2|2|3	7	2.33	3	0|0|0|0|0|0|0|0|0|0|0|0|0|0|0|0|0|0|0|0|0|0|0|0	0.99	1	0.99	1	0.99	3.89	23.33	0	Novel	BioID-MS	Virus-Host
M	P0DTC5	Q658Y4	M_Q658Y4	Protein FAM91A1	FAM91A1	838	F91A1_HUMAN	21|16|18	55	18.33	3	1|4|3|2|0|4|1|6|5|4|3|7|0|0|0|2|0|3|0|0|10|9|1|0	0.99	1	0.99	1	0.99	3.98	6.77	0	Known	BioID-MS	Virus-Host
M	P0DTC5	Q6P1L8	M_Q6P1L8	39S ribosomal protein L14, mitochondrial (L14mt) (MRP-L14) (39S ribosomal protein L32, mitochondrial) (L32mt) (MRP-L32) (Mitochondrial large ribosomal subunit protein uL14m)	MRPL14	145	RM14_HUMAN	4|4|4	12	4	3	0|0|0|0|0|0|0|0|0|0|0|0|0|0|0|0|0|0|0|0|0|0|0|0	1	1	1	1	1	7.48	40	0	Novel	BioID-MS	Virus-Host
M	P0DTC5	Q6P4A7	M_Q6P4A7	Sideroflexin-4 (Breast cancer resistance marker 1)	SFXN4	337	SFXN4_HUMAN	4|6|8	18	6	3	0|0|0|0|0|0|0|0|0|0|0|0|0|0|0|0|0|0|0|0|0|0|0|0	1	1	1	1	1	7.69	60	0	Known	AP-MS	Virus-Host
M	P0DTC5	Q6P4Q7	M_Q6P4Q7	Metal transporter CNNM4 (Ancient conserved domain-containing protein 4) (Cyclin-M4)	CNNM4	775	CNNM4_HUMAN	3|2|2	7	2.33	3	0|0|0|0|0|0|0|0|0|0|0|0|0|0|0|0|0|0|0|0|0|0|0|0	0.99	1	0.99	1	0.99	4.11	23.33	0	Novel	AP-MS	Virus-Host
M	P0DTC5	Q6UB35	M_Q6UB35	Monofunctional C1-tetrahydrofolate synthase, mitochondrial (EC 6.3.4.3) (Formyltetrahydrofolate synthetase)	MTHFD1L	978	C1TM_HUMAN	2|3|3	8	2.67	3	0|0|0|0|0|0|0|0|0|0|0|0|0|0|0|0|0|0|0|0|0|0|0|0	0.99	1	0.99	1	0.99	3.89	26.67	0	Known	BioID-MS	Virus-Host
M	P0DTC5	Q6UXM1	M_Q6UXM1	Leucine-rich repeats and immunoglobulin-like domains protein 3 (LIG-3)	LRIG3	1119	LRIG3_HUMAN	7|8|9	24	8	3	0|0|0|0|0|0|0|0|0|0|0|0|0|0|0|0|0|0|0|0|0|0|0|0	1	1	1	1	1	12.61	80	0	Known	AP-MS	Virus-Host
M	P0DTC5	Q6WCQ1	M_Q6WCQ1	Myosin phosphatase Rho-interacting protein (M-RIP) (Rho-interacting protein 3) (RIP3) (p116Rip)	MPRIP	1025	MPRIP_HUMAN	21|22|20	63	21	3	3|0|3|2|3|4|2|1|2|1|0|0|0|0|0|0|3|3|0|0|0|0|1|2	1	1	1	1	1	15.76	16.8	0	Novel	BioID-MS	Virus-Host
M	P0DTC5	Q6WKZ4	M_Q6WKZ4	Rab11 family-interacting protein 1 (Rab11-FIP1) (Rab-coupling protein)	RAB11FIP1	1283	RFIP1_HUMAN	2|2|3	7	2.33	3	1|0|0|0|0|0|0|0|3|1|0|1|0|0|0|0|0|0|0|0|0|0|1|0	0.89	0.95	0.89	0.95	0.89	1.82	8	0.01	Novel	BioID-MS	Virus-Host
M	P0DTC5	Q6ZVF9	M_Q6ZVF9	G protein-regulated inducer of neurite outgrowth 3 (GRIN3)	GPRIN3	776	GRIN3_HUMAN	4|2|5	11	3.67	3	0|0|0|0|0|0|0|0|3|0|0|0|0|0|0|0|0|0|0|0|0|0|0|0	0.99	1	0.99	1	0.99	3.47	29.33	0	Known	BioID-MS	Virus-Host
M	P0DTC5	Q71UM5	M_Q71UM5	40S ribosomal protein S27-like (Small ribosomal subunit protein eS27-like)	RPS27L	84	RS27L_HUMAN	5|5|6	16	5.33	3	0|2|2|0|2|3|2|1|0|2|0|0|0|0|0|0|0|2|0|0|0|0|2|1	0.98	0.99	0.98	0.99	0.98	3.59	6.74	0	Known	AP-MS	Virus-Host
M	P0DTC5	Q7KZN9	M_Q7KZN9	Cytochrome c oxidase assembly protein COX15 homolog	COX15	410	COX15_HUMAN	2|2|2	6	2	3	0|0|0|0|0|0|0|0|0|0|0|0|0|0|0|0|0|0|0|0|0|0|0|0	0.98	0.98	0.98	0.98	0.98	4.11	20	0	Known	AP-MS	Virus-Host
M	P0DTC5	Q7LG56	M_Q7LG56	Ribonucleoside-diphosphate reductase subunit M2 B (EC 1.17.4.1) (TP53-inducible ribonucleotide reductase M2 B) (p53-inducible ribonucleotide reductase small subunit 2-like protein) (p53R2)	RRM2B	351	RIR2B_HUMAN	6|3|5	14	4.67	3	0|0|0|0|0|0|0|0|0|0|0|0|0|0|0|0|0|1|0|0|0|0|0|0	1	1	1	1	1	5.95	46.67	0	Novel	AP-MS	Virus-Host
M	P0DTC5	Q7Z2W4	M_Q7Z2W4	Zinc finger CCCH-type antiviral protein 1 (ADP-ribosyltransferase diphtheria toxin-like 13) (ARTD13) (Inactive Poly [ADP-ribose] polymerase 13) (PARP13) (Zinc finger CCCH domain-containing protein 2) (Zinc finger antiviral protein) (ZAP)	ZC3HAV1	902	ZCCHV_HUMAN	11|14|8	33	11	3	5|3|5|6|2|2|0|1|6|4|5|3|1|0|4|2|1|0|1|0|2|1|1|2	0.94	1	0.94	1	0.94	1.73	4.63	0.01	Known	BioID-MS	Virus-Host
M	P0DTC5	Q7Z3T8	M_Q7Z3T8	Zinc finger FYVE domain-containing protein 16 (Endofin) (Endosome-associated FYVE domain protein)	ZFYVE16	1539	ZFY16_HUMAN	12|14|23	49	16.33	3	4|2|2|1|2|3|1|3|3|3|3|3|0|0|10|9|6|4|1|0|2|1|5|3	0.98	1	0.98	1	0.98	2.93	5.52	0	Novel	BioID-MS	Virus-Host
M	P0DTC5	Q7Z3U7	M_Q7Z3U7	Protein MON2 homolog (Protein SF21)	MON2	1717	MON2_HUMAN	14|20|17	51	17	3	0|0|0|0|0|0|0|0|0|0|0|0|0|0|0|0|0|0|0|0|0|0|0|0	1	1	1	1	1	23.38	170	0	Novel	AP-MS	Virus-Host
M	P0DTC5	Q7Z406	M_Q7Z406	Myosin-14 (Myosin heavy chain 14) (Myosin heavy chain, non-muscle IIc) (Non-muscle myosin heavy chain IIc) (NMHC II-C)	MYH14	1995	MYH14_HUMAN	23|25|22	70	23.33	3	0|0|4|3|0|0|0|0|0|0|0|0|0|0|3|5|41|44|0|0|0|0|0|0	0.96	0.97	0.96	0.97	0.96	3.16	5.6	0.01	Novel	BioID-MS	Virus-Host
M	P0DTC5	Q7Z7H8	M_Q7Z7H8	39S ribosomal protein L10, mitochondrial (L10mt) (MRP-L10) (39S ribosomal protein L8, mitochondrial) (L8mt) (MRP-L8) (Mitochondrial large ribosomal subunit protein uL10m)	MRPL10	261	RM10_HUMAN	2|2|3	7	2.33	3	0|0|0|0|0|0|0|1|0|0|0|0|0|0|0|0|0|0|0|0|0|0|0|0	0.99	1	0.99	1	0.99	3.89	23.33	0	Novel	BioID-MS	Virus-Host
M	P0DTC5	Q86UP2	M_Q86UP2	Kinectin (CG-1 antigen) (Kinesin receptor)	KTN1	1357	KTN1_HUMAN	3|2|3	8	2.67	3	0|0|0|0|1|0|0|0|0|0|0|0|2|0|0|1|0|0|0|1|0|1|1|0	0.96	0.99	0.96	0.99	0.96	2.18	9.14	0.01	Known	AP-MS	Virus-Host
M	P0DTC5	Q86UP2	M_Q86UP2	Kinectin (CG-1 antigen) (Kinesin receptor)	KTN1	1357	KTN1_HUMAN	5|7|6	18	6	3	0|0|0|0|0|0|0|2|0|0|0|0|0|0|0|0|1|0|0|0|0|1|0|1	1	1	1	1	1	7.19	28.8	0	Known	BioID-MS	Virus-Host
M	P0DTC5	Q86VP6	M_Q86VP6	Cullin-associated NEDD8-dissociated protein 1 (Cullin-associated and neddylation-dissociated protein 1) (TBP-interacting protein of 120 kDa A) (TBP-interacting protein 120A) (p120 CAND1)	CAND1	1230	CAND1_HUMAN	3|3|3	9	3	3	0|0|0|0|1|0|0|1|1|0|0|0|0|0|0|0|0|0|0|0|0|1|0|0	0.99	0.99	0.99	0.99	0.99	4.7	18	0	Novel	BioID-MS	Virus-Host
M	P0DTC5	Q86Y07	M_Q86Y07	Serine/threonine-protein kinase VRK2 (EC 2.7.11.1) (Vaccinia-related kinase 2)	VRK2	508	VRK2_HUMAN	4|3|4	11	3.67	3	0|0|0|0|0|0|0|0|0|0|0|0|0|0|0|0|0|0|0|0|0|0|0|0	1	1	1	1	1	5.73	36.67	0	Known	BioID-MS	Virus-Host
M	P0DTC5	Q86YQ8	M_Q86YQ8	Copine-8 (Copine VIII)	CPNE8	564	CPNE8_HUMAN	4|6|7	17	5.67	3	0|0|0|0|1|0|0|0|2|4|0|0|0|0|0|0|0|0|0|0|0|0|0|0	0.99	0.99	0.99	0.99	0.99	3.54	19.43	0	Known	BioID-MS	Virus-Host
M	P0DTC5	Q8IWJ2	M_Q8IWJ2	GRIP and coiled-coil domain-containing protein 2 (185 kDa Golgi coiled-coil protein) (GCC185) (CLL-associated antigen KW-11) (CTCL tumor antigen se1-1) (Ran-binding protein 2-like 4) (RanBP2L4) (Renal carcinoma antigen NY-REN-53)	GCC2	1684	GCC2_HUMAN	6|5|7	18	6	3	0|0|0|0|0|0|0|0|0|0|0|0|0|0|0|0|0|2|0|0|0|0|0|0	1	1	1	1	1	7.07	60	0	Novel	BioID-MS	Virus-Host
M	P0DTC5	Q8IXI1	M_Q8IXI1	Mitochondrial Rho GTPase 2 (MIRO-2) (hMiro-2) (EC 3.6.5.-) (Ras homolog gene family member T2)	RHOT2	618	MIRO2_HUMAN	12|21|21	54	18	3	0|0|0|0|0|0|1|0|0|0|0|0|0|0|1|0|0|0|0|0|0|0|0|0	1	1	1	1	1	20.36	180	0	Novel	AP-MS	Virus-Host
M	P0DTC5	Q8IYB1	M_Q8IYB1	Protein MB21D2 (Mab-21 domain-containing protein 2)	MB21D2	491	M21D2_HUMAN	7|8|4	19	6.33	3	0|0|0|0|0|0|0|0|0|0|0|0|0|0|0|0|0|0|0|0|0|0|0|0	1	1	1	1	1	7.48	63.33	0	Novel	BioID-MS	Virus-Host
M	P0DTC5	Q8IZP2	M_Q8IZP2	Putative protein FAM10A4 (Suppression of tumorigenicity 13 pseudogene 4)	ST13P4	240	ST134_HUMAN	5|3|3	11	3.67	3	2|1|1|0|1|1|1|0|1|1|1|1|0|0|0|0|1|1|2|1|0|0|0|0	0.9	0.99	0.9	0.99	0.9	1.73	5.5	0.01	Novel	AP-MS	Virus-Host
M	P0DTC5	Q8IZP2	M_Q8IZP2	Putative protein FAM10A4 (Suppression of tumorigenicity 13 pseudogene 4)	ST13P4	240	ST134_HUMAN	3|5|3	11	3.67	3	0|0|0|0|0|0|0|0|0|0|0|0|0|0|0|0|1|1|0|0|0|0|0|0	1	1	1	1	1	5.73	36.67	0	Novel	BioID-MS	Virus-Host
M	P0DTC5	Q8N766	M_Q8N766	ER membrane protein complex subunit 1	EMC1	993	EMC1_HUMAN	6|8|10	24	8	3	0|0|0|0|0|0|0|0|0|0|0|0|0|0|0|0|0|0|0|0|0|0|0|0	1	1	1	1	1	10.79	80	0	Known	BioID-MS	Virus-Host
M	P0DTC5	Q8NE01	M_Q8NE01	Metal transporter CNNM3 (Ancient conserved domain-containing protein 3) (Cyclin-M3)	CNNM3	707	CNNM3_HUMAN	2|4|2	8	2.67	3	0|0|0|0|0|0|0|0|0|1|0|0|0|0|0|0|0|0|0|0|0|0|0|0	0.99	1	0.99	1	0.99	3.89	26.67	0	Known	BioID-MS	Virus-Host
M	P0DTC5	Q8NEN9	M_Q8NEN9	PDZ domain-containing protein 8 (Sarcoma antigen NY-SAR-84/NY-SAR-104)	PDZD8	1154	PDZD8_HUMAN	2|4|2	8	2.67	3	0|0|0|0|0|0|0|0|0|0|0|0|0|0|0|0|2|0|0|0|0|0|0|0	0.98	1	0.98	1	0.98	3.68	26.67	0	Known	BioID-MS	Virus-Host
M	P0DTC5	Q8NEW0	M_Q8NEW0	Zinc transporter 7 (ZnT-7) (Solute carrier family 30 member 7) (Znt-like transporter 2)	SLC30A7	376	ZNT7_HUMAN	6|5|6	17	5.67	3	0|0|0|0|0|0|0|0|0|0|0|0|0|0|0|0|0|0|0|0|0|0|0|0	1	1	1	1	1	9.37	56.67	0	Known	AP-MS	Virus-Host
M	P0DTC5	Q8NF37	M_Q8NF37	Lysophosphatidylcholine acyltransferase 1 (LPC acyltransferase 1) (LPCAT-1) (LysoPC acyltransferase 1) (EC 2.3.1.23) (1-acylglycerol-3-phosphate O-acyltransferase) (EC 2.3.1.51) (1-acylglycerophosphocholine O-acyltransferase) (1-alkenylglycerophosphocholine O-acyltransferase) (EC 2.3.1.25) (1-alkylglycerophosphocholine O-acetyltransferase) (EC 2.3.1.67) (Acetyl-CoA:lyso-platelet-activating factor…	LPCAT1	534	PCAT1_HUMAN	3|4|5	12	4	3	0|0|0|0|0|0|0|0|0|0|0|0|0|0|0|0|0|0|0|0|0|0|0|0	1	1	1	1	1	5.73	40	0	Known	BioID-MS	Virus-Host
M	P0DTC5	Q8NFP9	M_Q8NFP9	Neurobeachin (Lysosomal-trafficking regulator 2) (Protein BCL8B)	NBEA	2946	NBEA_HUMAN	10|8|6	24	8	3	0|0|0|4|4|4|0|2|0|5|0|0|0|0|0|0|0|0|0|0|0|0|0|0	0.97	0.99	0.97	0.99	0.97	2.85	10.11	0.01	Known	BioID-MS	Virus-Host
M	P0DTC5	Q8NFQ8	M_Q8NFQ8	Torsin-1A-interacting protein 2 (Lumenal domain-like LAP1)	TOR1AIP2	470	TOIP2_HUMAN	2|2|3	7	2.33	3	0|0|0|0|0|0|0|0|0|0|0|0|0|0|0|0|0|0|0|0|0|0|0|0	0.99	1	0.99	1	0.99	3.89	23.33	0	Known	BioID-MS	Virus-Host
M	P0DTC5	Q8NHH9	M_Q8NHH9	Atlastin-2 (EC 3.6.5.-) (ADP-ribosylation factor-like protein 6-interacting protein 2) (ARL-6-interacting protein 2) (Aip-2)	ATL2	583	ATLA2_HUMAN	2|3|2	7	2.33	3	0|0|0|0|0|0|0|0|0|0|0|0|0|0|0|0|0|0|0|0|0|0|0|0	0.99	1	0.99	1	0.99	4.11	23.33	0	Known	AP-MS	Virus-Host
M	P0DTC5	Q8TAB3	M_Q8TAB3	Protocadherin-19	PCDH19	1148	PCD19_HUMAN	3|2|2	7	2.33	3	0|0|0|0|0|0|0|0|0|0|0|0|0|0|0|0|0|0|0|0|0|0|0|0	0.99	1	0.99	1	0.99	3.89	23.33	0	Known	BioID-MS	Virus-Host
M	P0DTC5	Q8TBF5	M_Q8TBF5	Phosphatidylinositol-glycan biosynthesis class X protein (PIG-X)	PIGX	258	PIGX_HUMAN	3|2|2	7	2.33	3	0|0|0|0|0|0|0|0|0|0|0|0|0|0|0|0|0|0|0|0|0|0|0|0	0.99	1	0.99	1	0.99	4.11	23.33	0	Novel	AP-MS	Virus-Host
M	P0DTC5	Q8TCJ2	M_Q8TCJ2	Dolichyl-diphosphooligosaccharide--protein glycosyltransferase subunit STT3B (Oligosaccharyl transferase subunit STT3B) (STT3-B) (EC 2.4.99.18) (Source of immunodominant MHC-associated peptides homolog)	STT3B	826	STT3B_HUMAN	2|2|2	6	2	3	0|0|0|0|0|0|0|0|0|0|0|0|0|0|0|0|0|0|0|0|0|0|0|0	0.98	0.98	0.98	0.98	0.98	4.11	20	0	Known	AP-MS	Virus-Host
M	P0DTC5	Q8TCT9	M_Q8TCT9	Minor histocompatibility antigen H13 (EC 3.4.23.-) (Intramembrane protease 1) (IMP-1) (IMPAS-1) (hIMP1) (Presenilin-like protein 3) (Signal peptide peptidase)	HM13	377	HM13_HUMAN	3|3|3	9	3	3	0|0|0|0|0|0|0|0|0|1|0|0|0|0|0|0|0|0|0|0|0|0|0|0	1	1	1	1	1	5.95	30	0	Known	AP-MS	Virus-Host
M	P0DTC5	Q8WU79	M_Q8WU79	Stromal membrane-associated protein 2 (Stromal membrane-associated protein 1-like)	SMAP2	429	SMAP2_HUMAN	2|2|2	6	2	3	0|0|0|0|0|0|0|0|0|0|0|0|0|0|0|0|0|0|0|0|0|0|0|0	0.98	0.98	0.98	0.98	0.98	3.89	20	0	Novel	BioID-MS	Virus-Host
M	P0DTC5	Q8WU90	M_Q8WU90	Zinc finger CCCH domain-containing protein 15 (DRG family-regulatory protein 1) (Likely ortholog of mouse immediate early response erythropoietin 4)	ZC3H15	426	ZC3HF_HUMAN	4|5|3	12	4	3	0|0|0|0|0|0|0|1|0|2|1|1|0|0|0|0|1|1|0|0|0|0|0|0	0.99	1	0.99	1	0.99	4.11	13.71	0	Novel	BioID-MS	Virus-Host
M	P0DTC5	Q8WUD6	M_Q8WUD6	Cholinephosphotransferase 1 (hCPT1) (EC 2.7.8.2) (AAPT1-like protein) (Diacylglycerol cholinephosphotransferase 1)	CHPT1	406	CHPT1_HUMAN	2|2|2	6	2	3	0|0|0|0|0|0|0|0|0|0|0|0|0|0|0|0|0|0|0|0|0|0|0|0	0.98	0.98	0.98	0.98	0.98	4.11	20	0	Novel	AP-MS	Virus-Host
M	P0DTC5	Q8WUY1	M_Q8WUY1	Protein THEM6 (Mesenchymal stem cell protein DSCD75) (Thioesterase superfamily member 6)	THEM6	208	THEM6_HUMAN	8|7|8	23	7.67	3	0|0|0|0|0|0|0|0|0|0|0|0|0|0|0|0|0|0|0|0|0|0|0|0	1	1	1	1	1	12.61	76.67	0	Novel	AP-MS	Virus-Host
M	P0DTC5	Q8WVX9	M_Q8WVX9	Fatty acyl-CoA reductase 1 (EC 1.2.1.84) (Male sterility domain-containing protein 2)	FAR1	515	FACR1_HUMAN	8|7|8	23	7.67	3	0|0|0|0|0|0|0|0|0|0|0|0|0|0|0|0|0|0|0|0|0|1|0|0	1	1	1	1	1	12.61	76.67	0	Known	AP-MS	Virus-Host
M	P0DTC5	Q8WXH0	M_Q8WXH0	Nesprin-2 (KASH domain-containing protein 2) (KASH2) (Nuclear envelope spectrin repeat protein 2) (Nucleus and actin connecting element protein) (Protein NUANCE) (Synaptic nuclear envelope protein 2) (Syne-2)	SYNE2	6885	SYNE2_HUMAN	7|9|6	22	7.33	3	0|0|1|1|0|0|0|0|0|1|0|0|0|0|0|0|0|0|0|0|0|0|0|0	1	1	1	1	1	10.32	58.67	0	Novel	BioID-MS	Virus-Host
M	P0DTC5	Q92499	M_Q92499	ATP-dependent RNA helicase DDX1 (EC 3.6.4.13) (DEAD box protein 1) (DEAD box protein retinoblastoma) (DBP-RB)	DDX1	740	DDX1_HUMAN	10|6|7	23	7.67	3	2|0|0|4|3|2|0|3|0|0|0|1|3|1|0|0|0|0|2|1|0|3|0|0	0.97	1	0.97	1	0.97	2.92	7.36	0	Novel	BioID-MS	Virus-Host
M	P0DTC5	Q92504	M_Q92504	Zinc transporter SLC39A7 (Histidine-rich membrane protein Ke4) (Really interesting new gene 5 protein) (Solute carrier family 39 member 7) (Zrt-, Irt-like protein 7) (ZIP7)	SLC39A7	469	S39A7_HUMAN	2|2|2	6	2	3	0|0|0|0|0|0|0|0|0|0|0|0|0|0|0|0|0|0|0|0|1|0|0|0	0.98	0.98	0.98	0.98	0.98	4.11	20	0	Novel	AP-MS	Virus-Host
M	P0DTC5	Q92783	M_Q92783	Signal transducing adapter molecule 1 (STAM-1)	STAM	540	STAM1_HUMAN	6|10|6	22	7.33	3	2|1|1|2|1|0|0|1|0|1|2|1|0|0|1|0|0|0|0|0|1|2|0|0	1	1	1	1	1	5.48	11	0	Novel	BioID-MS	Virus-Host
M	P0DTC5	Q92887	M_Q92887	Canalicular multispecific organic anion transporter 1 (ATP-binding cassette sub-family C member 2) (Canalicular multidrug resistance protein) (Multidrug resistance-associated protein 2) (EC 7.6.2.2)	ABCC2	1545	MRP2_HUMAN	2|2|2	6	2	3	0|0|0|0|0|0|0|0|0|0|1|0|0|1|0|0|0|0|0|0|0|0|0|0	0.98	0.98	0.98	0.98	0.98	3.89	20	0	Known	BioID-MS	Virus-Host
M	P0DTC5	Q93008	M_Q93008	Probable ubiquitin carboxyl-terminal hydrolase FAF-X (EC 3.4.19.12) (Deubiquitinating enzyme FAF-X) (Fat facets in mammals) (hFAM) (Fat facets protein-related, X-linked) (Ubiquitin thioesterase FAF-X) (Ubiquitin-specific protease 9, X chromosome) (Ubiquitin-specific-processing protease FAF-X)	USP9X	2554	USP9X_HUMAN	2|3|2	7	2.33	3	0|0|0|0|0|0|0|0|0|0|0|0|0|0|0|0|0|0|0|0|0|0|0|0	0.99	1	0.99	1	0.99	3.89	23.33	0	Novel	BioID-MS	Virus-Host
M	P0DTC5	Q969M3	M_Q969M3	Protein YIPF5 (Five-pass transmembrane protein localizing in the Golgi apparatus and the endoplasmic reticulum 5) (Smooth muscle cell-associated protein 5) (SMAP-5) (YIP1 family member 5) (YPT-interacting protein 1 A)	YIPF5	257	YIPF5_HUMAN	2|2|2	6	2	3	0|0|0|0|0|0|0|0|0|0|0|0|0|0|0|0|0|0|0|0|0|0|0|0	0.98	0.98	0.98	0.98	0.98	4.11	20	0	Known	AP-MS	Virus-Host
M	P0DTC5	Q969V3	M_Q969V3	Nicalin (Nicastrin-like protein)	NCLN	563	NCLN_HUMAN	6|3|2	11	3.67	3	0|0|0|0|0|0|0|0|0|0|0|0|0|0|0|0|0|0|0|0|0|0|0|0	0.99	1	0.99	1	0.99	4.11	36.67	0	Known	AP-MS	Virus-Host
M	P0DTC5	Q96A33	M_Q96A33	Coiled-coil domain-containing protein 47 (Calumin)	CCDC47	483	CCD47_HUMAN	2|2|3	7	2.33	3	1|1|1|0|0|0|0|0|2|0|1|0|0|0|0|0|0|0|1|0|0|0|0|0	0.93	0.99	0.93	0.99	0.93	2.18	8	0.01	Known	AP-MS	Virus-Host
M	P0DTC5	Q96A49	M_Q96A49	Synapse-associated protein 1 (BSD domain-containing signal transducer and Akt interactor protein) (BSTA)	SYAP1	352	SYAP1_HUMAN	3|4|2	9	3	3	0|0|0|0|0|0|0|0|0|0|1|0|0|0|2|0|0|0|0|0|0|2|0|0	0.95	0.99	0.95	0.99	0.95	2.23	14.4	0.01	Known	BioID-MS	Virus-Host
M	P0DTC5	Q96AC1	M_Q96AC1	Fermitin family homolog 2 (Kindlin-2) (Mitogen-inducible gene 2 protein) (MIG-2) (Pleckstrin homology domain-containing family C member 1) (PH domain-containing family C member 1)	FERMT2	680	FERM2_HUMAN	10|8|7	25	8.33	3	0|0|0|0|0|0|0|0|4|6|7|7|0|0|1|1|0|0|0|0|0|0|2|1	0.94	0.97	0.94	0.97	0.94	2.43	6.9	0.01	Known	BioID-MS	Virus-Host
M	P0DTC5	Q96AG4	M_Q96AG4	Leucine-rich repeat-containing protein 59 (Ribosome-binding protein p34) (p34) [Cleaved into: Leucine-rich repeat-containing protein 59, N-terminally processed]	LRRC59	307	LRC59_HUMAN	5|4|5	14	4.67	3	0|0|0|0|0|0|0|0|0|0|0|0|1|1|0|0|0|1|0|1|1|0|1|1	1	1	1	1	1	5.2	16	0	Known	AP-MS	Virus-Host
M	P0DTC5	Q96CS3	M_Q96CS3	FAS-associated factor 2 (Protein ETEA) (UBX domain-containing protein 3B) (UBX domain-containing protein 8)	FAF2	445	FAF2_HUMAN	9|9|7	25	8.33	3	0|0|0|0|0|0|0|0|0|0|0|0|0|0|0|0|0|0|0|0|0|0|0|0	1	1	1	1	1	12.61	83.33	0	Known	AP-MS	Virus-Host
M	P0DTC5	Q96CS3	M_Q96CS3	FAS-associated factor 2 (Protein ETEA) (UBX domain-containing protein 3B) (UBX domain-containing protein 8)	FAF2	445	FAF2_HUMAN	4|5|9	18	6	3	0|0|0|0|0|0|0|0|0|0|0|0|0|0|0|0|0|0|0|0|0|0|0|0	1	1	1	1	1	7.48	60	0	Known	BioID-MS	Virus-Host
M	P0DTC5	Q96CW1	M_Q96CW1	AP-2 complex subunit mu (AP-2 mu chain) (Adaptin-mu2) (Adaptor protein complex AP-2 subunit mu) (Adaptor-related protein complex 2 subunit mu) (Clathrin assembly protein complex 2 mu medium chain) (Clathrin coat assembly protein AP50) (Clathrin coat-associated protein AP50) (HA2 50 kDa subunit) (Plasma membrane adaptor AP-2 50 kDa protein)	AP2M1	435	AP2M1_HUMAN	8|8|10	26	8.67	3	0|0|0|0|0|0|0|1|1|0|0|0|0|0|0|0|0|0|2|0|0|0|0|1	1	1	1	1	1	11.82	41.6	0	Known	BioID-MS	Virus-Host
M	P0DTC5	Q96D53	M_Q96D53	Atypical kinase COQ8B, mitochondrial (EC 2.7.-.-) (AarF domain-containing protein kinase 4) (Coenzyme Q protein 8B)	COQ8B	544	COQ8B_HUMAN	4|4|6	14	4.67	3	0|0|0|0|0|0|0|0|0|0|0|0|0|0|0|0|0|0|0|0|0|0|0|0	1	1	1	1	1	7.69	46.67	0	Known	AP-MS	Virus-Host
M	P0DTC5	Q96EY1	M_Q96EY1	DnaJ homolog subfamily A member 3, mitochondrial (DnaJ protein Tid-1) (hTid-1) (Hepatocellular carcinoma-associated antigen 57) (Tumorous imaginal discs protein Tid56 homolog)	DNAJA3	480	DNJA3_HUMAN	7|7|9	23	7.67	3	1|1|0|0|0|0|0|0|0|0|0|0|0|0|0|0|0|0|0|0|0|0|0|0	1	1	1	1	1	12.61	76.67	0	Novel	AP-MS	Virus-Host
M	P0DTC5	Q96EY1	M_Q96EY1	DnaJ homolog subfamily A member 3, mitochondrial (DnaJ protein Tid-1) (hTid-1) (Hepatocellular carcinoma-associated antigen 57) (Tumorous imaginal discs protein Tid56 homolog)	DNAJA3	480	DNJA3_HUMAN	2|2|3	7	2.33	3	0|0|0|0|0|0|0|1|0|0|0|0|0|0|0|0|0|0|0|0|0|0|0|0	0.99	1	0.99	1	0.99	3.89	23.33	0	Novel	BioID-MS	Virus-Host
M	P0DTC5	Q96F07	M_Q96F07	Cytoplasmic FMR1-interacting protein 2 (p53-inducible protein 121)	CYFIP2	1278	CYFP2_HUMAN	8|9|8	25	8.33	3	0|3|0|3|0|0|2|0|10|9|0|9|0|0|4|4|0|0|0|0|0|0|0|0	0.89	0.91	0.89	0.91	0.89	2.04	4.55	0.01	Novel	BioID-MS	Virus-Host
M	P0DTC5	Q96G23	M_Q96G23	Ceramide synthase 2 (CerS2) (EC 2.3.1.-) (LAG1 longevity assurance homolog 2) (SP260) (Sphingosine N-acyltransferase CERS2) (EC 2.3.1.24) (Tumor metastasis-suppressor gene 1 protein)	CERS2	380	CERS2_HUMAN	3|4|3	10	3.33	3	0|0|0|0|0|0|0|0|1|0|0|0|0|0|0|0|0|0|0|0|0|0|0|0	1	1	1	1	1	5.95	33.33	0	Known	AP-MS	Virus-Host
M	P0DTC5	Q96HY6	M_Q96HY6	DDRGK domain-containing protein 1 (Dashurin) (UFM1-binding and PCI domain-containing protein 1)	DDRGK1	314	DDRGK_HUMAN	6|4|5	15	5	3	0|0|0|0|0|0|0|0|0|0|0|0|0|0|0|0|0|0|0|0|0|0|0|0	1	1	1	1	1	7.69	50	0	Known	AP-MS	Virus-Host
M	P0DTC5	Q96HY6	M_Q96HY6	DDRGK domain-containing protein 1 (Dashurin) (UFM1-binding and PCI domain-containing protein 1)	DDRGK1	314	DDRGK_HUMAN	3|6|6	15	5	3	0|0|0|0|0|0|0|0|0|0|0|0|0|0|0|0|0|0|0|0|0|0|0|0	1	1	1	1	1	5.73	50	0	Known	BioID-MS	Virus-Host
M	P0DTC5	Q96JB5	M_Q96JB5	CDK5 regulatory subunit-associated protein 3 (CDK5 activator-binding protein C53) (LXXLL/leucine-zipper-containing ARF-binding protein) (Protein HSF-27)	CDK5RAP3	506	CK5P3_HUMAN	8|7|8	23	7.67	3	0|0|0|0|0|0|0|0|0|0|0|0|0|0|0|0|0|0|0|0|0|0|0|0	1	1	1	1	1	12.4	76.67	0	Known	BioID-MS	Virus-Host
M	P0DTC5	Q96KK5	M_Q96KK5	Histone H2A type 1-H (H2A-clustered histone 12) (Histone H2A/s)	H2AC12	128	H2A1H_HUMAN	9|8|9	26	8.67	3	2|1|4|1|2|1|0|0|0|0|0|3|2|0|0|0|1|3|4|5|3|4|0|0	0.98	0.98	0.98	0.98	0.98	3.3	5.78	0	Novel	BioID-MS	Virus-Host
M	P0DTC5	Q96LT7	M_Q96LT7	Guanine nucleotide exchange C9orf72	C9orf72	481	CI072_HUMAN	2|2|2	6	2	3	0|0|0|0|0|0|0|0|0|0|1|0|0|0|0|0|0|0|0|0|0|0|0|0	0.98	0.98	0.98	0.98	0.98	3.89	20	0	Novel	BioID-MS	Virus-Host
M	P0DTC5	Q96PK6	M_Q96PK6	RNA-binding protein 14 (Paraspeckle protein 2) (PSP2) (RNA-binding motif protein 14) (RRM-containing coactivator activator/modulator) (Synaptotagmin-interacting protein) (SYT-interacting protein)	RBM14	669	RBM14_HUMAN	12|14|17	43	14.33	3	3|0|0|2|0|0|0|0|1|1|1|0|2|4|0|0|0|0|0|0|0|0|0|0	1	1	1	1	1	7.71	24.57	0	Novel	BioID-MS	Virus-Host
M	P0DTC5	Q96QV6	M_Q96QV6	Histone H2A type 1-A (H2A-clustered histone 1) (Histone H2A/r)	H2AC1	131	H2A1A_HUMAN	4|4|5	13	4.33	3	0|0|3|0|0|0|0|0|0|0|0|0|0|0|0|0|0|0|0|0|0|0|0|0	0.99	1	0.99	1	0.99	5.02	34.67	0	Novel	BioID-MS	Virus-Host
M	P0DTC5	Q96S66	M_Q96S66	Chloride channel CLIC-like protein 1 (Mid-1-related chloride channel protein 1)	CLCC1	551	CLCC1_HUMAN	2|2|2	6	2	3	0|0|0|0|0|0|0|0|0|0|0|0|0|0|1|0|0|0|0|0|0|0|0|1	0.98	0.98	0.98	0.98	0.98	3.89	20	0	Known	BioID-MS	Virus-Host
M	P0DTC5	Q96SU4	M_Q96SU4	Oxysterol-binding protein-related protein 9 (ORP-9) (OSBP-related protein 9)	OSBPL9	736	OSBL9_HUMAN	9|10|11	30	10	3	3|2|2|1|2|0|1|4|3|0|2|1|0|0|3|3|0|0|0|0|1|3|0|0	1	1	1	1	1	5.79	7.74	0	Known	BioID-MS	Virus-Host
M	P0DTC5	Q99615	M_Q99615	DnaJ homolog subfamily C member 7 (Tetratricopeptide repeat protein 2) (TPR repeat protein 2)	DNAJC7	494	DNJC7_HUMAN	3|4|4	11	3.67	3	0|0|0|0|0|0|0|0|0|0|0|0|0|0|0|0|0|0|0|0|0|0|0|0	1	1	1	1	1	5.73	36.67	0	Known	BioID-MS	Virus-Host
M	P0DTC5	Q99618	M_Q99618	Cell division cycle-associated protein 3 (Gene-rich cluster protein C8) (Trigger of mitotic entry protein 1) (TOME-1)	CDCA3	268	CDCA3_HUMAN	4|2|2	8	2.67	3	0|0|0|0|0|0|0|0|0|0|0|0|0|0|0|0|0|0|0|0|0|0|0|0	0.99	1	0.99	1	0.99	3.89	26.67	0	Known	BioID-MS	Virus-Host
M	P0DTC5	Q99653	M_Q99653	Calcineurin B homologous protein 1 (Calcineurin B-like protein) (Calcium-binding protein CHP) (Calcium-binding protein p22) (EF-hand calcium-binding domain-containing protein p22)	CHP1	195	CHP1_HUMAN	8|7|8	23	7.67	3	0|0|0|0|0|0|0|0|0|0|0|0|0|0|0|0|0|0|0|0|0|0|0|0	1	1	1	1	1	12.61	76.67	0	Known	AP-MS	Virus-Host
M	P0DTC5	Q99714	M_Q99714	3-hydroxyacyl-CoA dehydrogenase type-2 (EC 1.1.1.35) (17-beta-hydroxysteroid dehydrogenase 10) (17-beta-HSD 10) (EC 1.1.1.51) (2-methyl-3-hydroxybutyryl-CoA dehydrogenase) (MHBD) (3-hydroxy-2-methylbutyryl-CoA dehydrogenase) (EC 1.1.1.178) (3-hydroxyacyl-CoA dehydrogenase type II) (Endoplasmic reticulum-associated amyloid beta-peptide-binding protein) (Mitochondrial ribonuclease P protein 2) (Mit…	HSD17B10	261	HCD2_HUMAN	11|14|13	38	12.67	3	0|0|0|0|0|0|0|1|0|0|0|0|0|0|0|0|0|0|0|0|0|0|0|0	1	1	1	1	1	18.62	126.67	0	Known	BioID-MS	Virus-Host
M	P0DTC5	Q99942	M_Q99942	E3 ubiquitin-protein ligase RNF5 (EC 2.3.2.27) (Protein G16) (RING finger protein 5) (RING-type E3 ubiquitin transferase RNF5) (Ram1 homolog) (HsRma1)	RNF5	180	RNF5_HUMAN	2|2|2	6	2	3	0|0|0|0|0|0|0|0|0|1|0|0|0|0|0|0|0|0|0|0|1|0|0|0	0.98	0.98	0.98	0.98	0.98	4.11	20	0	Novel	AP-MS	Virus-Host
M	P0DTC5	Q9BQ67	M_Q9BQ67	Glutamate-rich WD repeat-containing protein 1	GRWD1	446	GRWD1_HUMAN	7|6|4	17	5.67	3	2|1|0|0|1|1|1|1|0|1|0|0|0|0|0|0|0|0|0|0|7|0|0|5	0.92	0.96	0.92	0.96	0.92	1.76	6.8	0.01	Novel	BioID-MS	Virus-Host
M	P0DTC5	Q9BRK5	M_Q9BRK5	45 kDa calcium-binding protein (Cab45) (Stromal cell-derived factor 4) (SDF-4)	SDF4	362	CAB45_HUMAN	2|2|3	7	2.33	3	0|0|0|0|0|0|0|0|0|0|0|0|0|0|0|0|0|0|0|0|0|0|0|0	0.99	1	0.99	1	0.99	4.11	23.33	0	Known	AP-MS	Virus-Host
M	P0DTC5	Q9BSJ2	M_Q9BSJ2	Gamma-tubulin complex component 2 (GCP-2) (hGCP2) (Gamma-ring complex protein 103 kDa) (h103p) (hGrip103) (Spindle pole body protein Spc97 homolog) (hSpc97)	TUBGCP2	902	GCP2_HUMAN	2|3|3	8	2.67	3	0|0|0|0|0|0|0|0|0|0|0|0|0|0|0|0|0|0|0|0|0|0|0|0	0.99	1	0.99	1	0.99	4.11	26.67	0	Known	AP-MS	Virus-Host
M	P0DTC5	Q9BSJ8	M_Q9BSJ8	Extended synaptotagmin-1 (E-Syt1) (Membrane-bound C2 domain-containing protein)	ESYT1	1104	ESYT1_HUMAN	37|35|39	111	37	3	1|3|3|3|3|2|1|3|7|5|3|5|0|0|5|1|0|0|0|0|3|6|5|4	1	1	1	1	1	19.35	14.1	0	Known	BioID-MS	Virus-Host
M	P0DTC5	Q9BT22	M_Q9BT22	Chitobiosyldiphosphodolichol beta-mannosyltransferase (EC 2.4.1.142) (Asparagine-linked glycosylation protein 1 homolog) (Beta-1,4-mannosyltransferase) (GDP-Man:GlcNAc2-PP-dolichol mannosyltransferase) (GDP-mannose-dolichol diphosphochitobiose mannosyltransferase) (Mannosyltransferase-1) (MT-1) (hMat-1)	ALG1	464	ALG1_HUMAN	5|7|8	20	6.67	3	0|0|0|0|0|0|0|0|0|0|0|0|0|0|0|0|0|0|0|0|0|0|0|0	1	1	1	1	1	9.37	66.67	0	Known	AP-MS	Virus-Host
M	P0DTC5	Q9BVA1	M_Q9BVA1	Tubulin beta-2B chain	TUBB2B	445	TBB2B_HUMAN	37|35|38	110	36.67	3	0|0|0|0|29|0|0|22|22|0|16|21|0|0|0|0|0|0|0|0|0|0|0|0	0.98	0.98	0.98	0.98	0.98	3.91	8	0	Novel	BioID-MS	Virus-Host
M	P0DTC5	Q9BVV7	M_Q9BVV7	Mitochondrial import inner membrane translocase subunit Tim21 (TIM21-like protein, mitochondrial)	TIMM21	248	TIM21_HUMAN	3|3|4	10	3.33	3	0|0|0|0|0|0|0|0|0|0|0|0|0|0|0|0|0|0|0|0|0|0|0|0	1	1	1	1	1	5.95	33.33	0	Novel	AP-MS	Virus-Host
M	P0DTC5	Q9BXB4	M_Q9BXB4	Oxysterol-binding protein-related protein 11 (ORP-11) (OSBP-related protein 11)	OSBPL11	747	OSB11_HUMAN	7|6|8	21	7	3	4|0|4|1|1|4|0|4|3|3|2|1|0|0|1|2|0|0|0|0|1|1|1|0	0.95	0.98	0.95	0.98	0.95	2.29	5.09	0.01	Known	BioID-MS	Virus-Host
M	P0DTC5	Q9BXW9	M_Q9BXW9	Fanconi anemia group D2 protein (Protein FACD2)	FANCD2	1451	FACD2_HUMAN	25|18|21	64	21.33	3	0|0|0|0|1|1|0|0|0|0|0|0|0|0|0|0|0|0|0|0|0|0|0|0	1	1	1	1	1	29.35	213.33	0	Novel	AP-MS	Virus-Host
M	P0DTC5	Q9BYJ9	M_Q9BYJ9	YTH domain-containing family protein 1 (Dermatomyositis associated with cancer putative autoantigen 1) (DACA-1)	YTHDF1	559	YTHD1_HUMAN	11|10|9	30	10	3	0|0|0|0|0|0|0|0|0|0|0|0|0|1|1|0|0|0|0|0|0|0|0|0	1	1	1	1	1	15.76	100	0	Novel	AP-MS	Virus-Host
M	P0DTC5	Q9BZF1	M_Q9BZF1	Oxysterol-binding protein-related protein 8 (ORP-8) (OSBP-related protein 8)	OSBPL8	889	OSBL8_HUMAN	2|2|2	6	2	3	1|0|0|0|0|0|0|0|1|1|0|0|0|0|0|0|0|0|0|0|0|0|0|0	0.97	0.97	0.97	0.97	0.97	3.5	16	0.01	Known	BioID-MS	Virus-Host
M	P0DTC5	Q9BZH6	M_Q9BZH6	WD repeat-containing protein 11 (Bromodomain and WD repeat-containing protein 2) (WD repeat-containing protein 15)	WDR11	1224	WDR11_HUMAN	28|26|30	84	28	3	10|8|10|10|13|13|4|10|6|6|5|2|0|0|10|9|6|6|0|0|13|17|6|6	0.98	0.99	0.98	0.99	0.98	2.99	3.95	0	Known	BioID-MS	Virus-Host
M	P0DTC5	Q9BZQ6	M_Q9BZQ6	ER degradation-enhancing alpha-mannosidase-like protein 3 (EC 3.2.1.113) (Alpha-1,2-mannosidase EDEM3)	EDEM3	932	EDEM3_HUMAN	2|2|2	6	2	3	0|0|0|0|0|0|0|0|0|0|0|0|0|0|0|0|0|0|0|0|0|0|0|0	0.98	0.98	0.98	0.98	0.98	4.11	20	0	Novel	AP-MS	Virus-Host
M	P0DTC5	Q9GZT3	M_Q9GZT3	SRA stem-loop-interacting RNA-binding protein, mitochondrial	SLIRP	109	SLIRP_HUMAN	2|2|3	7	2.33	3	0|0|0|0|0|0|0|0|0|0|0|0|0|0|0|0|0|0|0|0|0|0|0|0	0.99	1	0.99	1	0.99	3.89	23.33	0	Novel	BioID-MS	Virus-Host
M	P0DTC5	Q9H0S4	M_Q9H0S4	Probable ATP-dependent RNA helicase DDX47 (EC 3.6.4.13) (DEAD box protein 47)	DDX47	455	DDX47_HUMAN	4|6|2	12	4	3	0|0|0|0|0|0|0|0|0|0|0|0|0|0|0|0|0|0|0|0|0|0|0|0	0.99	1	0.99	1	0.99	3.89	40	0	Known	BioID-MS	Virus-Host
M	P0DTC5	Q9H2D6	M_Q9H2D6	TRIO and F-actin-binding protein (Protein Tara) (Trio-associated repeat on actin)	TRIOBP	2365	TARA_HUMAN	6|10|8	24	8	3	0|0|0|0|0|0|0|0|5|0|0|1|0|0|1|2|0|0|0|0|0|0|1|2	0.99	1	0.99	1	0.99	3.85	16	0	Novel	BioID-MS	Virus-Host
M	P0DTC5	Q9H2J7	M_Q9H2J7	Sodium-dependent neutral amino acid transporter B(0)AT2 (Sodium- and chloride-dependent neurotransmitter transporter NTT73) (Sodium-coupled branched-chain amino-acid transporter 1) (Solute carrier family 6 member 15) (Transporter v7-3)	SLC6A15	730	S6A15_HUMAN	5|3|4	12	4	3	0|0|0|1|0|0|0|0|2|0|2|0|0|0|0|0|0|0|0|0|0|0|0|0	0.98	1	0.98	1	0.98	3.42	19.2	0	Novel	BioID-MS	Virus-Host
M	P0DTC5	Q9H2M9	M_Q9H2M9	Rab3 GTPase-activating protein non-catalytic subunit (RGAP-iso) (Rab3 GTPase-activating protein 150 kDa subunit) (Rab3-GAP p150) (Rab3-GAP150) (Rab3-GAP regulatory subunit)	RAB3GAP2	1393	RBGPR_HUMAN	5|5|6	16	5.33	3	2|0|0|0|1|0|0|1|0|0|2|0|0|0|0|0|0|0|0|0|0|0|0|1	1	1	1	1	1	5.97	18.29	0	Novel	BioID-MS	Virus-Host
M	P0DTC5	Q9H2V7	M_Q9H2V7	Protein spinster homolog 1 (HSpin1) (Spinster-like protein 1)	SPNS1	528	SPNS1_HUMAN	5|3|6	14	4.67	3	0|0|0|0|0|0|0|0|0|0|0|0|0|0|0|0|0|0|0|0|0|0|0|0	1	1	1	1	1	5.95	46.67	0	Known	AP-MS	Virus-Host
M	P0DTC5	Q9H3P7	M_Q9H3P7	Golgi resident protein GCP60 (Acyl-CoA-binding domain-containing protein 3) (Golgi complex-associated protein 1) (GOCAP1) (Golgi phosphoprotein 1) (GOLPH1) (PBR- and PKA-associated protein 7) (Peripheral benzodiazepine receptor-associated protein PAP7) [Cleaved into: Golgi resident protein GCP60, N-terminally processed]	ACBD3	528	GCP60_HUMAN	36|33|34	103	34.33	3	2|2|2|2|2|2|0|0|3|3|0|0|0|0|6|5|0|3|0|0|0|0|2|4	1	1	1	1	1	17.59	21.68	0	Known	BioID-MS	Virus-Host
M	P0DTC5	Q9H8Y8	M_Q9H8Y8	Golgi reassembly-stacking protein 2 (GRS2) (Golgi phosphoprotein 6) (GOLPH6) (Golgi reassembly-stacking protein of 55 kDa) (GRASP55) (p59)	GORASP2	452	GORS2_HUMAN	6|8|6	20	6.67	3	1|0|0|0|0|0|0|0|0|1|1|1|0|0|0|1|0|0|0|0|0|0|1|1	1	1	1	1	1	8.09	22.86	0	Known	BioID-MS	Virus-Host
M	P0DTC5	Q9H9S3	M_Q9H9S3	Protein transport protein Sec61 subunit alpha isoform 2 (Sec61 alpha-2)	SEC61A2	476	S61A2_HUMAN	7|6|6	19	6.33	3	0|0|0|0|0|0|0|0|0|0|0|0|0|0|0|0|0|0|0|0|0|0|0|0	1	1	1	1	1	11.01	63.33	0	Novel	AP-MS	Virus-Host
M	P0DTC5	Q9HAV4	M_Q9HAV4	Exportin-5 (Exp5) (Ran-binding protein 21)	XPO5	1204	XPO5_HUMAN	5|8|4	17	5.67	3	0|0|0|0|0|0|0|0|0|0|0|0|0|0|0|0|0|0|0|0|0|0|0|0	1	1	1	1	1	7.69	56.67	0	Novel	AP-MS	Virus-Host
M	P0DTC5	Q9HAV7	M_Q9HAV7	GrpE protein homolog 1, mitochondrial (HMGE) (Mt-GrpE#1)	GRPEL1	217	GRPE1_HUMAN	6|6|6	18	6	3	0|0|0|0|0|1|0|0|2|1|0|2|3|1|3|2|0|0|0|0|0|0|0|0	0.99	0.99	0.99	0.99	0.99	4.47	9.6	0	Novel	AP-MS	Virus-Host
M	P0DTC5	Q9HAV7	M_Q9HAV7	GrpE protein homolog 1, mitochondrial (HMGE) (Mt-GrpE#1)	GRPEL1	217	GRPE1_HUMAN	11|11|9	31	10.33	3	1|1|0|1|0|1|0|0|0|0|0|1|0|0|0|1|0|0|0|0|1|2|0|0	1	1	1	1	1	11.87	27.56	0	Novel	BioID-MS	Virus-Host
M	P0DTC5	Q9HB21	M_Q9HB21	Pleckstrin homology domain-containing family A member 1 (PH domain-containing family A member 1) (Tandem PH domain-containing protein 1) (TAPP-1)	PLEKHA1	404	PKHA1_HUMAN	10|10|8	28	9.33	3	0|0|2|0|2|0|0|0|6|4|1|3|0|0|4|3|0|0|1|0|0|0|6|5	0.95	0.97	0.95	0.97	0.95	2.56	6.05	0.01	Known	BioID-MS	Virus-Host
M	P0DTC5	Q9HBM0	M_Q9HBM0	Vezatin	VEZT	779	VEZA_HUMAN	3|2|2	7	2.33	3	1|0|0|0|0|0|0|0|0|0|0|0|0|0|0|0|0|0|0|0|0|0|0|0	0.99	1	0.99	1	0.99	4.11	23.33	0	Known	AP-MS	Virus-Host
M	P0DTC5	Q9HBM0	M_Q9HBM0	Vezatin	VEZT	779	VEZA_HUMAN	12|8|9	29	9.67	3	0|0|0|0|0|0|0|0|0|0|0|0|0|0|0|0|0|0|0|0|0|0|0|0	1	1	1	1	1	13.98	96.67	0	Known	BioID-MS	Virus-Host
M	P0DTC5	Q9HC07	M_Q9HC07	Transmembrane protein 165 (Transmembrane protein PT27) (Transmembrane protein TPARL)	TMEM165	324	TM165_HUMAN	4|4|3	11	3.67	3	0|0|0|0|0|0|0|0|0|0|0|0|0|0|0|0|0|0|0|0|0|0|0|0	1	1	1	1	1	5.95	36.67	0	Known	AP-MS	Virus-Host
M	P0DTC5	Q9HD26	M_Q9HD26	Golgi-associated PDZ and coiled-coil motif-containing protein (CFTR-associated ligand) (Fused in glioblastoma) (PDZ protein interacting specifically with TC10) (PIST)	GOPC	462	GOPC_HUMAN	37|31|35	103	34.33	3	0|0|0|0|0|0|0|0|0|0|0|0|0|0|0|0|0|0|0|0|0|0|0|0	1	1	1	1	1	48.15	343.33	0	Known	BioID-MS	Virus-Host
M	P0DTC5	Q9HD45	M_Q9HD45	Transmembrane 9 superfamily member 3 (EP70-P-iso) (SM-11044-binding protein)	TM9SF3	589	TM9S3_HUMAN	8|7|4	19	6.33	3	0|0|0|0|0|0|0|0|0|0|0|0|0|0|0|0|0|0|0|0|0|0|0|0	1	1	1	1	1	7.69	63.33	0	Known	AP-MS	Virus-Host
M	P0DTC5	Q9NNW5	M_Q9NNW5	WD repeat-containing protein 6	WDR6	1121	WDR6_HUMAN	16|18|20	54	18	3	1|0|0|0|0|0|0|0|5|2|1|2|0|0|0|0|0|0|0|0|0|0|1|0	1	1	1	1	1	8.67	36	0	Novel	BioID-MS	Virus-Host
M	P0DTC5	Q9NP72	M_Q9NP72	Ras-related protein Rab-18	RAB18	206	RAB18_HUMAN	2|2|3	7	2.33	3	0|0|0|0|0|0|0|0|0|0|0|0|0|0|0|0|0|0|0|0|0|0|0|0	0.99	1	0.99	1	0.99	3.89	23.33	0	Novel	BioID-MS	Virus-Host
M	P0DTC5	Q9NP97	M_Q9NP97	Dynein light chain roadblock-type 1 (Bithoraxoid-like protein) (BLP) (Dynein light chain 2A, cytoplasmic) (Dynein-associated protein Km23) (Roadblock domain-containing protein 1)	DYNLRB1	96	DLRB1_HUMAN	2|2|2	6	2	3	0|0|0|0|0|0|0|0|0|0|0|0|0|0|0|0|0|0|0|0|0|0|0|0	0.98	0.98	0.98	0.98	0.98	3.89	20	0	Novel	BioID-MS	Virus-Host
M	P0DTC5	Q9NRG9	M_Q9NRG9	Aladin (Adracalin)	AAAS	546	AAAS_HUMAN	5|6|7	18	6	3	0|0|0|0|0|0|0|0|0|0|0|0|0|0|0|0|0|0|0|0|0|0|0|0	1	1	1	1	1	9.16	60	0	Known	BioID-MS	Virus-Host
M	P0DTC5	Q9NRW7	M_Q9NRW7	Vacuolar protein sorting-associated protein 45 (h-VPS45) (hlVps45)	VPS45	570	VPS45_HUMAN	5|6|6	17	5.67	3	0|0|0|0|0|0|0|2|0|2|0|0|0|0|0|0|0|0|0|0|0|0|0|0	1	1	1	1	1	5.73	34	0	Known	BioID-MS	Virus-Host
M	P0DTC5	Q9NU22	M_Q9NU22	Midasin (Dynein-related AAA-ATPase MDN1) (MIDAS-containing protein)	MDN1	5596	MDN1_HUMAN	2|4|5	11	3.67	3	0|0|0|0|0|1|0|0|0|0|0|0|0|0|0|0|2|0|0|0|0|0|0|0	0.99	1	0.99	1	0.99	3.55	29.33	0	Novel	AP-MS	Virus-Host
M	P0DTC5	Q9NVH1	M_Q9NVH1	DnaJ homolog subfamily C member 11	DNAJC11	559	DJC11_HUMAN	3|3|2	8	2.67	3	0|0|0|0|0|0|1|0|0|0|0|0|0|0|0|0|0|0|0|0|0|0|0|0	0.99	1	0.99	1	0.99	4.11	26.67	0	Known	AP-MS	Virus-Host
M	P0DTC5	Q9NVI1	M_Q9NVI1	Fanconi anemia group I protein (Protein FACI)	FANCI	1328	FANCI_HUMAN	19|10|18	47	15.67	3	2|1|2|0|1|0|0|0|1|0|1|0|0|0|2|0|0|0|0|0|0|0|2|0	1	1	1	1	1	12.81	31.33	0	Known	AP-MS	Virus-Host
M	P0DTC5	Q9NWW5	M_Q9NWW5	Ceroid-lipofuscinosis neuronal protein 6 (Protein CLN6)	CLN6	311	CLN6_HUMAN	4|4|4	12	4	3	0|0|0|0|0|0|0|0|0|0|0|0|0|0|0|0|0|0|0|0|0|0|0|0	1	1	1	1	1	7.69	40	0	Known	AP-MS	Virus-Host
M	P0DTC5	Q9NX20	M_Q9NX20	39S ribosomal protein L16, mitochondrial (L16mt) (MRP-L16) (Mitochondrial large ribosomal subunit protein uL16m)	MRPL16	251	RM16_HUMAN	4|6|3	13	4.33	3	0|0|0|0|0|0|0|0|0|0|0|0|0|0|0|0|0|0|0|0|0|0|0|0	1	1	1	1	1	5.95	43.33	0	Novel	AP-MS	Virus-Host
M	P0DTC5	Q9NXE4	M_Q9NXE4	Sphingomyelin phosphodiesterase 4 (EC 3.1.4.12) (Neutral sphingomyelinase 3) (nSMase-3) (nSMase3) (Neutral sphingomyelinase III)	SMPD4	866	NSMA3_HUMAN	3|3|2	8	2.67	3	0|0|0|0|0|0|0|0|0|0|0|0|0|0|0|0|0|0|0|0|0|0|0|0	0.99	1	0.99	1	0.99	3.89	26.67	0	Known	BioID-MS	Virus-Host
M	P0DTC5	Q9NXW2	M_Q9NXW2	DnaJ homolog subfamily B member 12	DNAJB12	375	DJB12_HUMAN	3|3|5	11	3.67	3	0|0|0|0|0|0|0|0|0|0|0|0|0|0|0|0|0|0|0|0|0|0|0|0	1	1	1	1	1	5.95	36.67	0	Known	AP-MS	Virus-Host
M	P0DTC5	Q9NZ01	M_Q9NZ01	Very-long-chain enoyl-CoA reductase (EC 1.3.1.93) (Synaptic glycoprotein SC2) (Trans-2,3-enoyl-CoA reductase) (TER)	TECR	308	TECR_HUMAN	14|11|10	35	11.67	3	0|0|1|1|0|0|0|0|0|0|0|0|0|0|0|0|0|0|0|0|0|0|0|0	1	1	1	1	1	17.3	116.67	0	Known	AP-MS	Virus-Host
M	P0DTC5	Q9NZ52	M_Q9NZ52	ADP-ribosylation factor-binding protein GGA3 (Golgi-localized, gamma ear-containing, ARF-binding protein 3)	GGA3	723	GGA3_HUMAN	3|6|6	15	5	3	0|0|0|0|0|0|0|0|1|0|0|1|0|0|2|3|0|0|0|0|0|0|1|2	0.96	0.99	0.96	0.99	0.96	2.23	12	0.01	Novel	BioID-MS	Virus-Host
M	P0DTC5	Q9NZM3	M_Q9NZM3	Intersectin-2 (SH3 domain-containing protein 1B) (SH3P18) (SH3P18-like WASP-associated protein)	ITSN2	1697	ITSN2_HUMAN	6|4|4	14	4.67	3	2|0|0|0|0|1|1|0|2|1|0|0|0|0|3|3|0|0|0|0|0|1|0|0	0.95	0.99	0.95	0.99	0.95	2.64	8	0.01	Novel	BioID-MS	Virus-Host
M	P0DTC5	Q9P003	M_Q9P003	Protein cornichon homolog 4 (CNIH-4) (Cornichon family AMPA receptor auxiliary protein 4)	CNIH4	139	CNIH4_HUMAN	2|3|2	7	2.33	3	0|0|0|0|0|0|0|0|0|0|0|0|0|0|0|0|0|0|0|0|0|0|0|0	0.99	1	0.99	1	0.99	4.11	23.33	0	Novel	AP-MS	Virus-Host
M	P0DTC5	Q9P032	M_Q9P032	NADH dehydrogenase [ubiquinone] 1 alpha subcomplex assembly factor 4 (Hormone-regulated proliferation-associated protein of 20 kDa)	NDUFAF4	175	NDUF4_HUMAN	2|2|2	6	2	3	1|0|0|0|0|0|0|0|0|0|0|0|0|0|0|0|0|0|0|0|0|0|0|0	0.98	0.98	0.98	0.98	0.98	4.11	20	0	Known	AP-MS	Virus-Host
M	P0DTC5	Q9P035	M_Q9P035	Very-long-chain (3R)-3-hydroxyacyl-CoA dehydratase 3 (EC 4.2.1.134) (3-hydroxyacyl-CoA dehydratase 3) (HACD3) (Butyrate-induced protein 1) (B-ind1) (hB-ind1) (Protein-tyrosine phosphatase-like A domain-containing protein 1)	HACD3	362	HACD3_HUMAN	14|14|16	44	14.67	3	0|0|0|1|0|0|0|0|0|0|0|0|0|0|0|0|0|0|0|0|0|0|0|0	1	1	1	1	1	23.38	146.67	0	Known	AP-MS	Virus-Host
M	P0DTC5	Q9P0K7	M_Q9P0K7	Ankycorbin (Ankyrin repeat and coiled-coil structure-containing protein) (Novel retinal pigment epithelial cell protein) (Retinoic acid-induced protein 14)	RAI14	980	RAI14_HUMAN	40|40|35	115	38.33	3	3|4|6|6|3|8|0|2|15|11|7|10|0|0|4|4|3|5|0|0|3|2|0|2	1	1	1	1	1	7.44	9.39	0	Novel	BioID-MS	Virus-Host
M	P0DTC5	Q9P0L0	M_Q9P0L0	Vesicle-associated membrane protein-associated protein A (VAMP-A) (VAMP-associated protein A) (VAP-A) (33 kDa VAMP-associated protein) (VAP-33)	VAPA	249	VAPA_HUMAN	3|4|5	12	4	3	0|0|0|0|0|0|0|0|0|0|0|0|1|0|1|0|0|0|0|0|0|0|0|0	1	1	1	1	1	5.95	40	0	Known	AP-MS	Virus-Host
M	P0DTC5	Q9P0L0	M_Q9P0L0	Vesicle-associated membrane protein-associated protein A (VAMP-A) (VAMP-associated protein A) (VAP-A) (33 kDa VAMP-associated protein) (VAP-33)	VAPA	249	VAPA_HUMAN	5|4|2	11	3.67	3	0|0|1|0|0|0|0|0|0|0|0|0|0|0|1|1|0|0|0|0|0|0|0|0	0.99	1	0.99	1	0.99	3.5	29.33	0	Known	BioID-MS	Virus-Host
M	P0DTC5	Q9UBM7	M_Q9UBM7	7-dehydrocholesterol reductase (7-DHC reductase) (EC 1.3.1.21) (Delta7-sterol reductase) (Sterol Delta(7)-reductase) (Sterol reductase SR-2)	DHCR7	475	DHCR7_HUMAN	6|5|5	16	5.33	3	0|0|0|0|0|0|0|0|0|0|0|0|0|0|0|0|1|0|0|0|1|2|1|1	1	1	1	1	1	8.11	21.33	0	Known	AP-MS	Virus-Host
M	P0DTC5	Q9UET6	M_Q9UET6	Putative tRNA (cytidine(32)/guanosine(34)-2'-O)-methyltransferase (EC 2.1.1.205) (2'-O-ribose RNA methyltransferase TRM7 homolog) (Protein ftsJ homolog 1)	FTSJ1	329	TRM7_HUMAN	5|5|6	16	5.33	3	0|0|0|0|0|0|0|0|0|0|1|0|0|0|0|0|0|0|0|0|0|0|0|0	1	1	1	1	1	9.16	53.33	0	Known	BioID-MS	Virus-Host
M	P0DTC5	Q9UJZ1	M_Q9UJZ1	Stomatin-like protein 2, mitochondrial (SLP-2) (EPB72-like protein 2) (Paraprotein target 7) (Paratarg-7)	STOML2	356	STML2_HUMAN	2|3|3	8	2.67	3	0|0|0|0|0|0|0|0|0|0|0|0|0|0|0|0|0|0|0|0|0|0|0|0	0.99	1	0.99	1	0.99	4.11	26.67	0	Novel	AP-MS	Virus-Host
M	P0DTC5	Q9UJZ1	M_Q9UJZ1	Stomatin-like protein 2, mitochondrial (SLP-2) (EPB72-like protein 2) (Paraprotein target 7) (Paratarg-7)	STOML2	356	STML2_HUMAN	2|2|3	7	2.33	3	0|0|0|0|0|0|0|0|0|0|0|0|0|0|0|0|0|0|0|0|0|0|0|0	0.99	1	0.99	1	0.99	3.89	23.33	0	Novel	BioID-MS	Virus-Host
M	P0DTC5	Q9UKG1	M_Q9UKG1	DCC-interacting protein 13-alpha (Dip13-alpha) (Adapter protein containing PH domain, PTB domain and leucine zipper motif 1)	APPL1	709	DP13A_HUMAN	9|9|7	25	8.33	3	0|0|0|0|0|0|0|0|0|0|0|0|0|0|0|0|0|0|0|0|0|0|0|0	1	1	1	1	1	12.4	83.33	0	Known	BioID-MS	Virus-Host
M	P0DTC5	Q9UKV5	M_Q9UKV5	E3 ubiquitin-protein ligase AMFR (EC 2.3.2.27) (Autocrine motility factor receptor) (AMF receptor) (RING finger protein 45) (gp78)	AMFR	643	AMFR_HUMAN	6|4|6	16	5.33	3	0|0|0|0|0|0|0|0|0|0|0|0|0|0|0|0|0|0|0|0|0|0|0|0	1	1	1	1	1	7.69	53.33	0	Known	AP-MS	Virus-Host
M	P0DTC5	Q9UL25	M_Q9UL25	Ras-related protein Rab-21	RAB21	225	RAB21_HUMAN	3|3|3	9	3	3	0|0|0|0|0|0|0|0|0|0|0|0|0|0|0|0|0|0|0|0|1|0|0|0	1	1	1	1	1	5.73	30	0	Known	BioID-MS	Virus-Host
M	P0DTC5	Q9UNE7	M_Q9UNE7	E3 ubiquitin-protein ligase CHIP (EC 2.3.2.27) (Antigen NY-CO-7) (CLL-associated antigen KW-8) (Carboxy terminus of Hsp70-interacting protein) (RING-type E3 ubiquitin transferase CHIP) (STIP1 homology and U box-containing protein 1)	STUB1	303	CHIP_HUMAN	3|2|2	7	2.33	3	1|0|1|0|0|0|0|0|0|0|0|0|0|0|0|0|0|0|0|0|0|0|0|0	0.99	1	0.99	1	0.99	3.89	23.33	0	Known	BioID-MS	Virus-Host
M	P0DTC5	Q9UNF0	M_Q9UNF0	Protein kinase C and casein kinase substrate in neurons protein 2 (Syndapin-2) (Syndapin-II) (SdpII)	PACSIN2	486	PACN2_HUMAN	4|4|3	11	3.67	3	0|0|0|0|0|0|0|0|1|0|0|0|0|0|0|0|0|0|0|0|1|1|2|0	0.99	1	0.99	1	0.99	3.98	17.6	0	Known	BioID-MS	Virus-Host
M	P0DTC5	Q9UNH7	M_Q9UNH7	Sorting nexin-6 (TRAF4-associated factor 2) [Cleaved into: Sorting nexin-6, N-terminally processed]	SNX6	406	SNX6_HUMAN	11|11|11	33	11	3	1|0|2|1|0|1|0|1|1|0|0|1|0|0|3|0|0|0|0|0|0|0|0|0	1	1	1	1	1	12.47	24	0	Known	BioID-MS	Virus-Host
M	P0DTC5	Q9Y277	M_Q9Y277	Voltage-dependent anion-selective channel protein 3 (VDAC-3) (hVDAC3) (Outer mitochondrial membrane protein porin 3)	VDAC3	283	VDAC3_HUMAN	3|4|3	10	3.33	3	0|0|0|0|0|0|0|0|0|0|0|0|0|0|0|0|0|0|0|0|0|0|0|0	1	1	1	1	1	5.95	33.33	0	Known	AP-MS	Virus-Host
M	P0DTC5	Q9Y277	M_Q9Y277	Voltage-dependent anion-selective channel protein 3 (VDAC-3) (hVDAC3) (Outer mitochondrial membrane protein porin 3)	VDAC3	283	VDAC3_HUMAN	8|3|7	18	6	3	0|0|0|0|0|0|0|0|0|0|0|0|0|0|0|0|0|0|0|0|0|0|0|0	1	1	1	1	1	5.73	60	0	Known	BioID-MS	Virus-Host
M	P0DTC5	Q9Y287	M_Q9Y287	Integral membrane protein 2B (Immature BRI2) (imBRI2) (Protein E25B) (Transmembrane protein BRI) (Bri) [Cleaved into: BRI2, membrane form (Mature BRI2) (mBRI2); BRI2 intracellular domain (BRI2 ICD); BRI2C, soluble form; Bri23 peptide (Bri2-23) (ABri23) (C-terminal peptide) (P23 peptide)]	ITM2B	266	ITM2B_HUMAN	2|4|2	8	2.67	3	0|0|0|0|0|0|0|0|0|0|0|0|0|0|0|0|0|0|0|0|0|0|0|0	0.99	1	0.99	1	0.99	4.11	26.67	0	Novel	AP-MS	Virus-Host
M	P0DTC5	Q9Y2H6	M_Q9Y2H6	Fibronectin type-III domain-containing protein 3A (Human gene expressed in odontoblasts)	FNDC3A	1198	FND3A_HUMAN	6|7|4	17	5.67	3	0|0|0|0|0|0|0|0|0|0|0|0|0|0|0|0|0|0|0|0|0|0|0|0	1	1	1	1	1	7.48	56.67	0	Known	BioID-MS	Virus-Host
M	P0DTC5	Q9Y2U8	M_Q9Y2U8	Inner nuclear membrane protein Man1 (LEM domain-containing protein 3)	LEMD3	911	MAN1_HUMAN	9|10|9	28	9.33	3	0|1|1|2|0|0|0|0|2|0|0|1|16|12|0|0|0|0|3|3|0|0|1|0	0.93	0.94	0.93	0.94	0.93	2.46	5.33	0.01	Known	BioID-MS	Virus-Host
M	P0DTC5	Q9Y394	M_Q9Y394	Dehydrogenase/reductase SDR family member 7 (EC 1.1.-.-) (Retinal short-chain dehydrogenase/reductase 4) (retSDR4) (Short chain dehydrogenase/reductase family 34C member 1)	DHRS7	339	DHRS7_HUMAN	4|3|3	10	3.33	3	0|0|0|0|0|0|0|0|0|0|0|0|0|0|0|0|0|0|0|0|0|0|0|0	1	1	1	1	1	5.73	33.33	0	Known	BioID-MS	Virus-Host
M	P0DTC5	Q9Y3R5	M_Q9Y3R5	Protein dopey-2	DOP1B	2298	DOP2_HUMAN	2|2|2	6	2	3	0|0|0|0|0|0|0|0|0|0|0|0|0|0|0|0|0|0|0|0|0|0|2|0	0.98	0.98	0.98	0.98	0.98	3.68	20	0	Novel	BioID-MS	Virus-Host
M	P0DTC5	Q9Y4B4	M_Q9Y4B4	Helicase ARIP4 (EC 3.6.4.12) (Androgen receptor-interacting protein 4) (RAD54-like protein 2)	RAD54L2	1467	ARIP4_HUMAN	2|2|2	6	2	3	0|0|0|0|0|0|0|0|0|0|0|0|0|0|0|0|0|0|0|0|0|0|1|0	0.98	0.98	0.98	0.98	0.98	3.89	20	0	Novel	BioID-MS	Virus-Host
M	P0DTC5	Q9Y4L1	M_Q9Y4L1	Hypoxia up-regulated protein 1 (150 kDa oxygen-regulated protein) (ORP-150) (170 kDa glucose-regulated protein) (GRP-170)	HYOU1	999	HYOU1_HUMAN	22|20|25	67	22.33	3	1|1|1|0|0|0|0|0|0|0|0|0|0|0|0|0|0|0|0|0|0|0|0|0	1	1	1	1	1	31.57	178.67	0	Novel	BioID-MS	Virus-Host
M	P0DTC5	Q9Y4R8	M_Q9Y4R8	Telomere length regulation protein TEL2 homolog (Protein clk-2 homolog) (hCLK2)	TELO2	837	TELO2_HUMAN	3|4|5	12	4	3	0|0|0|0|0|0|0|0|0|0|0|0|0|0|0|0|0|0|0|0|0|0|0|0	1	1	1	1	1	5.95	40	0	Novel	AP-MS	Virus-Host
M	P0DTC5	Q9Y4W6	M_Q9Y4W6	AFG3-like protein 2 (EC 3.4.24.-) (Paraplegin-like protein)	AFG3L2	797	AFG32_HUMAN	11|16|10	37	12.33	3	3|3|2|0|0|0|0|0|0|0|0|0|0|0|0|0|0|0|0|0|0|0|2|0	1	1	1	1	1	6.9	29.6	0	Novel	AP-MS	Virus-Host
M	P0DTC5	Q9Y5B9	M_Q9Y5B9	FACT complex subunit SPT16 (Chromatin-specific transcription elongation factor 140 kDa subunit) (FACT 140 kDa subunit) (FACTp140) (Facilitates chromatin transcription complex subunit SPT16) (hSPT16)	SUPT16H	1047	SP16H_HUMAN	2|6|4	12	4	3	1|0|0|0|1|0|0|0|0|0|0|0|0|0|0|0|0|0|0|0|0|0|0|0	0.99	1	0.99	1	0.99	4.11	40	0	Known	AP-MS	Virus-Host
M	P0DTC5	Q9Y5M8	M_Q9Y5M8	Signal recognition particle receptor subunit beta (SR-beta) (Protein APMCF1)	SRPRB	271	SRPRB_HUMAN	3|4|5	12	4	3	0|0|0|0|1|1|0|0|0|0|0|1|0|0|0|0|0|0|0|0|0|0|0|0	1	1	1	1	1	5.31	32	0	Known	BioID-MS	Virus-Host
M	P0DTC5	Q9Y606	M_Q9Y606	tRNA pseudouridine synthase A (EC 5.4.99.12) (tRNA pseudouridine(38-40) synthase) (tRNA pseudouridylate synthase I) (tRNA-uridine isomerase I)	PUS1	427	TRUA_HUMAN	3|2|2	7	2.33	3	0|0|0|0|0|0|0|0|0|0|0|0|0|0|0|0|0|0|0|0|0|0|0|0	0.99	1	0.99	1	0.99	3.89	23.33	0	Novel	BioID-MS	Virus-Host
M	P0DTC5	Q9Y679	M_Q9Y679	Lipid droplet-regulating VLDL assembly factor AUP1 (Ancient ubiquitous protein 1)	AUP1	410	AUP1_HUMAN	10|9|8	27	9	3	0|0|0|0|0|0|0|0|0|0|0|0|0|0|0|0|0|0|0|0|0|0|0|0	1	1	1	1	1	14.19	90	0	Known	AP-MS	Virus-Host
M	P0DTC5	Q9Y6I9	M_Q9Y6I9	Testis-expressed protein 264 (Putative secreted protein Zsig11)	TEX264	313	TX264_HUMAN	3|4|2	9	3	3	0|0|0|0|0|0|0|0|0|0|0|0|0|0|0|0|0|0|0|0|0|0|0|0	0.99	1	0.99	1	0.99	4.11	30	0	Known	AP-MS	Virus-Host
M	P0DTC5	Q9Y6K0	M_Q9Y6K0	Choline/ethanolaminephosphotransferase 1 (hCEPT1) (EC 2.7.8.1) (EC 2.7.8.2)	CEPT1	416	CEPT1_HUMAN	3|3|3	9	3	3	0|0|1|1|0|0|0|0|1|1|1|0|1|1|1|1|0|0|1|0|0|0|1|1	0.92	0.92	0.92	0.92	0.92	2.41	6	0.01	Novel	AP-MS	Virus-Host
M	P0DTC5	Q9Y6M7	M_Q9Y6M7	Sodium bicarbonate cotransporter 3 (Electroneutral Na/HCO(3) cotransporter) (Sodium bicarbonate cotransporter 2) (Sodium bicarbonate cotransporter 2b) (Bicarbonate transporter) (Solute carrier family 4 member 7)	SLC4A7	1214	S4A7_HUMAN	5|5|6	16	5.33	3	0|0|0|0|0|0|0|0|2|6|0|4|0|0|0|0|0|0|0|0|0|0|0|0	0.96	0.97	0.96	0.97	0.96	3.15	10.67	0.01	Known	BioID-MS	Virus-Host
M	P0DTC5	Q9Y6Y8	M_Q9Y6Y8	SEC23-interacting protein (p125)	SEC23IP	1000	S23IP_HUMAN	6|11|7	24	8	3	4|1|2|2|4|2|0|5|2|2|0|0|0|0|1|3|2|0|0|0|3|3|2|4	0.92	1	0.92	1	0.92	1.6	4.57	0.01	Novel	BioID-MS	Virus-Host
N	P0DTC9	P51149	N_P51149	Ras-related protein Rab-7a	RAB7A	207	RAB7A_HUMAN	6|5|6	17	5.67	3	0|0|0|0|0|0|0|0|0|0|0|0|0|0|0|0|0|0|0|0|0|0|0|0	1	1	1	1	1	9.37	56.67	0	Novel	AP-MS	Virus-Host
N	P0DTC9	P61026	N_P61026	Ras-related protein Rab-10 (EC 3.6.5.2)	RAB10	200	RAB10_HUMAN	3|5|4	12	4	3	0|0|1|0|0|0|0|0|0|0|0|0|0|0|0|0|0|0|0|0|0|0|0|0	1	1	1	1	1	5.95	40	0	Novel	AP-MS	Virus-Host
N	P0DTC9	O00264	N_O00264	Membrane-associated progesterone receptor component 1 (mPR) (Dap1) (IZA)	PGRMC1	195	PGRC1_HUMAN	4|4|2	10	3.33	3	0|0|0|0|0|0|0|0|0|0|0|0|0|0|0|0|0|0|0|0|0|0|0|0	0.99	1	0.99	1	0.99	4.11	33.33	0	Novel	AP-MS	Virus-Host
N	P0DTC9	O14980	N_O14980	Exportin-1 (Exp1) (Chromosome region maintenance 1 protein homolog)	XPO1	1071	XPO1_HUMAN	5|5|5	15	5	3	0|0|0|0|0|0|0|0|0|0|0|0|0|0|0|0|0|0|0|0|0|0|0|0	1	1	1	1	1	9.37	50	0	Novel	AP-MS	Virus-Host
N	P0DTC9	O43795	N_O43795	Unconventional myosin-Ib (MYH-1c) (Myosin I alpha) (MMI-alpha) (MMIa)	MYO1B	1136	MYO1B_HUMAN	6|3|3	12	4	3	0|0|0|0|0|0|0|0|0|0|0|0|1|0|0|0|0|0|0|1|0|0|0|0	1	1	1	1	1	5.95	40	0	Novel	AP-MS	Virus-Host
N	P0DTC9	P04843	N_P04843	Dolichyl-diphosphooligosaccharide--protein glycosyltransferase subunit 1 (Dolichyl-diphosphooligosaccharide--protein glycosyltransferase 67 kDa subunit) (Ribophorin I) (RPN-I) (Ribophorin-1)	RPN1	607	RPN1_HUMAN	12|15|13	40	13.33	3	2|1|1|1|0|0|1|0|1|1|1|1|0|0|0|0|0|0|0|0|0|0|0|0	1	1	1	1	1	16.06	32	0	Novel	AP-MS	Virus-Host
N	P0DTC9	P04844	N_P04844	Dolichyl-diphosphooligosaccharide--protein glycosyltransferase subunit 2 (Dolichyl-diphosphooligosaccharide--protein glycosyltransferase 63 kDa subunit) (RIBIIR) (Ribophorin II) (RPN-II) (Ribophorin-2)	RPN2	631	RPN2_HUMAN	7|7|2	16	5.33	3	1|0|1|0|0|0|0|0|1|0|0|0|0|0|0|0|0|0|0|1|0|0|0|0	0.99	1	0.99	1	0.99	3.17	32	0	Novel	AP-MS	Virus-Host
N	P0DTC9	P07237	N_P07237	Protein disulfide-isomerase (PDI) (EC 5.3.4.1) (Cellular thyroid hormone-binding protein) (Prolyl 4-hydroxylase subunit beta) (p55)	P4HB	508	PDIA1_HUMAN	4|4|3	11	3.67	3	0|0|0|0|0|0|0|0|0|0|0|0|0|0|0|0|0|0|0|0|0|0|0|0	1	1	1	1	1	5.95	36.67	0	Novel	AP-MS	Virus-Host
N	P0DTC9	P13667	N_P13667	Protein disulfide-isomerase A4 (EC 5.3.4.1) (Endoplasmic reticulum resident protein 70) (ER protein 70) (ERp70) (Endoplasmic reticulum resident protein 72) (ER protein 72) (ERp-72) (ERp72)	PDIA4	645	PDIA4_HUMAN	3|2|5	10	3.33	3	0|0|0|0|0|0|0|0|0|0|0|0|0|0|0|0|0|0|0|0|0|0|0|0	0.99	1	0.99	1	0.99	4.11	33.33	0	Novel	AP-MS	Virus-Host
N	P0DTC9	P22314	N_P22314	Ubiquitin-like modifier-activating enzyme 1 (EC 6.2.1.45) (Protein A1S9) (Ubiquitin-activating enzyme E1)	UBA1	1058	UBA1_HUMAN	6|8|6	20	6.67	3	1|3|2|0|0|1|0|0|0|1|1|0|1|0|2|1|1|3|3|3|0|0|1|3	0.99	1	0.99	1	0.99	4.04	5.93	0	Novel	AP-MS	Virus-Host
N	P0DTC9	P22314	N_P22314	Ubiquitin-like modifier-activating enzyme 1 (EC 6.2.1.45) (Protein A1S9) (Ubiquitin-activating enzyme E1)	UBA1	1058	UBA1_HUMAN	3|3|2	8	2.67	3	0|0|1|1|1|1|0|2|0|0|0|0|0|0|0|0|0|0|0|0|0|1|0|0	0.95	0.98	0.95	0.98	0.95	1.97	9.14	0.01	Novel	BioID-MS	Virus-Host
N	P0DTC9	P39656	N_P39656	Dolichyl-diphosphooligosaccharide--protein glycosyltransferase 48 kDa subunit (DDOST 48 kDa subunit) (Oligosaccharyl transferase 48 kDa subunit)	DDOST	456	OST48_HUMAN	3|6|5	14	4.67	3	0|0|1|0|0|0|0|0|0|0|0|0|0|0|0|0|0|0|0|0|0|0|0|0	1	1	1	1	1	5.95	46.67	0	Novel	AP-MS	Virus-Host
N	P0DTC9	Q01813	N_Q01813	ATP-dependent 6-phosphofructokinase, platelet type (ATP-PFK) (PFK-P) (EC 2.7.1.11) (6-phosphofructokinase type C) (Phosphofructo-1-kinase isozyme C) (PFK-C) (Phosphohexokinase)	PFKP	784	PFKAP_HUMAN	7|5|8	20	6.67	3	0|0|0|0|0|0|0|0|0|0|0|0|0|0|0|0|0|0|1|0|0|0|1|0	1	1	1	1	1	9.37	66.67	0	Novel	AP-MS	Virus-Host
N	P0DTC9	Q9H7E2	N_Q9H7E2	Tudor domain-containing protein 3	TDRD3	651	TDRD3_HUMAN	21|16|17	54	18	3	0|0|0|0|0|0|0|0|0|0|0|0|0|0|0|0|0|0|0|0|0|0|0|1	1	1	1	1	1	26.16	180	0	Known	BioID-MS	Virus-Host
N	P0DTC9	A0MZ66	N_A0MZ66	Shootin-1 (Shootin1)	SHTN1	631	SHOT1_HUMAN	16|17|13	46	15.33	3	8|5|3|3|9|8|0|1|1|3|1|3|0|2|9|8|4|3|0|0|3|3|10|7	0.91	0.97	0.91	0.97	0.91	1.4	3.91	0.01	Known	BioID-MS	Virus-Host
N	P0DTC9	A1L0T0	N_A1L0T0	2-hydroxyacyl-CoA lyase 2 (EC 4.1.2.-) (Acetolactate synthase-like protein) (IlvB-like protein)	ILVBL	632	HACL2_HUMAN	3|3|2	8	2.67	3	1|0|0|0|0|1|0|0|0|1|0|0|0|0|0|0|1|0|0|0|0|0|0|1	0.97	0.99	0.97	0.99	0.97	2.53	12.8	0	Novel	AP-MS	Virus-Host
N	P0DTC9	A6NIZ1	N_A6NIZ1	Ras-related protein Rap-1b-like protein	RP1BL	184	RP1BL_HUMAN	3|2|2	7	2.33	3	0|0|0|0|0|0|0|0|0|0|0|0|0|0|0|0|0|0|0|0|0|0|0|0	0.99	1	0.99	1	0.99	4.11	23.33	0	Novel	AP-MS	Virus-Host
N	P0DTC9	L0R819	N_L0R819	ASNSD1 upstream open reading frame protein (ASNSD1 small/short open reading frame-encoded polypeptide) (ASNSD1-SEP)	ASDURF	96	ASURF_HUMAN	4|3|4	11	3.67	3	2|0|1|0|0|1|0|0|0|0|0|1|0|0|2|0|0|0|0|0|1|0|1|0	0.98	0.99	0.98	0.99	0.98	3.12	9.78	0	Novel	BioID-MS	Virus-Host
N	P0DTC9	O00401	N_O00401	Neural Wiskott-Aldrich syndrome protein (N-WASP)	WASL	505	WASL_HUMAN	3|3|3	9	3	3	1|1|0|1|1|0|0|0|1|0|1|1|0|0|0|0|0|0|0|0|0|0|1|3	0.93	0.93	0.93	0.93	0.93	2.52	6.55	0.01	Novel	BioID-MS	Virus-Host
N	P0DTC9	O00418	N_O00418	Eukaryotic elongation factor 2 kinase (eEF-2 kinase) (eEF-2K) (EC 2.7.11.20) (Calcium/calmodulin-dependent eukaryotic elongation factor 2 kinase)	EEF2K	725	EF2K_HUMAN	3|3|4	10	3.33	3	0|0|0|0|0|0|0|0|0|1|0|0|0|0|1|2|0|0|0|0|0|0|1|3	0.95	0.98	0.95	0.98	0.95	2.71	10	0.01	Novel	BioID-MS	Virus-Host
N	P0DTC9	O00560	N_O00560	Syntenin-1 (Melanoma differentiation-associated protein 9) (MDA-9) (Pro-TGF-alpha cytoplasmic domain-interacting protein 18) (TACIP18) (Scaffold protein Pbp1) (Syndecan-binding protein 1)	SDCBP	298	SDCB1_HUMAN	6|10|10	26	8.67	3	1|3|3|3|0|0|2|2|0|1|2|0|0|0|0|0|0|0|1|0|1|2|1|1	1	1	1	1	1	4.27	9.04	0	Novel	BioID-MS	Virus-Host
N	P0DTC9	O00571	N_O00571	ATP-dependent RNA helicase DDX3X (EC 3.6.4.13) (CAP-Rf) (DEAD box protein 3, X-chromosomal) (DEAD box, X isoform) (DBX) (Helicase-like protein 2) (HLP2)	DDX3X	662	DDX3X_HUMAN	41|41|39	121	40.33	3	4|2|1|1|1|3|2|2|0|5|1|1|0|0|0|5|1|3|0|0|3|1|10|14	1	1	1	1	1	8.61	16.13	0	Known	BioID-MS	Virus-Host
N	P0DTC9	O14639	N_O14639	Actin-binding LIM protein 1 (abLIM-1) (Actin-binding LIM protein family member 1) (Actin-binding double zinc finger protein) (LIMAB1) (Limatin)	ABLIM1	778	ABLM1_HUMAN	3|4|4	11	3.67	3	1|0|0|0|0|0|0|0|1|0|1|0|0|0|1|1|0|0|0|0|0|0|1|0	0.99	1	0.99	1	0.99	3.7	14.67	0	Novel	BioID-MS	Virus-Host
N	P0DTC9	O14640	N_O14640	Segment polarity protein dishevelled homolog DVL-1 (Dishevelled-1) (DSH homolog 1)	DVL1	695	DVL1_HUMAN	6|6|5	17	5.67	3	0|0|0|0|0|0|0|0|0|0|0|0|0|0|0|0|0|3|0|0|0|0|0|0	1	1	1	1	1	5.62	45.33	0	Novel	BioID-MS	Virus-Host
N	P0DTC9	O15504	N_O15504	Nucleoporin NUP42 (NLP-1) (NUP42 homolog) (Nucleoporin hCG1) (Nucleoporin-42) (Nucleoporin-like protein 2)	NUP42	423	NUP42_HUMAN	2|2|2	6	2	3	0|0|0|0|0|0|0|0|0|0|0|0|0|0|0|0|1|1|0|0|0|0|0|0	0.98	0.98	0.98	0.98	0.98	3.89	20	0	Novel	BioID-MS	Virus-Host
N	P0DTC9	O43318	N_O43318	Mitogen-activated protein kinase kinase kinase 7 (EC 2.7.11.25) (Transforming growth factor-beta-activated kinase 1) (TGF-beta-activated kinase 1)	MAP3K7	606	M3K7_HUMAN	2|5|3	10	3.33	3	0|0|0|0|0|0|0|0|2|0|0|1|0|0|2|2|0|0|0|0|0|1|1|1	0.89	1	0.89	1	0.89	1.1	8	0.01	Novel	BioID-MS	Virus-Host
N	P0DTC9	O43426	N_O43426	Synaptojanin-1 (EC 3.1.3.36) (Synaptic inositol 1,4,5-trisphosphate 5-phosphatase 1)	SYNJ1	1573	SYNJ1_HUMAN	11|13|15	39	13	3	3|1|3|1|1|2|0|1|2|3|1|3|0|0|4|4|2|2|0|0|1|2|4|5	1	1	1	1	1	7.64	6.93	0	Novel	BioID-MS	Virus-Host
N	P0DTC9	O43583	N_O43583	Density-regulated protein (DRP) (Protein DRP1) (Smooth muscle cell-associated protein 3) (SMAP-3)	DENR	198	DENR_HUMAN	2|2|2	6	2	3	0|0|0|0|0|0|0|0|0|0|0|0|0|0|0|0|0|0|0|0|0|0|0|0	0.98	0.98	0.98	0.98	0.98	3.89	20	0	Known	BioID-MS	Virus-Host
N	P0DTC9	O43639	N_O43639	Cytoplasmic protein NCK2 (Growth factor receptor-bound protein 4) (NCK adaptor protein 2) (Nck-2) (SH2/SH3 adaptor protein NCK-beta)	NCK2	380	NCK2_HUMAN	5|2|4	11	3.67	3	0|0|0|0|0|0|0|0|0|0|1|0|0|0|0|0|0|0|0|0|0|0|0|0	0.99	1	0.99	1	0.99	3.89	36.67	0	Novel	BioID-MS	Virus-Host
N	P0DTC9	O60573	N_O60573	Eukaryotic translation initiation factor 4E type 2 (eIF-4E type 2) (eIF4E type 2) (Eukaryotic translation initiation factor 4E homologous protein) (Eukaryotic translation initiation factor 4E-like 3) (eIF4E-like protein 4E-LP) (mRNA cap-binding protein 4EHP) (h4EHP) (mRNA cap-binding protein type 3)	EIF4E2	245	IF4E2_HUMAN	21|17|24	62	20.67	3	1|2|0|2|1|1|0|2|2|3|2|0|0|0|4|4|3|3|0|0|0|3|6|6	1	1	1	1	1	8.43	11.02	0	Novel	BioID-MS	Virus-Host
N	P0DTC9	O60749	N_O60749	Sorting nexin-2 (Transformation-related gene 9 protein) (TRG-9)	SNX2	519	SNX2_HUMAN	7|8|5	20	6.67	3	0|0|2|0|0|1|0|0|0|0|0|0|0|0|4|2|0|4|0|0|0|0|0|1	0.98	0.99	0.98	0.99	0.98	3.02	11.43	0	Novel	BioID-MS	Virus-Host
N	P0DTC9	O75179	N_O75179	Ankyrin repeat domain-containing protein 17 (Gene trap ankyrin repeat protein) (Serologically defined breast cancer antigen NY-BR-16)	ANKRD17	2603	ANR17_HUMAN	36|39|35	110	36.67	3	9|5|4|5|8|10|0|6|0|4|3|0|0|0|12|8|12|11|3|0|0|12|7|7	1	1	1	1	1	6.82	6.98	0	Novel	BioID-MS	Virus-Host
N	P0DTC9	O75251	N_O75251	NADH dehydrogenase [ubiquinone] iron-sulfur protein 7, mitochondrial (EC 7.1.1.2) (Complex I-20kD) (CI-20kD) (NADH-ubiquinone oxidoreductase 20 kDa subunit) (PSST subunit)	NDUFS7	213	NDUS7_HUMAN	2|3|3	8	2.67	3	0|0|0|0|0|0|1|0|0|0|0|0|0|0|0|0|0|0|0|0|0|0|0|0	0.99	1	0.99	1	0.99	4.11	26.67	0	Novel	AP-MS	Virus-Host
N	P0DTC9	O75489	N_O75489	NADH dehydrogenase [ubiquinone] iron-sulfur protein 3, mitochondrial (EC 7.1.1.2) (Complex I-30kD) (CI-30kD) (NADH-ubiquinone oxidoreductase 30 kDa subunit)	NDUFS3	264	NDUS3_HUMAN	6|7|5	18	6	3	0|0|0|0|0|0|0|0|0|0|0|0|0|0|0|0|0|0|0|0|0|0|0|0	1	1	1	1	1	9.37	60	0	Novel	AP-MS	Virus-Host
N	P0DTC9	O75534	N_O75534	Cold shock domain-containing protein E1 (N-ras upstream gene protein) (Protein UNR)	CSDE1	798	CSDE1_HUMAN	52|45|43	140	46.67	3	13|5|10|6|11|14|0|2|8|7|4|4|3|1|23|21|22|17|4|2|17|20|30|15	0.97	0.99	0.97	0.99	0.97	2.97	4.32	0.01	Known	BioID-MS	Virus-Host
N	P0DTC9	O75935	N_O75935	Dynactin subunit 3 (Dynactin complex subunit 22 kDa subunit) (p22)	DCTN3	186	DCTN3_HUMAN	2|3|2	7	2.33	3	0|0|0|1|0|0|0|0|0|0|1|1|0|0|0|0|0|0|0|0|0|1|0|0	0.96	0.99	0.96	0.99	0.96	2.95	14	0.01	Novel	BioID-MS	Virus-Host
N	P0DTC9	O94763	N_O94763	Unconventional prefoldin RPB5 interactor 1 (Protein NNX3) (Protein phosphatase 1 regulatory subunit 19) (RNA polymerase II subunit 5-mediating protein) (RPB5-mediating protein)	URI1	535	RMP_HUMAN	5|8|8	21	7	3	3|3|2|0|2|2|0|2|1|1|0|0|0|0|0|0|2|0|0|0|2|1|3|3	0.97	1	0.97	1	0.97	2.43	6.22	0.01	Novel	BioID-MS	Virus-Host
N	P0DTC9	O94788	N_O94788	Retinal dehydrogenase 2 (RALDH 2) (RalDH2) (EC 1.2.1.36) (Aldehyde dehydrogenase family 1 member A2) (Retinaldehyde-specific dehydrogenase type 2) (RALDH(II))	ALDH1A2	518	AL1A2_HUMAN	16|9|14	39	13	3	3|3|3|0|3|4|0|1|3|2|2|2|0|0|10|5|0|2|0|0|1|2|4|4	0.96	1	0.96	1	0.96	2.24	5.78	0.01	Novel	BioID-MS	Virus-Host
N	P0DTC9	O94916	N_O94916	Nuclear factor of activated T-cells 5 (NF-AT5) (T-cell transcription factor NFAT5) (Tonicity-responsive enhancer-binding protein) (TonE-binding protein) (TonEBP)	NFAT5	1531	NFAT5_HUMAN	2|3|2	7	2.33	3	0|0|0|0|0|0|0|0|0|0|0|0|0|0|0|0|0|0|0|0|0|0|0|0	0.99	1	0.99	1	0.99	3.89	23.33	0	Novel	BioID-MS	Virus-Host
N	P0DTC9	O94927	N_O94927	HAUS augmin-like complex subunit 5	HAUS5	633	HAUS5_HUMAN	17|20|21	58	19.33	3	6|6|8|10|5|8|0|5|8|7|2|3|2|0|1|0|0|0|2|2|5|5|1|0	0.99	0.99	0.99	0.99	0.99	3.84	5.4	0	Novel	BioID-MS	Virus-Host
N	P0DTC9	O95202	N_O95202	Mitochondrial proton/calcium exchanger protein (Leucine zipper-EF-hand-containing transmembrane protein 1)	LETM1	739	LETM1_HUMAN	2|2|3	7	2.33	3	0|1|0|1|0|0|0|0|0|2|0|0|0|0|0|0|0|0|0|0|0|0|0|0	0.97	0.99	0.97	0.99	0.97	3.08	14	0	Novel	AP-MS	Virus-Host
N	P0DTC9	O95985	N_O95985	DNA topoisomerase 3-beta-1 (EC 5.6.2.1) (DNA topoisomerase III beta-1)	TOP3B	862	TOP3B_HUMAN	18|21|22	61	20.33	3	0|0|0|0|0|0|0|0|0|0|0|0|0|0|0|0|0|0|0|0|0|0|2|1	1	1	1	1	1	18.6	162.67	0	Known	BioID-MS	Virus-Host
N	P0DTC9	P04075	N_P04075	Fructose-bisphosphate aldolase A (EC 4.1.2.13) (Lung cancer antigen NY-LU-1) (Muscle-type aldolase)	ALDOA	364	ALDOA_HUMAN	9|10|11	30	10	3	0|0|0|0|0|0|0|0|0|0|0|0|0|0|0|0|0|0|0|0|0|0|0|0	1	1	1	1	1	15.76	100	0	Novel	AP-MS	Virus-Host
N	P0DTC9	P04075	N_P04075	Fructose-bisphosphate aldolase A (EC 4.1.2.13) (Lung cancer antigen NY-LU-1) (Muscle-type aldolase)	ALDOA	364	ALDOA_HUMAN	3|4|3	10	3.33	3	0|0|0|0|0|0|0|0|0|0|0|0|0|0|0|0|0|0|0|0|0|0|0|0	1	1	1	1	1	5.73	33.33	0	Novel	BioID-MS	Virus-Host
N	P0DTC9	P08243	N_P08243	Asparagine synthetase [glutamine-hydrolyzing] (EC 6.3.5.4) (Cell cycle control protein TS11) (Glutamine-dependent asparagine synthetase)	ASNS	561	ASNS_HUMAN	8|9|11	28	9.33	3	1|1|0|0|0|0|0|2|0|0|0|0|0|0|1|0|0|2|0|0|1|3|0|0	1	1	1	1	1	7.38	20.36	0	Novel	BioID-MS	Virus-Host
N	P0DTC9	P09936	N_P09936	Ubiquitin carboxyl-terminal hydrolase isozyme L1 (UCH-L1) (EC 3.4.19.12) (Neuron cytoplasmic protein 9.5) (PGP 9.5) (PGP9.5) (Ubiquitin thioesterase L1)	UCHL1	223	UCHL1_HUMAN	2|4|2	8	2.67	3	0|0|0|0|0|0|0|0|0|1|0|0|0|0|0|0|0|0|0|0|0|0|0|0	0.99	1	0.99	1	0.99	4.11	26.67	0	Novel	AP-MS	Virus-Host
N	P0DTC9	P0DTC9	N_P0DTC9	Nucleoprotein (N) (Nucleocapsid protein) (NC) (Protein N)	N	419	NCAP_SARS2	263|263|279	805	268.33	3	0|0|0|0|0|0|0|0|0|0|0|0|0|0|0|0|0|0|0|0|0|0|0|0	1	1	1	1	1	376.93	2683.33	0	Known	AP-MS	Virus-Host
N	P0DTC9	P0DTC9	N_P0DTC9	Nucleoprotein (N) (Nucleocapsid protein) (NC) (Protein N)	N	419	NCAP_SARS2	101|104|107	312	104	3	0|0|0|0|0|0|0|0|0|0|0|0|0|0|0|0|0|0|0|0|0|0|0|0	1	1	1	1	1	148.07	1040	0	Known	BioID-MS	Virus-Host
N	P0DTC9	P10636	N_P10636	Microtubule-associated protein tau (Neurofibrillary tangle protein) (Paired helical filament-tau) (PHF-tau)	MAPT	758	TAU_HUMAN	4|3|3	10	3.33	3	1|0|0|0|1|1|0|0|0|0|0|0|0|0|1|1|0|0|0|0|0|0|1|3	0.95	0.98	0.95	0.98	0.95	2.71	8.89	0.01	Novel	BioID-MS	Virus-Host
N	P0DTC9	P15924	N_P15924	Desmoplakin (DP) (250/210 kDa paraneoplastic pemphigus antigen)	DSP	2871	DESP_HUMAN	21|19|21	61	20.33	3	2|3|2|2|2|0|0|1|3|1|0|0|0|1|3|1|1|3|0|0|2|4|4|1	1	1	1	1	1	21.26	13.56	0	Novel	BioID-MS	Virus-Host
N	P0DTC9	P16333	N_P16333	Cytoplasmic protein NCK1 (NCK adaptor protein 1) (Nck-1) (SH2/SH3 adaptor protein NCK-alpha)	NCK1	377	NCK1_HUMAN	12|9|12	33	11	3	2|0|1|1|0|1|0|1|4|2|1|1|0|0|6|2|0|0|0|0|2|4|1|1	0.99	1	0.99	1	0.99	4.32	8.8	0	Novel	BioID-MS	Virus-Host
N	P0DTC9	P17858	N_P17858	ATP-dependent 6-phosphofructokinase, liver type (ATP-PFK) (PFK-L) (EC 2.7.1.11) (6-phosphofructokinase type B) (Phosphofructo-1-kinase isozyme B) (PFK-B) (Phosphohexokinase)	PFKL	780	PFKAL_HUMAN	5|4|4	13	4.33	3	0|0|0|0|0|0|0|0|0|0|0|0|0|0|1|0|0|0|0|0|0|0|0|0	1	1	1	1	1	7.69	43.33	0	Novel	AP-MS	Virus-Host
N	P0DTC9	P18206	N_P18206	Vinculin (Metavinculin) (MV)	VCL	1134	VINC_HUMAN	4|5|7	16	5.33	3	1|0|1|0|2|0|0|0|1|0|1|0|1|0|3|1|0|0|0|0|0|2|0|2	0.98	1	0.98	1	0.98	2.96	8.53	0	Novel	BioID-MS	Virus-Host
N	P0DTC9	P20340	N_P20340	Ras-related protein Rab-6A (Rab-6)	RAB6A	208	RAB6A_HUMAN	2|4|4	10	3.33	3	1|0|0|0|0|0|0|0|0|0|0|0|0|0|0|0|0|0|0|0|0|0|0|0	0.99	1	0.99	1	0.99	4.11	33.33	0	Novel	AP-MS	Virus-Host
N	P0DTC9	P21912	N_P21912	Succinate dehydrogenase [ubiquinone] iron-sulfur subunit, mitochondrial (EC 1.3.5.1) (Iron-sulfur subunit of complex II) (Ip)	SDHB	280	SDHB_HUMAN	2|2|3	7	2.33	3	0|1|0|0|0|0|0|0|0|0|0|0|0|0|0|0|0|0|0|0|0|0|0|0	0.99	1	0.99	1	0.99	4.11	23.33	0	Novel	AP-MS	Virus-Host
N	P0DTC9	P22681	N_P22681	E3 ubiquitin-protein ligase CBL (EC 2.3.2.27) (Casitas B-lineage lymphoma proto-oncogene) (Proto-oncogene c-Cbl) (RING finger protein 55) (RING-type E3 ubiquitin transferase CBL) (Signal transduction protein CBL)	CBL	906	CBL_HUMAN	4|3|2	9	3	3	0|0|1|0|1|1|0|1|0|0|0|1|0|0|0|0|0|0|0|0|1|0|0|0	0.95	1	0.95	1	0.95	2.07	12	0.01	Novel	BioID-MS	Virus-Host
N	P0DTC9	P24534	N_P24534	Elongation factor 1-beta (EF-1-beta)	EEF1B2	225	EF1B_HUMAN	10|7|10	27	9	3	4|3|3|3|5|6|1|2|1|1|0|1|0|0|2|1|2|3|1|3|3|4|1|3	0.95	1	0.95	1	0.95	1.81	4.08	0.01	Novel	BioID-MS	Virus-Host
N	P0DTC9	P27708	N_P27708	CAD protein [Includes: Glutamine-dependent carbamoyl-phosphate synthase (EC 6.3.5.5); Aspartate carbamoyltransferase (EC 2.1.3.2); Dihydroorotase (EC 3.5.2.3)]	CAD	2225	PYR1_HUMAN	16|16|14	46	15.33	3	9|9|3|4|9|12|1|5|4|4|2|3|0|0|1|0|3|3|1|0|7|3|5|3	0.94	0.96	0.94	0.96	0.94	2.17	4.04	0.01	Novel	BioID-MS	Virus-Host
N	P0DTC9	P28331	N_P28331	NADH-ubiquinone oxidoreductase 75 kDa subunit, mitochondrial (EC 7.1.1.2) (Complex I-75kD) (CI-75kD)	NDUFS1	727	NDUS1_HUMAN	3|2|4	9	3	3	0|0|0|0|0|0|0|0|0|1|0|0|0|0|0|0|0|0|0|0|0|0|0|0	0.99	1	0.99	1	0.99	4.11	30	0	Novel	AP-MS	Virus-Host
N	P0DTC9	P29558	N_P29558	RNA-binding motif, single-stranded-interacting protein 1 (Single-stranded DNA-binding protein MSSP-1) (Suppressor of CDC2 with RNA-binding motif 2)	RBMS1	406	RBMS1_HUMAN	2|3|3	8	2.67	3	0|0|0|0|0|0|0|0|0|0|0|0|0|0|0|0|0|0|0|0|0|0|0|0	0.99	1	0.99	1	0.99	3.89	26.67	0	Novel	BioID-MS	Virus-Host
N	P0DTC9	P29966	N_P29966	Myristoylated alanine-rich C-kinase substrate (MARCKS) (Protein kinase C substrate, 80 kDa protein, light chain) (80K-L protein) (PKCSL)	MARCKS	332	MARCS_HUMAN	6|5|6	17	5.67	3	0|0|1|0|0|1|0|0|5|1|3|1|0|0|0|0|0|0|0|0|0|0|1|0	0.97	0.98	0.97	0.98	0.97	3.15	10.46	0.01	Known	BioID-MS	Virus-Host
N	P0DTC9	P31040	N_P31040	Succinate dehydrogenase [ubiquinone] flavoprotein subunit, mitochondrial (EC 1.3.5.1) (Flavoprotein subunit of complex II) (Fp)	SDHA	664	SDHA_HUMAN	5|2|3	10	3.33	3	1|1|0|1|0|0|0|0|1|0|0|0|0|0|0|0|0|0|0|0|0|0|0|1	0.97	1	0.97	1	0.97	2.53	16	0	Novel	AP-MS	Virus-Host
N	P0DTC9	P31948	N_P31948	Stress-induced-phosphoprotein 1 (STI1) (Hsc70/Hsp90-organizing protein) (Hop) (Renal carcinoma antigen NY-REN-11) (Transformation-sensitive protein IEF SSP 3521)	STIP1	543	STIP1_HUMAN	7|11|13	31	10.33	3	4|3|2|2|2|3|2|1|3|2|3|3|1|2|1|1|2|2|3|4|0|1|3|3	0.95	1	0.95	1	0.95	1.84	4.68	0.01	Novel	AP-MS	Virus-Host
N	P0DTC9	P31948	N_P31948	Stress-induced-phosphoprotein 1 (STI1) (Hsc70/Hsp90-organizing protein) (Hop) (Renal carcinoma antigen NY-REN-11) (Transformation-sensitive protein IEF SSP 3521)	STIP1	543	STIP1_HUMAN	10|10|8	28	9.33	3	2|1|1|2|2|1|0|2|3|0|0|0|0|0|1|1|3|1|1|0|2|1|0|1	1	1	1	1	1	6.41	8.96	0	Novel	BioID-MS	Virus-Host
N	P0DTC9	P34897	N_P34897	Serine hydroxymethyltransferase, mitochondrial (SHMT) (EC 2.1.2.1) (Glycine hydroxymethyltransferase) (Serine methylase)	SHMT2	504	GLYM_HUMAN	4|3|6	13	4.33	3	0|0|0|0|0|0|0|0|0|0|0|0|0|0|0|0|0|0|0|0|0|0|0|0	1	1	1	1	1	5.95	43.33	0	Novel	AP-MS	Virus-Host
N	P0DTC9	P34897	N_P34897	Serine hydroxymethyltransferase, mitochondrial (SHMT) (EC 2.1.2.1) (Glycine hydroxymethyltransferase) (Serine methylase)	SHMT2	504	GLYM_HUMAN	2|4|5	11	3.67	3	0|0|0|0|0|0|0|0|0|0|0|0|0|0|0|0|0|0|0|0|0|0|0|0	0.99	1	0.99	1	0.99	3.89	36.67	0	Novel	BioID-MS	Virus-Host
N	P0DTC9	P34931	N_P34931	Heat shock 70 kDa protein 1-like (Heat shock 70 kDa protein 1L) (Heat shock 70 kDa protein 1-Hom) (HSP70-Hom)	HSPA1L	641	HS71L_HUMAN	39|42|41	122	40.67	3	0|0|0|0|0|0|14|0|0|32|0|0|0|0|0|0|40|38|0|38|0|41|0|18	0.94	0.95	0.94	0.95	0.94	2.56	4.42	0.01	Novel	BioID-MS	Virus-Host
N	P0DTC9	P34932	N_P34932	Heat shock 70 kDa protein 4 (HSP70RY) (Heat shock 70-related protein APG-2)	HSPA4	840	HSP74_HUMAN	29|28|30	87	29	3	7|2|7|5|9|7|1|4|5|9|2|4|2|0|1|0|0|0|0|0|2|0|7|6	1	1	1	1	1	7.57	8.7	0	Novel	BioID-MS	Virus-Host
N	P0DTC9	P36776	N_P36776	Lon protease homolog, mitochondrial (EC 3.4.21.53) (LONHs) (Lon protease-like protein) (LONP) (Mitochondrial ATP-dependent protease Lon) (Serine protease 15)	LONP1	959	LONM_HUMAN	3|4|4	11	3.67	3	0|0|0|0|0|0|0|0|0|0|0|0|0|0|0|0|0|0|0|0|0|0|0|0	1	1	1	1	1	5.95	36.67	0	Novel	AP-MS	Virus-Host
N	P0DTC9	P40222	N_P40222	Alpha-taxilin	TXLNA	546	TXLNA_HUMAN	5|8|6	19	6.33	3	0|0|0|1|0|1|0|0|0|0|0|0|0|0|1|1|0|0|0|0|0|0|0|0	1	1	1	1	1	8.02	38	0	Novel	BioID-MS	Virus-Host
N	P0DTC9	P41091	N_P41091	Eukaryotic translation initiation factor 2 subunit 3 (EC 3.6.5.3) (Eukaryotic translation initiation factor 2 subunit gamma X) (eIF-2-gamma X) (eIF-2gX)	EIF2S3	472	IF2G_HUMAN	22|18|15	55	18.33	3	5|7|8|5|9|10|0|0|7|4|2|4|0|0|2|4|3|0|0|0|1|4|7|5	0.98	1	0.98	1	0.98	2.98	5.06	0	Known	BioID-MS	Virus-Host
N	P0DTC9	P42694	N_P42694	Probable helicase with zinc finger domain (EC 3.6.4.-) (Down-regulated in human cancers protein)	HELZ	1942	HELZ_HUMAN	4|3|4	11	3.67	3	0|0|0|0|0|0|0|0|0|0|0|0|0|0|0|0|0|0|0|0|0|0|1|0	1	1	1	1	1	5.73	36.67	0	Novel	BioID-MS	Virus-Host
N	P0DTC9	P46108	N_P46108	Adapter molecule crk (Proto-oncogene c-Crk) (p38)	CRK	304	CRK_HUMAN	31|33|31	95	31.67	3	8|7|13|10|8|8|0|2|14|8|3|6|6|4|10|6|11|10|13|9|8|7|8|6	1	1	1	1	1	10.12	4.11	0	Novel	BioID-MS	Virus-Host
N	P0DTC9	P48634	N_P48634	Protein PRRC2A (HLA-B-associated transcript 2) (Large proline-rich protein BAT2) (Proline-rich and coiled-coil-containing protein 2A) (Protein G2)	PRRC2A	2157	PRC2A_HUMAN	37|44|38	119	39.67	3	13|14|11|14|10|12|0|3|14|10|11|9|9|6|16|21|1|0|5|1|7|6|22|17	0.98	1	0.98	1	0.98	3.4	4.1	0	Known	BioID-MS	Virus-Host
N	P0DTC9	P49366	N_P49366	Deoxyhypusine synthase (DHS) (EC 2.5.1.46)	DHPS	369	DHYS_HUMAN	3|5|3	11	3.67	3	0|0|0|0|0|0|0|0|0|0|0|0|0|0|0|1|0|0|1|0|0|0|0|0	1	1	1	1	1	5.73	36.67	0	Novel	BioID-MS	Virus-Host
N	P0DTC9	P49591	N_P49591	Serine--tRNA ligase, cytoplasmic (EC 6.1.1.11) (Seryl-tRNA synthetase) (SerRS) (Seryl-tRNA(Ser/Sec) synthetase)	SARS1	514	SYSC_HUMAN	5|6|4	15	5	3	0|1|0|0|0|0|0|0|1|0|0|0|0|0|1|0|0|0|0|0|0|1|0|0	1	1	1	1	1	6.38	30	0	Novel	BioID-MS	Virus-Host
N	P0DTC9	P49841	N_P49841	Glycogen synthase kinase-3 beta (GSK-3 beta) (EC 2.7.11.26) (Serine/threonine-protein kinase GSK3B) (EC 2.7.11.1)	GSK3B	420	GSK3B_HUMAN	4|2|2	8	2.67	3	0|0|0|0|0|0|0|0|0|0|0|0|0|0|0|0|0|0|0|0|0|0|0|0	0.99	1	0.99	1	0.99	3.89	26.67	0	Known	BioID-MS	Virus-Host
N	P0DTC9	P50502	N_P50502	Hsc70-interacting protein (Hip) (Aging-associated protein 2) (Progesterone receptor-associated p48 protein) (Protein FAM10A1) (Putative tumor suppressor ST13) (Renal carcinoma antigen NY-REN-33) (Suppression of tumorigenicity 13 protein)	ST13	369	F10A1_HUMAN	6|5|6	17	5.67	3	0|0|0|0|0|0|0|0|0|0|0|0|0|0|0|0|0|0|0|0|0|1|0|0	1	1	1	1	1	9.16	56.67	0	Novel	BioID-MS	Virus-Host
N	P0DTC9	P51114	N_P51114	Fragile X mental retardation syndrome-related protein 1 (hFXR1p)	FXR1	621	FXR1_HUMAN	10|10|10	30	10	3	0|0|0|0|1|0|0|0|0|1|0|1|0|0|0|0|0|0|0|0|1|2|0|1	1	1	1	1	1	22.23	34.29	0	Known	BioID-MS	Virus-Host
N	P0DTC9	P51116	N_P51116	Fragile X mental retardation syndrome-related protein 2	FXR2	673	FXR2_HUMAN	10|13|12	35	11.67	3	0|0|0|0|0|0|0|0|0|0|0|0|0|0|0|0|0|0|0|0|0|0|0|0	1	1	1	1	1	17.09	116.67	0	Known	BioID-MS	Virus-Host
N	P0DTC9	P51571	N_P51571	Translocon-associated protein subunit delta (TRAP-delta) (Signal sequence receptor subunit delta) (SSR-delta)	SSR4	173	SSRD_HUMAN	6|4|5	15	5	3	1|2|1|1|0|1|1|0|1|1|1|1|1|1|1|1|1|1|1|1|0|0|3|1	0.94	0.99	0.94	0.99	0.94	2.04	5.22	0.01	Novel	AP-MS	Virus-Host
N	P0DTC9	P53007	N_P53007	Tricarboxylate transport protein, mitochondrial (Citrate transport protein) (CTP) (Solute carrier family 25 member 1) (Tricarboxylate carrier protein)	SLC25A1	311	TXTP_HUMAN	4|5|2	11	3.67	3	3|2|1|0|1|1|0|0|1|1|2|2|0|0|0|0|0|0|0|0|0|0|0|0	0.88	0.99	0.88	0.99	0.88	0.82	6.29	0.01	Novel	AP-MS	Virus-Host
N	P0DTC9	P61619	N_P61619	Protein transport protein Sec61 subunit alpha isoform 1 (Sec61 alpha-1)	SEC61A1	476	S61A1_HUMAN	2|4|5	11	3.67	3	1|0|0|0|0|0|0|0|0|0|0|0|0|0|0|0|0|0|0|0|0|0|0|0	0.99	1	0.99	1	0.99	4.11	36.67	0	Novel	AP-MS	Virus-Host
N	P0DTC9	P63092	N_P63092	Guanine nucleotide-binding protein G(s) subunit alpha isoforms short (Adenylate cyclase-stimulating G alpha protein)	GNAS	394	GNAS2_HUMAN	2|5|2	9	3	3	1|0|0|0|0|0|0|0|0|0|0|0|0|0|0|0|0|0|0|0|0|0|0|0	0.99	1	0.99	1	0.99	4.11	30	0	Novel	AP-MS	Virus-Host
N	P0DTC9	P67775	N_P67775	Serine/threonine-protein phosphatase 2A catalytic subunit alpha isoform (PP2A-alpha) (EC 3.1.3.16) (Replication protein C) (RP-C)	PPP2CA	309	PP2AA_HUMAN	3|4|2	9	3	3	0|0|0|0|0|0|0|0|0|0|0|0|0|0|0|0|0|0|0|0|0|0|0|0	0.99	1	0.99	1	0.99	3.89	30	0	Novel	BioID-MS	Virus-Host
N	P0DTC9	P82932	N_P82932	28S ribosomal protein S6, mitochondrial (MRP-S6) (S6mt) (Mitochondrial small ribosomal subunit protein bS6m)	MRPS6	125	RT06_HUMAN	2|2|2	6	2	3	0|0|0|0|0|0|0|0|0|0|0|0|0|0|0|0|0|0|0|0|0|0|0|0	0.98	0.98	0.98	0.98	0.98	3.89	20	0	Novel	BioID-MS	Virus-Host
N	P0DTC9	Q00341	N_Q00341	Vigilin (High density lipoprotein-binding protein) (HDL-binding protein)	HDLBP	1268	VIGLN_HUMAN	38|39|33	110	36.67	3	12|8|8|8|14|15|1|6|11|10|5|5|3|1|17|19|10|18|2|1|13|15|11|8	0.98	1	0.98	1	0.98	2.9	3.98	0	Known	BioID-MS	Virus-Host
N	P0DTC9	Q02978	N_Q02978	Mitochondrial 2-oxoglutarate/malate carrier protein (OGCP) (Solute carrier family 25 member 11)	SLC25A11	314	M2OM_HUMAN	8|7|6	21	7	3	0|0|0|0|0|0|0|0|0|0|0|0|0|0|0|0|0|0|0|0|0|0|0|0	1	1	1	1	1	11.01	70	0	Novel	AP-MS	Virus-Host
N	P0DTC9	Q06203	N_Q06203	Amidophosphoribosyltransferase (ATase) (EC 2.4.2.14) (Glutamine phosphoribosylpyrophosphate amidotransferase) (GPAT)	PPAT	517	PUR1_HUMAN	3|3|4	10	3.33	3	0|0|1|0|0|0|0|0|3|1|0|0|0|0|3|1|1|0|0|0|0|0|0|2	0.9	0.95	0.9	0.95	0.9	1.94	6.67	0.01	Novel	BioID-MS	Virus-Host
N	P0DTC9	Q06787	N_Q06787	Synaptic functional regulator FMR1 (Fragile X mental retardation protein 1) (FMRP) (Protein FMR-1)	FMR1	632	FMR1_HUMAN	10|8|8	26	8.67	3	0|0|0|0|0|0|0|0|0|0|0|0|0|0|0|0|0|0|0|0|0|0|0|0	1	1	1	1	1	13.98	86.67	0	Known	BioID-MS	Virus-Host
N	P0DTC9	Q08257	N_Q08257	Quinone oxidoreductase (EC 1.6.5.5) (NADPH:quinone reductase) (Zeta-crystallin)	CRYZ	329	QOR_HUMAN	3|4|3	10	3.33	3	0|0|0|0|0|0|0|0|0|0|0|0|0|0|0|0|0|0|0|0|0|0|0|0	1	1	1	1	1	5.73	33.33	0	Novel	BioID-MS	Virus-Host
N	P0DTC9	Q12800	N_Q12800	Alpha-globin transcription factor CP2 (SAA3 enhancer factor) (Transcription factor LSF)	TFCP2	502	TFCP2_HUMAN	12|14|12	38	12.67	3	0|0|0|0|0|0|0|0|0|0|0|0|0|0|0|0|0|0|0|0|1|1|0|0	1	1	1	1	1	20.15	126.67	0	Novel	BioID-MS	Virus-Host
N	P0DTC9	Q12849	N_Q12849	G-rich sequence factor 1 (GRSF-1)	GRSF1	480	GRSF1_HUMAN	4|3|4	11	3.67	3	0|0|0|0|0|0|0|0|0|0|0|0|0|1|0|0|0|0|0|0|0|1|0|0	1	1	1	1	1	5.73	36.67	0	Known	BioID-MS	Virus-Host
N	P0DTC9	Q12979	N_Q12979	Active breakpoint cluster region-related protein	ABR	859	ABR_HUMAN	2|3|3	8	2.67	3	0|0|0|0|0|0|0|0|1|0|0|0|0|0|0|0|0|0|0|0|2|0|0|0	0.98	0.99	0.98	0.99	0.98	3.33	21.33	0	Novel	BioID-MS	Virus-Host
N	P0DTC9	Q13283	N_Q13283	Ras GTPase-activating protein-binding protein 1 (G3BP-1) (EC 3.6.4.12) (EC 3.6.4.13) (ATP-dependent DNA helicase VIII) (hDH VIII) (GAP SH3 domain-binding protein 1)	G3BP1	466	G3BP1_HUMAN	80|78|85	243	81	3	14|8|11|12|18|11|3|10|6|6|2|3|1|3|14|11|6|8|3|2|9|10|11|5	1	1	1	1	1	21.66	10.4	0	Known	BioID-MS	Virus-Host
N	P0DTC9	Q13613	N_Q13613	Myotubularin-related protein 1 (Phosphatidylinositol-3,5-bisphosphate 3-phosphatase) (EC 3.1.3.95) (Phosphatidylinositol-3-phosphate phosphatase) (EC 3.1.3.64)	MTMR1	665	MTMR1_HUMAN	3|3|3	9	3	3	0|0|0|0|0|0|0|0|5|1|2|0|0|0|0|0|0|0|0|0|0|0|0|0	0.94	0.94	0.94	0.94	0.94	2.71	9	0.01	Novel	BioID-MS	Virus-Host
N	P0DTC9	Q13724	N_Q13724	Mannosyl-oligosaccharide glucosidase (EC 3.2.1.106) (Processing A-glucosidase I)	MOGS	837	MOGS_HUMAN	3|3|4	10	3.33	3	0|0|0|0|0|0|0|0|0|0|0|0|0|0|0|0|0|0|0|0|0|0|0|0	1	1	1	1	1	5.95	33.33	0	Novel	AP-MS	Virus-Host
N	P0DTC9	Q14141	N_Q14141	Septin-6	SEPTIN6	434	SEPT6_HUMAN	8|7|9	24	8	3	0|0|0|0|0|0|0|0|7|0|0|3|0|0|0|0|0|0|0|0|0|0|0|0	0.99	0.99	0.99	0.99	0.99	4.15	19.2	0	Novel	BioID-MS	Virus-Host
N	P0DTC9	Q14145	N_Q14145	Kelch-like ECH-associated protein 1 (Cytosolic inhibitor of Nrf2) (INrf2) (Kelch-like protein 19)	KEAP1	624	KEAP1_HUMAN	15|12|13	40	13.33	3	5|2|2|2|2|5|0|0|3|3|2|1|0|0|4|3|6|9|1|0|2|1|5|7	0.98	0.99	0.98	0.99	0.98	3.32	4.92	0	Novel	BioID-MS	Virus-Host
N	P0DTC9	Q14157	N_Q14157	Ubiquitin-associated protein 2-like (Protein NICE-4)	UBAP2L	1087	UBP2L_HUMAN	35|34|35	104	34.67	3	9|10|11|9|11|13|0|1|7|7|5|4|9|4|26|23|14|11|7|4|9|7|19|9	0.93	0.94	0.93	0.94	0.93	2.25	3.63	0.01	Known	BioID-MS	Virus-Host
N	P0DTC9	Q14194	N_Q14194	Dihydropyrimidinase-related protein 1 (DRP-1) (Collapsin response mediator protein 1) (CRMP-1) (Inactive dihydropyrimidinase) (Unc-33-like phosphoprotein 3) (ULIP-3)	CRMP1	572	DPYL1_HUMAN	4|4|6	14	4.67	3	0|0|0|0|0|0|0|0|0|1|0|0|0|0|0|0|0|6|0|0|0|0|0|0	0.98	0.99	0.98	0.99	0.98	3.59	16	0	Novel	BioID-MS	Virus-Host
N	P0DTC9	Q14257	N_Q14257	Reticulocalbin-2 (Calcium-binding protein ERC-55) (E6-binding protein) (E6BP)	RCN2	317	RCN2_HUMAN	7|6|8	21	7	3	2|1|2|1|1|2|1|0|1|1|1|1|1|3|0|2|1|2|1|0|0|0|1|2	0.99	1	0.99	1	0.99	3.85	6.22	0	Novel	AP-MS	Virus-Host
N	P0DTC9	Q14258	N_Q14258	E3 ubiquitin/ISG15 ligase TRIM25 (EC 6.3.2.n3) (Estrogen-responsive finger protein) (RING finger protein 147) (RING-type E3 ubiquitin transferase) (EC 2.3.2.27) (RING-type E3 ubiquitin transferase TRIM25) (Tripartite motif-containing protein 25) (Ubiquitin/ISG15-conjugating enzyme TRIM25) (Zinc finger protein 147)	TRIM25	630	TRI25_HUMAN	21|21|14	56	18.67	3	8|4|8|5|5|5|2|2|2|4|2|1|0|0|5|6|3|3|0|0|7|9|7|4	0.98	1	0.98	1	0.98	2.87	4.87	0	Novel	BioID-MS	Virus-Host
N	P0DTC9	Q14444	N_Q14444	Caprin-1 (Cell cycle-associated protein 1) (Cytoplasmic activation- and proliferation-associated protein 1) (GPI-anchored membrane protein 1) (GPI-anchored protein p137) (GPI-p137) (p137GPI) (Membrane component chromosome 11 surface marker 1) (RNA granule protein 105)	CAPRIN1	709	CAPR1_HUMAN	2|4|3	9	3	3	0|0|1|0|0|0|0|0|0|0|0|0|0|0|3|2|0|0|0|0|0|0|2|0	0.92	0.97	0.92	0.97	0.92	1.67	9	0.01	Known	BioID-MS	Virus-Host
N	P0DTC9	Q14651	N_Q14651	Plastin-1 (Intestine-specific plastin) (I-plastin)	PLS1	629	PLSI_HUMAN	4|4|3	11	3.67	3	0|0|0|0|0|0|0|2|0|1|0|1|0|0|0|0|0|0|0|0|0|0|0|0	0.99	1	0.99	1	0.99	4.34	22	0	Novel	BioID-MS	Virus-Host
N	P0DTC9	Q14689	N_Q14689	Disco-interacting protein 2 homolog A (DIP2 homolog A)	DIP2A	1571	DIP2A_HUMAN	14|12|11	37	12.33	3	1|0|0|0|0|0|0|0|2|1|2|0|0|0|0|0|0|0|0|0|0|0|1|0	1	1	1	1	1	13.68	42.29	0	Novel	BioID-MS	Virus-Host
N	P0DTC9	Q14694	N_Q14694	Ubiquitin carboxyl-terminal hydrolase 10 (EC 3.4.19.12) (Deubiquitinating enzyme 10) (Ubiquitin thioesterase 10) (Ubiquitin-specific-processing protease 10)	USP10	798	UBP10_HUMAN	11|12|15	38	12.67	3	0|0|0|0|0|0|0|1|0|1|0|0|0|0|0|0|0|0|0|0|1|0|0|0	1	1	1	1	1	18.12	101.33	0	Known	BioID-MS	Virus-Host
N	P0DTC9	Q15025	N_Q15025	TNFAIP3-interacting protein 1 (A20-binding inhibitor of NF-kappa-B activation 1) (ABIN-1) (HIV-1 Nef-interacting protein) (Nef-associated factor 1) (Naf1) (Nip40-1) (Virion-associated nuclear shuttling protein) (VAN) (hVAN)	TNIP1	636	TNIP1_HUMAN	4|7|4	15	5	3	0|0|0|0|0|0|0|0|0|0|0|0|0|0|2|0|2|0|0|0|0|0|4|2	0.96	0.99	0.96	0.99	0.96	2.9	12	0.01	Novel	BioID-MS	Virus-Host
N	P0DTC9	Q15208	N_Q15208	Serine/threonine-protein kinase 38 (EC 2.7.11.1) (NDR1 protein kinase) (Nuclear Dbf2-related kinase 1)	STK38	465	STK38_HUMAN	11|5|10	26	8.67	3	0|0|0|0|0|0|0|0|5|3|4|2|3|3|4|1|1|1|0|0|2|2|0|2	0.93	1	0.93	1	0.93	1.39	6.3	0.01	Novel	BioID-MS	Virus-Host
N	P0DTC9	Q15286	N_Q15286	Ras-related protein Rab-35 (GTP-binding protein RAY) (Ras-related protein Rab-1C)	RAB35	201	RAB35_HUMAN	3|5|4	12	4	3	0|0|0|0|0|0|0|0|0|0|0|0|0|0|0|0|0|0|0|0|0|0|0|0	1	1	1	1	1	5.95	40	0	Novel	AP-MS	Virus-Host
N	P0DTC9	Q15691	N_Q15691	Microtubule-associated protein RP/EB family member 1 (APC-binding protein EB1) (End-binding protein 1) (EB1)	MAPRE1	268	MARE1_HUMAN	9|9|7	25	8.33	3	2|1|3|2|1|3|0|0|2|1|1|1|2|0|2|4|1|4|0|1|3|4|2|4	0.98	0.99	0.98	0.99	0.98	2.74	4.55	0	Known	BioID-MS	Virus-Host
N	P0DTC9	Q16513	N_Q16513	Serine/threonine-protein kinase N2 (EC 2.7.11.13) (PKN gamma) (Protein kinase C-like 2) (Protein-kinase C-related kinase 2)	PKN2	984	PKN2_HUMAN	8|5|6	19	6.33	3	0|0|0|0|0|0|0|0|2|0|1|1|0|0|2|1|0|0|0|0|0|1|0|1	1	1	1	1	1	6.79	16.89	0	Known	BioID-MS	Virus-Host
N	P0DTC9	Q16891	N_Q16891	MICOS complex subunit MIC60 (Cell proliferation-inducing gene 4/52 protein) (Mitochondrial inner membrane protein) (Mitofilin) (p87/89)	IMMT	758	MIC60_HUMAN	3|6|4	13	4.33	3	0|2|1|1|0|0|1|0|0|0|0|1|0|0|0|0|0|0|0|0|0|0|2|1	0.99	1	0.99	1	0.99	3.33	11.56	0	Novel	AP-MS	Virus-Host
N	P0DTC9	Q504Q3	N_Q504Q3	PAN2-PAN3 deadenylation complex catalytic subunit PAN2 (EC 3.1.13.4) (Inactive ubiquitin carboxyl-terminal hydrolase 52) (PAB1P-dependent poly(A)-specific ribonuclease) (Poly(A)-nuclease deadenylation complex subunit 2) (PAN deadenylation complex subunit 2)	PAN2	1202	PAN2_HUMAN	3|2|2	7	2.33	3	0|0|0|0|0|0|0|0|0|0|0|1|0|0|0|0|0|0|0|0|1|0|0|0	0.99	1	0.99	1	0.99	3.89	23.33	0	Novel	BioID-MS	Virus-Host
N	P0DTC9	Q5T4S7	N_Q5T4S7	E3 ubiquitin-protein ligase UBR4 (EC 2.3.2.27) (600 kDa retinoblastoma protein-associated factor) (N-recognin-4) (RING-type E3 ubiquitin transferase UBR4) (Retinoblastoma-associated factor of 600 kDa) (RBAF600) (p600) (Zinc finger UBR1-type protein 1)	UBR4	5183	UBR4_HUMAN	7|12|6	25	8.33	3	0|0|0|3|0|0|0|0|0|2|4|2|2|0|2|2|0|5|0|0|0|0|0|0	0.97	1	0.97	1	0.97	3	9.09	0	Novel	AP-MS	Virus-Host
N	P0DTC9	Q5T6F2	N_Q5T6F2	Ubiquitin-associated protein 2 (UBAP-2)	UBAP2	1119	UBAP2_HUMAN	14|16|15	45	15	3	3|0|3|2|3|4|0|1|2|2|1|3|3|1|8|6|5|4|1|0|1|4|4|4	1	1	1	1	1	6.44	5.54	0	Known	BioID-MS	Virus-Host
N	P0DTC9	Q5TC82	N_Q5TC82	Roquin-1 (Roquin) (EC 2.3.2.27) (RING finger and C3H zinc finger protein 1) (RING finger and CCCH-type zinc finger domain-containing protein 1) (RING finger protein 198)	RC3H1	1133	RC3H1_HUMAN	8|9|5	22	7.33	3	0|0|0|0|0|0|0|0|0|0|0|0|0|0|0|0|0|0|0|0|0|0|2|0	1	1	1	1	1	7.07	73.33	0	Known	BioID-MS	Virus-Host
N	P0DTC9	Q68CZ6	N_Q68CZ6	HAUS augmin-like complex subunit 3	HAUS3	603	HAUS3_HUMAN	13|12|11	36	12	3	3|5|4|2|3|5|0|2|5|1|1|1|0|0|0|0|0|0|0|0|2|2|0|0	0.99	1	0.99	1	0.99	4.62	8	0	Novel	BioID-MS	Virus-Host
N	P0DTC9	Q6ZNB6	N_Q6ZNB6	NF-X1-type zinc finger protein NFXL1 (Ovarian zinc finger protein) (hOZFP)	NFXL1	911	NFXL1_HUMAN	2|3|7	12	4	3	0|0|0|0|0|0|0|0|0|0|0|0|0|0|0|0|0|0|0|0|0|0|0|0	0.99	1	0.99	1	0.99	4.11	40	0	Novel	AP-MS	Virus-Host
N	P0DTC9	Q7L2E3	N_Q7L2E3	ATP-dependent RNA helicase DHX30 (EC 3.6.4.13) (DEAH box protein 30)	DHX30	1194	DHX30_HUMAN	9|8|8	25	8.33	3	6|8|4|2|0|1|1|1|1|0|0|0|1|2|2|2|0|0|1|0|0|0|0|0	0.96	0.97	0.96	0.97	0.96	3	6.25	0.01	Known	AP-MS	Virus-Host
N	P0DTC9	Q7Z417	N_Q7Z417	Nuclear fragile X mental retardation-interacting protein 2 (82 kDa FMRP-interacting protein) (82-FIP) (Cell proliferation-inducing gene 1 protein) (FMRP-interacting protein 2)	NUFIP2	695	NUFP2_HUMAN	39|40|37	116	38.67	3	12|13|11|12|15|11|1|2|3|6|7|3|10|8|15|16|16|16|15|12|13|13|12|8	1	1	1	1	1	5.62	3.71	0	Known	BioID-MS	Virus-Host
N	P0DTC9	Q7Z6B0	N_Q7Z6B0	Coiled-coil domain-containing protein 91 (GGA-binding partner) (p56 accessory protein)	CCDC91	441	CCD91_HUMAN	3|3|4	10	3.33	3	0|0|0|0|0|0|0|0|0|0|0|0|0|0|0|0|0|0|0|0|0|0|0|0	1	1	1	1	1	5.73	33.33	0	Novel	BioID-MS	Virus-Host
N	P0DTC9	Q7Z739	N_Q7Z739	YTH domain-containing family protein 3	YTHDF3	585	YTHD3_HUMAN	3|2|3	8	2.67	3	0|0|0|0|0|0|0|0|0|0|0|0|0|0|0|0|0|1|0|0|0|0|1|0	0.99	1	0.99	1	0.99	4.11	26.67	0	Known	AP-MS	Virus-Host
N	P0DTC9	Q7Z739	N_Q7Z739	YTH domain-containing family protein 3	YTHDF3	585	YTHD3_HUMAN	4|7|2	13	4.33	3	1|0|0|0|0|0|0|0|0|0|0|0|0|0|0|0|0|0|0|0|0|0|0|0	0.99	1	0.99	1	0.99	3.89	43.33	0	Known	BioID-MS	Virus-Host
N	P0DTC9	Q8IZH2	N_Q8IZH2	5'-3' exoribonuclease 1 (EC 3.1.13.-) (Strand-exchange protein 1 homolog)	XRN1	1706	XRN1_HUMAN	55|58|54	167	55.67	3	12|12|9|4|9|11|0|8|15|12|6|5|1|0|10|10|10|11|0|0|4|8|18|13	1	1	1	1	1	10.44	7.11	0	Known	BioID-MS	Virus-Host
N	P0DTC9	Q8N766	N_Q8N766	ER membrane protein complex subunit 1	EMC1	993	EMC1_HUMAN	3|2|3	8	2.67	3	0|3|1|0|1|1|1|0|0|0|0|0|0|0|0|0|0|0|0|0|0|0|0|0	0.93	0.96	0.93	0.96	0.93	2.03	9.14	0.01	Novel	AP-MS	Virus-Host
N	P0DTC9	Q8ND56	N_Q8ND56	Protein LSM14 homolog A (Protein FAM61A) (Protein SCD6 homolog) (Putative alpha-synuclein-binding protein) (AlphaSNBP) (RNA-associated protein 55A) (hRAP55) (hRAP55A)	LSM14A	463	LS14A_HUMAN	7|10|8	25	8.33	3	1|0|2|2|0|0|0|0|0|0|0|1|1|0|3|2|3|2|0|0|1|0|1|0	1	1	1	1	1	5.74	10.53	0	Known	BioID-MS	Virus-Host
N	P0DTC9	Q8NDV7	N_Q8NDV7	Trinucleotide repeat-containing gene 6A protein (CAG repeat protein 26) (EMSY interactor protein) (GW182 autoantigen) (Protein GW1) (Glycine-tryptophan protein of 182 kDa)	TNRC6A	1962	TNR6A_HUMAN	8|6|7	21	7	3	0|0|0|0|0|0|0|0|0|0|0|0|0|0|0|0|0|0|0|0|0|0|0|0	1	1	1	1	1	10.79	70	0	Novel	BioID-MS	Virus-Host
N	P0DTC9	Q8TEX9	N_Q8TEX9	Importin-4 (Imp4) (Importin-4b) (Imp4b) (Ran-binding protein 4) (RanBP4)	IPO4	1081	IPO4_HUMAN	5|5|6	16	5.33	3	0|0|0|0|0|0|0|0|0|0|0|0|0|0|0|0|0|0|0|0|0|0|0|0	1	1	1	1	1	9.37	53.33	0	Novel	AP-MS	Virus-Host
N	P0DTC9	Q8WVM8	N_Q8WVM8	Sec1 family domain-containing protein 1 (SLY1 homolog) (Sly1p) (Syntaxin-binding protein 1-like 2)	SCFD1	642	SCFD1_HUMAN	4|5|4	13	4.33	3	1|2|1|1|1|1|0|1|1|1|1|1|0|0|0|0|0|0|1|0|0|0|0|0	0.98	0.99	0.98	0.99	0.98	3.6	8	0	Novel	AP-MS	Virus-Host
N	P0DTC9	Q92598	N_Q92598	Heat shock protein 105 kDa (Antigen NY-CO-25) (Heat shock 110 kDa protein)	HSPH1	858	HS105_HUMAN	19|21|22	62	20.67	3	5|6|8|6|7|9|1|5|5|3|3|2|3|2|1|1|5|8|3|2|5|7|2|2	1	1	1	1	1	7.83	4.91	0	Known	BioID-MS	Virus-Host
N	P0DTC9	Q92879	N_Q92879	CUGBP Elav-like family member 1 (CELF-1) (50 kDa nuclear polyadenylated RNA-binding protein) (Bruno-like protein 2) (CUG triplet repeat RNA-binding protein 1) (CUG-BP1) (CUG-BP- and ETR-3-like factor 1) (Deadenylation factor CUG-BP) (Embryo deadenylation element-binding protein homolog) (EDEN-BP homolog) (RNA-binding protein BRUNOL-2)	CELF1	486	CELF1_HUMAN	2|2|2	6	2	3	0|0|0|0|0|0|0|0|0|0|0|0|0|0|0|0|0|0|0|0|0|0|0|0	0.98	0.98	0.98	0.98	0.98	3.89	20	0	Known	BioID-MS	Virus-Host
N	P0DTC9	Q92900	N_Q92900	Regulator of nonsense transcripts 1 (EC 3.6.4.-) (ATP-dependent helicase RENT1) (Nonsense mRNA reducing factor 1) (NORF1) (Up-frameshift suppressor 1 homolog) (hUpf1)	UPF1	1129	RENT1_HUMAN	8|9|10	27	9	3	0|0|1|1|0|3|0|1|0|1|0|0|0|0|0|0|0|0|0|0|1|2|0|2	1	1	1	1	1	7.91	18	0	Known	BioID-MS	Virus-Host
N	P0DTC9	Q96A33	N_Q96A33	Coiled-coil domain-containing protein 47 (Calumin)	CCDC47	483	CCD47_HUMAN	4|5|5	14	4.67	3	1|1|1|0|0|0|0|0|2|0|1|0|0|0|0|0|0|0|1|0|0|0|0|0	1	1	1	1	1	6.65	16	0	Novel	AP-MS	Virus-Host
N	P0DTC9	Q96AG4	N_Q96AG4	Leucine-rich repeat-containing protein 59 (Ribosome-binding protein p34) (p34) [Cleaved into: Leucine-rich repeat-containing protein 59, N-terminally processed]	LRRC59	307	LRC59_HUMAN	6|7|8	21	7	3	0|0|0|0|0|0|0|0|0|0|0|0|1|1|0|0|0|1|0|1|1|0|1|1	1	1	1	1	1	8.3	24	0	Novel	AP-MS	Virus-Host
N	P0DTC9	Q96CS2	N_Q96CS2	HAUS augmin-like complex subunit 1 (Coiled-coil domain-containing protein 5) (Enhancer of invasion-cluster) (HEI-C)	HAUS1	278	HAUS1_HUMAN	6|6|7	19	6.33	3	5|1|4|3|5|3|1|0|2|2|3|2|0|0|0|0|0|0|0|0|2|1|0|0	0.9	0.93	0.9	0.93	0.9	2	4.47	0.01	Novel	BioID-MS	Virus-Host
N	P0DTC9	Q96CS3	N_Q96CS3	FAS-associated factor 2 (Protein ETEA) (UBX domain-containing protein 3B) (UBX domain-containing protein 8)	FAF2	445	FAF2_HUMAN	2|3|2	7	2.33	3	0|0|0|0|0|0|0|0|0|0|0|0|0|0|0|0|0|0|0|0|0|0|0|0	0.99	1	0.99	1	0.99	4.11	23.33	0	Novel	AP-MS	Virus-Host
N	P0DTC9	Q96KP4	N_Q96KP4	Cytosolic non-specific dipeptidase (EC 3.4.13.18) (CNDP dipeptidase 2) (Carnosine dipeptidase II) (Epididymis secretory protein Li 13) (Glutamate carboxypeptidase-like protein 1) (Peptidase A)	CNDP2	475	CNDP2_HUMAN	3|3|2	8	2.67	3	0|0|0|0|0|0|0|0|0|0|0|0|0|0|0|0|0|0|0|0|0|0|0|0	0.99	1	0.99	1	0.99	3.89	26.67	0	Novel	BioID-MS	Virus-Host
N	P0DTC9	Q96TA2	N_Q96TA2	ATP-dependent zinc metalloprotease YME1L1 (EC 3.4.24.-) (ATP-dependent metalloprotease FtsH1) (Meg-4) (Presenilin-associated metalloprotease) (PAMP) (YME1-like protein 1)	YME1L1	773	YMEL1_HUMAN	3|2|5	10	3.33	3	0|0|0|0|0|0|0|0|0|0|0|0|0|0|0|0|0|0|0|0|0|0|0|0	0.99	1	0.99	1	0.99	4.11	33.33	0	Novel	AP-MS	Virus-Host
N	P0DTC9	Q99536	N_Q99536	Synaptic vesicle membrane protein VAT-1 homolog (EC 1.-.-.-)	VAT1	393	VAT1_HUMAN	2|2|3	7	2.33	3	2|2|0|0|0|2|0|0|0|0|0|0|0|0|0|0|0|0|0|0|0|0|0|0	0.93	0.97	0.93	0.97	0.93	2.25	9.33	0.01	Novel	AP-MS	Virus-Host
N	P0DTC9	Q99614	N_Q99614	Tetratricopeptide repeat protein 1 (TPR repeat protein 1)	TTC1	292	TTC1_HUMAN	3|2|3	8	2.67	3	1|0|0|0|0|1|0|0|1|0|0|0|0|0|0|0|0|1|2|2|0|0|0|0	0.93	0.97	0.93	0.97	0.93	1.83	8	0.01	Novel	AP-MS	Virus-Host
N	P0DTC9	Q99871	N_Q99871	HAUS augmin-like complex subunit 7 (26S proteasome-associated UCH37-interacting protein 1) (UCHL5-interacting protein) (X-linked protein STS1769)	HAUS7	368	HAUS7_HUMAN	5|4|5	14	4.67	3	1|1|1|0|1|0|0|1|0|0|0|1|0|0|0|0|0|0|0|0|1|0|0|0	1	1	1	1	1	4.98	16	0	Novel	BioID-MS	Virus-Host
N	P0DTC9	Q9BT25	N_Q9BT25	HAUS augmin-like complex subunit 8 (HEC1/NDC80-interacting centrosome-associated protein 1) (Sarcoma antigen NY-SAR-48)	HAUS8	410	HAUS8_HUMAN	7|6|7	20	6.67	3	3|0|2|0|2|1|1|4|0|3|1|2|0|0|0|0|0|0|0|0|0|2|0|0	0.98	0.98	0.98	0.98	0.98	3.35	7.62	0	Novel	BioID-MS	Virus-Host
N	P0DTC9	Q9BX40	N_Q9BX40	Protein LSM14 homolog B (RNA-associated protein 55B) (hRAP55B)	LSM14B	385	LS14B_HUMAN	5|5|5	15	5	3	0|0|0|0|0|0|0|0|0|0|0|0|0|0|0|0|0|0|0|0|0|0|0|0	1	1	1	1	1	9.16	50	0	Known	BioID-MS	Virus-Host
N	P0DTC9	Q9H089	N_Q9H089	Large subunit GTPase 1 homolog (hLsg1) (EC 3.6.1.-)	LSG1	658	LSG1_HUMAN	5|4|7	16	5.33	3	0|0|1|0|2|1|0|1|0|0|0|0|0|0|0|0|0|0|0|0|0|0|0|0	1	1	1	1	1	5.6	25.6	0	Known	BioID-MS	Virus-Host
N	P0DTC9	Q9H6D7	N_Q9H6D7	HAUS augmin-like complex subunit 4	HAUS4	363	HAUS4_HUMAN	7|9|5	21	7	3	3|2|4|2|2|2|0|1|6|1|3|1|0|0|0|0|0|0|0|0|0|0|0|0	0.93	0.98	0.93	0.98	0.93	1.81	6.22	0.01	Novel	BioID-MS	Virus-Host
N	P0DTC9	Q9H6S0	N_Q9H6S0	3'-5' RNA helicase YTHDC2 (EC 3.6.4.13) (YTH domain-containing protein 2) (hYTHDC2)	YTHDC2	1430	YTDC2_HUMAN	8|4|6	18	6	3	1|0|0|0|0|0|0|0|0|0|0|1|0|1|0|1|0|0|0|0|4|2|0|0	0.98	1	0.98	1	0.98	2.99	14.4	0	Known	BioID-MS	Virus-Host
N	P0DTC9	Q9H9B4	N_Q9H9B4	Sideroflexin-1	SFXN1	322	SFXN1_HUMAN	3|7|6	16	5.33	3	0|0|0|0|0|0|0|0|0|0|0|0|0|0|0|0|0|0|0|0|0|0|0|0	1	1	1	1	1	5.95	53.33	0	Novel	AP-MS	Virus-Host
N	P0DTC9	Q9H9G7	N_Q9H9G7	Protein argonaute-3 (Argonaute3) (hAgo3) (EC 3.1.26.n2) (Argonaute RISC catalytic component 3) (Eukaryotic translation initiation factor 2C 3) (eIF-2C 3) (eIF2C 3)	AGO3	860	AGO3_HUMAN	5|5|6	16	5.33	3	0|0|0|0|0|0|0|0|0|0|0|0|0|0|0|0|0|0|0|0|0|0|0|0	1	1	1	1	1	9.16	53.33	0	Novel	BioID-MS	Virus-Host
N	P0DTC9	Q9HAV4	N_Q9HAV4	Exportin-5 (Exp5) (Ran-binding protein 21)	XPO5	1204	XPO5_HUMAN	4|2|3	9	3	3	0|0|0|0|0|0|0|0|0|0|0|0|0|0|0|0|0|0|0|0|0|0|0|0	0.99	1	0.99	1	0.99	4.11	30	0	Novel	AP-MS	Virus-Host
N	P0DTC9	Q9HCE1	N_Q9HCE1	Helicase MOV-10 (EC 3.6.4.13) (Armitage homolog) (Moloney leukemia virus 10 protein)	MOV10	1003	MOV10_HUMAN	6|8|7	21	7	3	2|0|1|2|1|1|0|0|2|3|2|0|0|0|0|0|0|0|2|1|0|1|0|1	1	1	1	1	1	6	8.84	0	Known	AP-MS	Virus-Host
N	P0DTC9	Q9NRG9	N_Q9NRG9	Aladin (Adracalin)	AAAS	546	AAAS_HUMAN	2|2|2	6	2	3	0|0|0|0|0|0|0|0|2|0|0|0|0|0|0|0|0|0|0|0|0|0|0|0	0.98	0.98	0.98	0.98	0.98	3.89	20	0	Novel	AP-MS	Virus-Host
N	P0DTC9	Q9NUD5	N_Q9NUD5	Zinc finger CCHC domain-containing protein 3	ZCCHC3	403	ZCHC3_HUMAN	8|4|7	19	6.33	3	0|0|2|0|1|2|0|0|0|1|0|0|0|0|0|0|0|0|0|0|0|1|0|0	1	1	1	1	1	4.62	21.71	0	Known	BioID-MS	Virus-Host
N	P0DTC9	Q9NUQ3	N_Q9NUQ3	Gamma-taxilin (Environmental lipopolysaccharide-responding gene protein) (Factor inhibiting ATF4-mediated transcription) (FIAT) (Lipopolysaccharide-specific response protein 5)	TXLNG	528	TXLNG_HUMAN	10|14|11	35	11.67	3	0|0|0|0|0|0|0|0|1|0|0|0|0|0|0|0|0|0|0|0|0|0|0|0	1	1	1	1	1	17.09	116.67	0	Novel	BioID-MS	Virus-Host
N	P0DTC9	Q9NVX0	N_Q9NVX0	HAUS augmin-like complex subunit 2 (Centrosomal protein of 27 kDa) (Cep27)	HAUS2	235	HAUS2_HUMAN	9|9|12	30	10	3	4|1|3|1|1|0|1|2|2|0|0|1|0|0|0|0|0|0|0|0|1|1|0|0	1	1	1	1	1	6.9	13.33	0	Novel	BioID-MS	Virus-Host
N	P0DTC9	Q9NZI8	N_Q9NZI8	Insulin-like growth factor 2 mRNA-binding protein 1 (IGF2 mRNA-binding protein 1) (IMP-1) (IMP1) (Coding region determinant-binding protein) (CRD-BP) (IGF-II mRNA-binding protein 1) (VICKZ family member 1) (Zipcode-binding protein 1) (ZBP-1)	IGF2BP1	577	IF2B1_HUMAN	17|16|19	52	17.33	3	7|4|9|6|10|8|1|3|2|6|3|1|5|4|4|3|4|0|6|0|8|7|9|10	0.93	0.99	0.93	0.99	0.93	1.97	3.47	0.01	Known	BioID-MS	Virus-Host
N	P0DTC9	Q9P035	N_Q9P035	Very-long-chain (3R)-3-hydroxyacyl-CoA dehydratase 3 (EC 4.2.1.134) (3-hydroxyacyl-CoA dehydratase 3) (HACD3) (Butyrate-induced protein 1) (B-ind1) (hB-ind1) (Protein-tyrosine phosphatase-like A domain-containing protein 1)	HACD3	362	HACD3_HUMAN	2|2|2	6	2	3	0|0|0|1|0|0|0|0|0|0|0|0|0|0|0|0|0|0|0|0|0|0|0|0	0.98	0.98	0.98	0.98	0.98	4.11	20	0	Novel	AP-MS	Virus-Host
N	P0DTC9	Q9P2D0	N_Q9P2D0	Inhibitor of Bruton tyrosine kinase (IBtk)	IBTK	1353	IBTK_HUMAN	26|31|30	87	29	3	1|1|0|1|1|0|0|0|1|1|0|0|0|0|0|0|0|1|0|0|1|0|2|3	1	1	1	1	1	45.45	53.54	0	Known	BioID-MS	Virus-Host
N	P0DTC9	Q9UJZ1	N_Q9UJZ1	Stomatin-like protein 2, mitochondrial (SLP-2) (EPB72-like protein 2) (Paraprotein target 7) (Paratarg-7)	STOML2	356	STML2_HUMAN	4|4|6	14	4.67	3	0|0|0|0|0|0|0|0|0|0|0|0|0|0|0|0|0|0|0|0|0|0|0|0	1	1	1	1	1	7.69	46.67	0	Novel	AP-MS	Virus-Host
N	P0DTC9	Q9UKV8	N_Q9UKV8	Protein argonaute-2 (Argonaute2) (hAgo2) (EC 3.1.26.n2) (Argonaute RISC catalytic component 2) (Eukaryotic translation initiation factor 2C 2) (eIF-2C 2) (eIF2C 2) (PAZ Piwi domain protein) (PPD) (Protein slicer)	AGO2	859	AGO2_HUMAN	8|9|12	29	9.67	3	0|0|0|0|0|0|0|0|0|0|0|0|0|0|0|0|0|0|0|0|0|0|0|0	1	1	1	1	1	13.98	96.67	0	Novel	BioID-MS	Virus-Host
N	P0DTC9	Q9UL18	N_Q9UL18	Protein argonaute-1 (Argonaute1) (hAgo1) (Argonaute RISC catalytic component 1) (Eukaryotic translation initiation factor 2C 1) (eIF-2C 1) (eIF2C 1) (Putative RNA-binding protein Q99)	AGO1	857	AGO1_HUMAN	6|7|8	21	7	3	0|0|0|0|0|0|0|0|0|0|0|0|0|0|0|0|0|0|0|0|0|0|0|0	1	1	1	1	1	10.79	70	0	Novel	BioID-MS	Virus-Host
N	P0DTC9	Q9UN86	N_Q9UN86	Ras GTPase-activating protein-binding protein 2 (G3BP-2) (GAP SH3 domain-binding protein 2)	G3BP2	482	G3BP2_HUMAN	5|4|6	15	5	3	0|0|0|0|0|0|0|0|0|0|0|0|1|0|2|0|2|0|2|2|2|0|1|2	0.98	1	0.98	1	0.98	3.2	8.57	0	Known	AP-MS	Virus-Host
N	P0DTC9	Q9UN86	N_Q9UN86	Ras GTPase-activating protein-binding protein 2 (G3BP-2) (GAP SH3 domain-binding protein 2)	G3BP2	482	G3BP2_HUMAN	8|8|6	22	7.33	3	2|2|2|2|1|3|0|0|0|0|0|0|0|0|1|0|0|0|0|0|0|0|2|0	1	1	1	1	1	4.58	11.73	0	Known	BioID-MS	Virus-Host
N	P0DTC9	Q9UPQ9	N_Q9UPQ9	Trinucleotide repeat-containing gene 6B protein	TNRC6B	1833	TNR6B_HUMAN	27|29|31	87	29	3	1|1|1|1|0|1|0|0|2|0|0|1|0|0|7|5|2|1|0|0|1|2|1|3	1	1	1	1	1	12.55	23.2	0	Known	BioID-MS	Virus-Host
N	P0DTC9	Q9Y224	N_Q9Y224	RNA transcription, translation and transport factor protein (CLE7 homolog) (CLE) (hCLE)	RTRAF	244	RTRAF_HUMAN	4|4|3	11	3.67	3	0|0|0|0|0|0|0|0|0|0|0|0|2|0|0|0|0|0|1|0|0|1|1|0	0.99	1	0.99	1	0.99	3.98	17.6	0	Known	BioID-MS	Virus-Host
N	P0DTC9	Q9Y295	N_Q9Y295	Developmentally-regulated GTP-binding protein 1 (DRG-1) (Neural precursor cell expressed developmentally down-regulated protein 3) (NEDD-3) (Translation factor GTPase DRG1) (TRAFAC GTPase DRG1) (EC 3.6.5.-)	DRG1	367	DRG1_HUMAN	9|9|9	27	9	3	2|2|1|1|0|2|2|3|0|1|2|0|0|0|1|0|1|1|0|0|3|3|1|1	1	1	1	1	1	7.36	8	0	Known	BioID-MS	Virus-Host
N	P0DTC9	Q9Y2K5	N_Q9Y2K5	R3H domain-containing protein 2	R3HDM2	976	R3HD2_HUMAN	3|3|4	10	3.33	3	0|0|0|0|0|0|0|0|0|0|0|0|0|0|0|0|0|0|0|0|0|0|0|0	1	1	1	1	1	5.73	33.33	0	Known	BioID-MS	Virus-Host
N	P0DTC9	Q9Y3I0	N_Q9Y3I0	RNA-splicing ligase RtcB homolog (EC 6.5.1.8) (3'-phosphate/5'-hydroxy nucleic acid ligase)	RTCB	505	RTCB_HUMAN	9|8|6	23	7.67	3	1|0|0|0|0|0|0|0|0|0|1|0|4|4|0|0|0|0|0|0|0|3|1|0	0.99	0.99	0.99	0.99	0.99	3.55	13.14	0	Known	BioID-MS	Virus-Host
N	P0DTC9	Q9Y5B9	N_Q9Y5B9	FACT complex subunit SPT16 (Chromatin-specific transcription elongation factor 140 kDa subunit) (FACT 140 kDa subunit) (FACTp140) (Facilitates chromatin transcription complex subunit SPT16) (hSPT16)	SUPT16H	1047	SP16H_HUMAN	4|5|4	13	4.33	3	1|0|0|0|1|0|0|0|0|0|0|0|0|0|0|0|0|0|0|0|0|0|0|0	1	1	1	1	1	7.69	43.33	0	Novel	AP-MS	Virus-Host
NSP1		O15143	NSP1_O15143	Actin-related protein 2/3 complex subunit 1B (Arp2/3 complex 41 kDa subunit) (p41-ARC)	ARPC1B	372	ARC1B_HUMAN	4|5|7	16	5.33	3	0|0|0|0|0|0|0|0|0|0|0|0|0|0|0|0|0|0|0|0|0|0|0|0	1	1	1	1	1	7.37	53.33	0	Novel	AP-MS	Virus-Host
NSP1		O15143	NSP1_O15143	Actin-related protein 2/3 complex subunit 1B (Arp2/3 complex 41 kDa subunit) (p41-ARC)	ARPC1B	372	ARC1B_HUMAN	13|11|12	36	12	3	0|0|0|0|0|0|0|0|0|0|0|0|0|0|0|0|0|0|0|0|0|0|0|0	1	1	1	1	1	18.62	120	0	Novel	BioID-MS	Virus-Host
NSP1		P12956	NSP1_P12956	X-ray repair cross-complementing protein 6 (EC 3.6.4.-) (EC 4.2.99.-) (5'-deoxyribose-5-phosphate lyase Ku70) (5'-dRP lyase Ku70) (70 kDa subunit of Ku antigen) (ATP-dependent DNA helicase 2 subunit 1) (ATP-dependent DNA helicase II 70 kDa subunit) (CTC box-binding factor 75 kDa subunit) (CTC75) (CTCBF) (DNA repair protein XRCC6) (Lupus Ku autoantigen protein p70) (Ku70) (Thyroid-lupus autoantige…	XRCC6	609	XRCC6_HUMAN	30|36|35	101	33.67	3	7|4|4|2|3|3|1|1|5|5|4|5|2|3|0|1|1|2|2|4|2|1|3|2	1	1	1	1	1	40.75	12.06	0	Novel	AP-MS	Virus-Host
NSP1		P12956	NSP1_P12956	X-ray repair cross-complementing protein 6 (EC 3.6.4.-) (EC 4.2.99.-) (5'-deoxyribose-5-phosphate lyase Ku70) (5'-dRP lyase Ku70) (70 kDa subunit of Ku antigen) (ATP-dependent DNA helicase 2 subunit 1) (ATP-dependent DNA helicase II 70 kDa subunit) (CTC box-binding factor 75 kDa subunit) (CTC75) (CTCBF) (DNA repair protein XRCC6) (Lupus Ku autoantigen protein p70) (Ku70) (Thyroid-lupus autoantige…	XRCC6	609	XRCC6_HUMAN	22|27|22	71	23.67	3	2|4|3|4|3|4|1|4|0|0|0|1|6|5|0|3|11|12|17|17|3|1|2|1	0.97	0.99	0.97	0.99	0.97	3.33	5.46	0.01	Novel	BioID-MS	Virus-Host
NSP1		P13010	NSP1_P13010	X-ray repair cross-complementing protein 5 (EC 3.6.4.-) (86 kDa subunit of Ku antigen) (ATP-dependent DNA helicase 2 subunit 2) (ATP-dependent DNA helicase II 80 kDa subunit) (CTC box-binding factor 85 kDa subunit) (CTC85) (CTCBF) (DNA repair protein XRCC5) (Ku80) (Ku86) (Lupus Ku autoantigen protein p86) (Nuclear factor IV) (Thyroid-lupus autoantigen) (TLAA) (X-ray repair complementing defective…	XRCC5	732	XRCC5_HUMAN	28|33|32	93	31	3	13|5|5|6|2|2|1|2|7|5|3|2|0|2|1|1|1|4|5|2|0|0|3|4	1	1	1	1	1	8.53	9.79	0	Novel	AP-MS	Virus-Host
NSP1		P13010	NSP1_P13010	X-ray repair cross-complementing protein 5 (EC 3.6.4.-) (86 kDa subunit of Ku antigen) (ATP-dependent DNA helicase 2 subunit 2) (ATP-dependent DNA helicase II 80 kDa subunit) (CTC box-binding factor 85 kDa subunit) (CTC85) (CTCBF) (DNA repair protein XRCC5) (Ku80) (Ku86) (Lupus Ku autoantigen protein p86) (Nuclear factor IV) (Thyroid-lupus autoantigen) (TLAA) (X-ray repair complementing defective…	XRCC5	732	XRCC5_HUMAN	19|15|19	53	17.67	3	5|4|4|4|4|4|2|8|1|1|0|2|4|4|0|2|10|16|9|12|2|1|0|0	0.93	0.96	0.93	0.96	0.93	1.76	4.28	0.01	Novel	BioID-MS	Virus-Host
NSP1		O00567	NSP1_O00567	Nucleolar protein 56 (Nucleolar protein 5A)	NOP56	594	NOP56_HUMAN	34|28|32	94	31.33	3	2|0|1|2|1|3|2|0|1|2|0|1|4|0|1|1|1|0|0|0|1|0|4|5	1	1	1	1	1	21.32	23.5	0	Novel	AP-MS	Virus-Host
NSP1		O00567	NSP1_O00567	Nucleolar protein 56 (Nucleolar protein 5A)	NOP56	594	NOP56_HUMAN	15|22|20	57	19	3	4|5|3|6|6|5|1|3|0|1|0|0|0|2|1|0|0|0|3|6|0|1|1|0	1	1	1	1	1	5.21	9.5	0	Novel	BioID-MS	Virus-Host
NSP1		P04075	NSP1_P04075	Fructose-bisphosphate aldolase A (EC 4.1.2.13) (Lung cancer antigen NY-LU-1) (Muscle-type aldolase)	ALDOA	364	ALDOA_HUMAN	7|9|11	27	9	3	0|0|0|0|0|0|0|0|0|0|0|0|0|0|0|0|0|0|0|0|0|0|0|0	1	1	1	1	1	12.29	90	0	Novel	AP-MS	Virus-Host
NSP1		P04075	NSP1_P04075	Fructose-bisphosphate aldolase A (EC 4.1.2.13) (Lung cancer antigen NY-LU-1) (Muscle-type aldolase)	ALDOA	364	ALDOA_HUMAN	4|4|5	13	4.33	3	0|0|0|0|0|0|0|0|0|0|0|0|0|0|0|0|0|0|0|0|0|0|0|0	1	1	1	1	1	7.48	43.33	0	Novel	BioID-MS	Virus-Host
NSP1		P42704	NSP1_P42704	Leucine-rich PPR motif-containing protein, mitochondrial (130 kDa leucine-rich protein) (LRP 130) (GP130)	LRPPRC	1394	LPPRC_HUMAN	7|11|9	27	9	3	0|0|0|0|0|0|0|0|0|0|0|0|0|0|0|0|0|0|0|0|0|0|0|0	1	1	1	1	1	12.29	90	0	Novel	AP-MS	Virus-Host
NSP1		P42704	NSP1_P42704	Leucine-rich PPR motif-containing protein, mitochondrial (130 kDa leucine-rich protein) (LRP 130) (GP130)	LRPPRC	1394	LPPRC_HUMAN	17|17|21	55	18.33	3	0|0|0|0|0|0|0|0|0|0|0|0|0|0|0|0|0|0|0|0|0|0|0|0	1	1	1	1	1	27.65	183.33	0	Novel	BioID-MS	Virus-Host
NSP1		Q13247	NSP1_Q13247	Serine/arginine-rich splicing factor 6 (Pre-mRNA-splicing factor SRP55) (Splicing factor, arginine/serine-rich 6)	SRSF6	344	SRSF6_HUMAN	9|7|6	22	7.33	3	0|0|0|0|0|0|0|0|0|0|0|0|0|0|0|0|0|0|0|0|0|0|0|0	1	1	1	1	1	10.69	73.33	0	Known	AP-MS	Virus-Host
NSP1		Q13247	NSP1_Q13247	Serine/arginine-rich splicing factor 6 (Pre-mRNA-splicing factor SRP55) (Splicing factor, arginine/serine-rich 6)	SRSF6	344	SRSF6_HUMAN	15|12|15	42	14	3	0|0|0|0|0|0|0|0|0|0|0|0|0|0|0|0|0|0|0|0|0|0|0|0	1	1	1	1	1	20.15	140	0	Known	BioID-MS	Virus-Host
NSP1		Q92614	NSP1_Q92614	Unconventional myosin-XVIIIa (Molecule associated with JAK3 N-terminus) (MAJN) (Myosin containing a PDZ domain) (Surfactant protein receptor SP-R210) (SP-R210)	MYO18A	2054	MY18A_HUMAN	16|17|19	52	17.33	3	0|0|0|0|0|0|1|0|0|0|0|0|1|0|0|0|0|0|0|0|0|0|0|0	1	1	1	1	1	26.06	173.33	0	Novel	AP-MS	Virus-Host
NSP1		Q92614	NSP1_Q92614	Unconventional myosin-XVIIIa (Molecule associated with JAK3 N-terminus) (MAJN) (Myosin containing a PDZ domain) (Surfactant protein receptor SP-R210) (SP-R210)	MYO18A	2054	MY18A_HUMAN	41|33|36	110	36.67	3	0|0|0|0|0|0|0|0|0|0|0|0|0|0|0|0|0|0|0|1|0|0|0|0	1	1	1	1	1	51.05	366.67	0	Novel	BioID-MS	Virus-Host
NSP1		O14980	NSP1_O14980	Exportin-1 (Exp1) (Chromosome region maintenance 1 protein homolog)	XPO1	1071	XPO1_HUMAN	9|14|16	39	13	3	0|0|0|0|0|0|0|0|0|0|0|0|0|0|0|0|0|0|0|0|0|0|0|0	1	1	1	1	1	15.54	130	0	Novel	BioID-MS	Virus-Host
NSP1		O75083	NSP1_O75083	WD repeat-containing protein 1 (Actin-interacting protein 1) (AIP1) (NORI-1)	WDR1	606	WDR1_HUMAN	16|16|17	49	16.33	3	0|0|0|0|0|0|0|0|0|0|0|0|0|0|0|0|0|0|0|0|0|0|0|0	1	1	1	1	1	26.06	163.33	0	Novel	AP-MS	Virus-Host
NSP1		Q00059	NSP1_Q00059	Transcription factor A, mitochondrial (mtTFA) (Mitochondrial transcription factor 1) (MtTF1) (Transcription factor 6) (TCF-6) (Transcription factor 6-like 2)	TFAM	246	TFAM_HUMAN	4|2|4	10	3.33	3	3|1|0|1|2|1|1|1|0|0|0|0|0|0|0|0|0|0|0|0|0|0|0|0	0.89	0.97	0.89	0.97	0.89	1.01	8	0.01	Novel	AP-MS	Virus-Host
NSP1		Q8NBJ5	NSP1_Q8NBJ5	Procollagen galactosyltransferase 1 (EC 2.4.1.50) (Collagen beta(1-O)galactosyltransferase 1) (ColGalT 1) (Glycosyltransferase 25 family member 1) (Hydroxylysine galactosyltransferase 1)	COLGALT1	622	GT251_HUMAN	7|5|6	18	6	3	0|0|0|0|0|0|0|0|0|0|0|0|0|0|0|0|0|0|0|0|0|0|0|0	1	1	1	1	1	9.16	60	0	Known	BioID-MS	Virus-Host
NSP1		E9PAV3	NSP1_E9PAV3	Nascent polypeptide-associated complex subunit alpha, muscle-specific form (Alpha-NAC, muscle-specific form) (skNAC)	NACA	2078	NACAM_HUMAN	17|12|18	47	15.67	3	0|0|0|0|0|0|0|0|0|0|0|0|0|0|0|0|0|0|0|0|5|0|0|0	1	1	1	1	1	6.73	75.2	0	Novel	BioID-MS	Virus-Host
NSP1		O00483	NSP1_O00483	Cytochrome c oxidase subunit NDUFA4 (Complex I-MLRQ) (CI-MLRQ) (NADH-ubiquinone oxidoreductase MLRQ subunit)	NDUFA4	81	NDUA4_HUMAN	8|6|5	19	6.33	3	0|0|0|0|0|0|0|0|0|0|0|0|0|0|0|0|0|0|0|0|0|0|0|0	1	1	1	1	1	9.16	63.33	0	Novel	BioID-MS	Virus-Host
NSP1		O00541	NSP1_O00541	Pescadillo homolog	PES1	588	PESC_HUMAN	15|25|22	62	20.67	3	2|1|4|2|6|5|0|2|2|2|1|0|5|5|0|0|0|1|7|8|1|0|0|2	1	1	1	1	1	4.67	8.86	0	Novel	BioID-MS	Virus-Host
NSP1		O00571	NSP1_O00571	ATP-dependent RNA helicase DDX3X (EC 3.6.4.13) (CAP-Rf) (DEAD box protein 3, X-chromosomal) (DEAD box, X isoform) (DBX) (Helicase-like protein 2) (HLP2)	DDX3X	662	DDX3X_HUMAN	20|23|27	70	23.33	3	4|2|1|1|1|3|2|2|0|5|1|1|0|0|0|5|1|3|0|0|3|1|10|14	0.99	1	0.99	1	0.99	4.55	9.33	0	Known	BioID-MS	Virus-Host
NSP1		O00746	NSP1_O00746	Nucleoside diphosphate kinase, mitochondrial (NDK) (NDP kinase, mitochondrial) (EC 2.7.4.6) (Nucleoside diphosphate kinase D) (NDPKD) (nm23-H4)	NME4	187	NDKM_HUMAN	2|3|2	7	2.33	3	0|0|0|0|0|0|0|0|0|0|0|0|0|0|0|0|0|0|0|0|0|0|0|0	0.99	1	0.99	1	0.99	3.89	23.33	0	Novel	BioID-MS	Virus-Host
NSP1		O15020	NSP1_O15020	Spectrin beta chain, non-erythrocytic 2 (Beta-III spectrin) (Spinocerebellar ataxia 5 protein)	SPTBN2	2390	SPTN2_HUMAN	39|38|42	119	39.67	3	3|3|0|0|3|4|4|2|4|0|3|2|0|0|0|0|0|0|3|0|2|0|0|0	1	1	1	1	1	22.13	28.85	0	Novel	AP-MS	Virus-Host
NSP1		O15131	NSP1_O15131	Importin subunit alpha-6 (Karyopherin subunit alpha-5)	KPNA5	536	IMA6_HUMAN	6|5|4	15	5	3	0|0|0|0|0|0|0|0|0|1|0|0|0|0|0|0|0|0|0|0|0|2|0|0	1	1	1	1	1	5.76	40	0	Novel	BioID-MS	Virus-Host
NSP1		O15511	NSP1_O15511	Actin-related protein 2/3 complex subunit 5 (Arp2/3 complex 16 kDa subunit) (p16-ARC)	ARPC5	151	ARPC5_HUMAN	5|2|4	11	3.67	3	0|0|0|0|0|0|0|0|0|0|0|0|0|0|0|0|0|0|0|0|0|0|0|0	0.99	1	0.99	1	0.99	3.89	36.67	0	Novel	BioID-MS	Virus-Host
NSP1		O43143	NSP1_O43143	Pre-mRNA-splicing factor ATP-dependent RNA helicase DHX15 (EC 3.6.4.13) (ATP-dependent RNA helicase #46) (DEAH box protein 15)	DHX15	795	DHX15_HUMAN	30|30|27	87	29	3	15|8|15|15|10|12|1|11|4|1|4|3|9|6|0|0|0|1|14|12|8|11|9|7	0.96	0.98	0.96	0.98	0.96	2.56	3.95	0.01	Novel	BioID-MS	Virus-Host
NSP1		O43166	NSP1_O43166	Signal-induced proliferation-associated 1-like protein 1 (SIPA1-like protein 1) (High-risk human papilloma viruses E6 oncoproteins targeted protein 1) (E6-targeted protein 1)	SIPA1L1	1804	SI1L1_HUMAN	2|2|2	6	2	3	0|0|0|0|0|0|0|0|0|0|0|0|0|0|0|0|1|0|0|0|0|0|0|0	0.98	0.98	0.98	0.98	0.98	3.79	20	0	Novel	AP-MS	Virus-Host
NSP1		O43684	NSP1_O43684	Mitotic checkpoint protein BUB3	BUB3	328	BUB3_HUMAN	12|10|12	34	11.33	3	2|5|2|3|4|4|0|1|5|1|0|3|5|6|5|5|4|5|4|5|3|4|0|4	0.98	1	0.98	1	0.98	2.62	3.4	0	Novel	BioID-MS	Virus-Host
NSP1		O43813	NSP1_O43813	Glutathione S-transferase LANCL1 (EC 2.5.1.18) (40 kDa erythrocyte membrane protein) (p40) (LanC-like protein 1)	LANCL1	399	LANC1_HUMAN	5|4|5	14	4.67	3	0|0|0|0|0|0|0|0|0|0|0|0|0|0|0|0|1|1|0|0|0|0|0|0	1	1	1	1	1	7.48	46.67	0	Novel	BioID-MS	Virus-Host
NSP1		O43818	NSP1_O43818	U3 small nucleolar RNA-interacting protein 2 (RRP9 homolog) (U3 small nucleolar ribonucleoprotein-associated 55 kDa protein) (U3 snoRNP-associated 55 kDa protein) (U3-55K)	RRP9	475	U3IP2_HUMAN	3|3|3	9	3	3	0|0|0|0|0|0|0|0|0|0|0|0|0|0|0|0|0|0|0|0|0|0|0|0	1	1	1	1	1	5.63	30	0	Novel	AP-MS	Virus-Host
NSP1		O43818	NSP1_O43818	U3 small nucleolar RNA-interacting protein 2 (RRP9 homolog) (U3 small nucleolar ribonucleoprotein-associated 55 kDa protein) (U3 snoRNP-associated 55 kDa protein) (U3-55K)	RRP9	475	U3IP2_HUMAN	3|5|2	10	3.33	3	0|0|0|0|0|0|0|0|0|0|0|0|0|0|0|0|0|0|0|0|0|0|0|0	0.99	1	0.99	1	0.99	3.89	33.33	0	Novel	BioID-MS	Virus-Host
NSP1		O60264	NSP1_O60264	SWI/SNF-related matrix-associated actin-dependent regulator of chromatin subfamily A member 5 (SWI/SNF-related matrix-associated actin-dependent regulator of chromatin A5) (EC 3.6.4.-) (Sucrose nonfermenting protein 2 homolog) (hSNF2H)	SMARCA5	1052	SMCA5_HUMAN	39|25|21	85	28.33	3	4|5|2|4|6|3|0|3|2|1|1|0|4|6|0|0|0|0|4|5|0|0|19|9	0.99	1	0.99	1	0.99	3.86	8.72	0	Novel	BioID-MS	Virus-Host
NSP1		O60292	NSP1_O60292	Signal-induced proliferation-associated 1-like protein 3 (SIPA1-like protein 3) (SPA-1-like protein 3)	SIPA1L3	1781	SI1L3_HUMAN	6|7|10	23	7.67	3	0|0|1|0|0|0|0|0|0|0|0|1|2|0|0|0|0|0|1|0|0|0|2|0	1	1	1	1	1	7.19	26.29	0	Novel	AP-MS	Virus-Host
NSP1		O60313	NSP1_O60313	Dynamin-like 120 kDa protein, mitochondrial (EC 3.6.5.5) (Optic atrophy protein 1) [Cleaved into: Dynamin-like 120 kDa protein, form S1]	OPA1	960	OPA1_HUMAN	14|10|13	37	12.33	3	0|0|0|0|0|0|0|0|0|0|0|0|0|0|0|0|0|0|0|0|0|0|0|0	1	1	1	1	1	17.09	123.33	0	Novel	BioID-MS	Virus-Host
NSP1		O60832	NSP1_O60832	H/ACA ribonucleoprotein complex subunit DKC1 (EC 5.4.99.-) (CBF5 homolog) (Dyskerin) (Nopp140-associated protein of 57 kDa) (Nucleolar protein NAP57) (Nucleolar protein family A member 4) (snoRNP protein DKC1)	DKC1	514	DKC1_HUMAN	16|17|17	50	16.67	3	1|0|0|1|0|0|1|0|1|0|1|0|2|1|0|0|1|2|2|0|0|1|3|1	1	1	1	1	1	18.97	22.22	0	Novel	AP-MS	Virus-Host
NSP1		O60832	NSP1_O60832	H/ACA ribonucleoprotein complex subunit DKC1 (EC 5.4.99.-) (CBF5 homolog) (Dyskerin) (Nopp140-associated protein of 57 kDa) (Nucleolar protein NAP57) (Nucleolar protein family A member 4) (snoRNP protein DKC1)	DKC1	514	DKC1_HUMAN	13|11|11	35	11.67	3	0|0|0|0|0|0|1|1|1|0|0|0|0|0|0|0|0|0|0|0|1|0|0|1	1	1	1	1	1	16.55	56	0	Novel	BioID-MS	Virus-Host
NSP1		O60934	NSP1_O60934	Nibrin (Cell cycle regulatory protein p95) (Nijmegen breakage syndrome protein 1)	NBN	754	NBN_HUMAN	4|7|6	17	5.67	3	0|0|0|0|0|0|0|0|0|0|0|0|0|0|0|1|0|0|0|0|0|0|0|0	1	1	1	1	1	7.37	56.67	0	Novel	AP-MS	Virus-Host
NSP1		O75400	NSP1_O75400	Pre-mRNA-processing factor 40 homolog A (Fas ligand-associated factor 1) (Formin-binding protein 11) (Formin-binding protein 3) (Huntingtin yeast partner A) (Huntingtin-interacting protein 10) (HIP-10) (Huntingtin-interacting protein A) (Renal carcinoma antigen NY-REN-6)	PRPF40A	957	PR40A_HUMAN	14|12|16	42	14	3	0|0|2|0|0|1|0|0|2|2|0|1|8|10|0|0|0|0|4|5|3|1|2|1	0.98	0.99	0.98	0.99	0.98	3.41	8	0	Novel	BioID-MS	Virus-Host
NSP1		O75494	NSP1_O75494	Serine/arginine-rich splicing factor 10 (40 kDa SR-repressor protein) (SRrp40) (FUS-interacting serine-arginine-rich protein 1) (Splicing factor SRp38) (Splicing factor, arginine/serine-rich 13A) (TLS-associated protein with Ser-Arg repeats) (TASR) (TLS-associated protein with SR repeats) (TLS-associated serine-arginine protein) (TLS-associated SR protein)	SRSF10	262	SRS10_HUMAN	15|11|9	35	11.67	3	0|0|0|0|0|0|0|0|0|0|0|0|0|0|0|0|0|0|0|0|0|0|0|0	1	1	1	1	1	15.54	116.67	0	Novel	BioID-MS	Virus-Host
NSP1		O75525	NSP1_O75525	KH domain-containing, RNA-binding, signal transduction-associated protein 3 (RNA-binding protein T-Star) (Sam68-like mammalian protein 2) (SLM-2) (Sam68-like phosphotyrosine protein)	KHDRBS3	346	KHDR3_HUMAN	11|14|13	38	12.67	3	0|0|0|0|0|0|0|0|0|0|0|0|0|0|0|0|0|0|0|0|0|0|0|0	1	1	1	1	1	18.62	126.67	0	Novel	BioID-MS	Virus-Host
NSP1		O75592	NSP1_O75592	E3 ubiquitin-protein ligase MYCBP2 (EC 2.3.2.33) (Myc-binding protein 2) (Protein associated with Myc)	MYCBP2	4678	MYCB2_HUMAN	2|4|2	8	2.67	3	0|0|0|0|0|0|0|0|1|0|0|0|0|0|0|0|0|0|0|0|0|0|0|0	0.98	1	0.98	1	0.98	3.79	26.67	0	Novel	AP-MS	Virus-Host
NSP1		O75955	NSP1_O75955	Flotillin-1	FLOT1	427	FLOT1_HUMAN	9|10|12	31	10.33	3	0|0|1|0|0|0|1|0|0|0|0|0|0|0|0|0|0|0|0|1|0|1|0|0	1	1	1	1	1	14.22	62	0	Novel	AP-MS	Virus-Host
NSP1		O76021	NSP1_O76021	Ribosomal L1 domain-containing protein 1 (CATX-11) (Cellular senescence-inhibited gene protein) (Protein PBK1)	RSL1D1	490	RL1D1_HUMAN	30|23|25	78	26	3	5|5|5|6|6|5|0|4|2|1|1|1|5|5|1|2|3|3|12|9|6|8|6|3	1	1	1	1	1	7.74	6	0	Novel	BioID-MS	Virus-Host
NSP1		O94906	NSP1_O94906	Pre-mRNA-processing factor 6 (Androgen receptor N-terminal domain-transactivating protein 1) (ANT-1) (PRP6 homolog) (U5 snRNP-associated 102 kDa protein) (U5-102 kDa protein)	PRPF6	941	PRP6_HUMAN	21|21|14	56	18.67	3	1|0|2|2|0|0|0|0|0|2|0|0|6|9|0|1|0|0|3|3|1|0|1|0	1	1	1	1	1	4.73	14.45	0	Novel	BioID-MS	Virus-Host
NSP1		O95299	NSP1_O95299	NADH dehydrogenase [ubiquinone] 1 alpha subcomplex subunit 10, mitochondrial (Complex I-42kD) (CI-42kD) (NADH-ubiquinone oxidoreductase 42 kDa subunit)	NDUFA10	355	NDUAA_HUMAN	8|5|9	22	7.33	3	0|0|0|0|0|0|0|0|0|0|0|0|0|0|0|0|0|0|0|0|0|0|0|0	1	1	1	1	1	9.16	73.33	0	Novel	BioID-MS	Virus-Host
NSP1		O95425	NSP1_O95425	Supervillin (Archvillin) (p205/p250)	SVIL	2214	SVIL_HUMAN	17|27|24	68	22.67	3	0|0|1|3|0|0|0|1|3|0|0|0|0|0|1|0|0|4|0|1|2|0|4|4	1	1	1	1	1	8.74	22.67	0	Novel	AP-MS	Virus-Host
NSP1		O95478	NSP1_O95478	Ribosome biogenesis protein NSA2 homolog (Hairy cell leukemia protein 1) (TGF-beta-inducible nuclear protein 1)	NSA2	260	NSA2_HUMAN	12|10|12	34	11.33	3	1|0|0|0|0|0|0|0|1|0|0|0|0|0|0|0|0|0|0|1|0|0|2|0	1	1	1	1	1	14.83	54.4	0	Novel	BioID-MS	Virus-Host
NSP1		O95782	NSP1_O95782	AP-2 complex subunit alpha-1 (100 kDa coated vesicle protein A) (Adaptor protein complex AP-2 subunit alpha-1) (Adaptor-related protein complex 2 subunit alpha-1) (Alpha-adaptin A) (Alpha1-adaptin) (Clathrin assembly protein complex 2 alpha-A large chain) (Plasma membrane adaptor HA2/AP2 adaptin alpha A subunit)	AP2A1	977	AP2A1_HUMAN	10|10|7	27	9	3	2|1|3|4|0|2|1|0|2|2|2|2|0|0|0|0|0|2|1|0|0|0|0|0	1	1	1	1	1	4.47	9	0	Novel	AP-MS	Virus-Host
NSP1		O95782	NSP1_O95782	AP-2 complex subunit alpha-1 (100 kDa coated vesicle protein A) (Adaptor protein complex AP-2 subunit alpha-1) (Adaptor-related protein complex 2 subunit alpha-1) (Alpha-adaptin A) (Alpha1-adaptin) (Clathrin assembly protein complex 2 alpha-A large chain) (Plasma membrane adaptor HA2/AP2 adaptin alpha A subunit)	AP2A1	977	AP2A1_HUMAN	19|12|14	45	15	3	1|0|0|0|1|1|0|0|2|1|0|0|0|0|0|0|0|0|0|0|0|0|0|0	1	1	1	1	1	21.57	60	0	Novel	BioID-MS	Virus-Host
NSP1		P02765	NSP1_P02765	Alpha-2-HS-glycoprotein (Alpha-2-Z-globulin) (Ba-alpha-2-glycoprotein) (Fetuin-A) [Cleaved into: Alpha-2-HS-glycoprotein chain A; Alpha-2-HS-glycoprotein chain B]	AHSG	367	FETUA_HUMAN	3|5|3	11	3.67	3	0|0|0|0|0|0|0|0|0|0|0|0|0|0|0|0|0|0|0|0|0|0|0|0	1	1	1	1	1	5.73	36.67	0	Novel	BioID-MS	Virus-Host
NSP1		P05455	NSP1_P05455	Lupus La protein (La autoantigen) (La ribonucleoprotein) (Sjoegren syndrome type B antigen) (SS-B)	SSB	408	LA_HUMAN	23|20|17	60	20	3	10|4|7|6|9|7|3|7|4|5|0|0|2|1|2|4|0|0|14|13|5|11|4|5	0.91	0.98	0.91	0.98	0.91	1.34	3.9	0.01	Novel	BioID-MS	Virus-Host
NSP1		P05787	NSP1_P05787	Keratin, type II cytoskeletal 8 (Cytokeratin-8) (CK-8) (Keratin-8) (K8) (Type-II keratin Kb8)	KRT8	483	K2C8_HUMAN	16|22|16	54	18	3	4|6|4|6|9|6|3|4|1|5|4|4|5|4|6|4|3|3|3|3|3|4|5|7	1	1	1	1	1	5.55	4.08	0	Novel	AP-MS	Virus-Host
NSP1		P05787	NSP1_P05787	Keratin, type II cytoskeletal 8 (Cytokeratin-8) (CK-8) (Keratin-8) (K8) (Type-II keratin Kb8)	KRT8	483	K2C8_HUMAN	15|15|16	46	15.33	3	2|0|2|1|2|5|0|0|4|3|6|2|3|2|12|9|6|8|7|9|4|4|3|4	0.94	0.96	0.94	0.96	0.94	2.53	3.76	0.01	Novel	BioID-MS	Virus-Host
NSP1		P06493	NSP1_P06493	Cyclin-dependent kinase 1 (CDK1) (EC 2.7.11.22) (EC 2.7.11.23) (Cell division control protein 2 homolog) (Cell division protein kinase 1) (p34 protein kinase)	CDK1	297	CDK1_HUMAN	11|10|7	28	9.33	3	3|0|4|1|0|3|0|2|3|2|3|3|0|0|1|1|0|0|0|0|0|2|4|4	0.98	1	0.98	1	0.98	2.9	6.22	0	Novel	BioID-MS	Virus-Host
NSP1		P07910	NSP1_P07910	Heterogeneous nuclear ribonucleoproteins C1/C2 (hnRNP C1/C2)	HNRNPC	306	HNRPC_HUMAN	7|10|8	25	8.33	3	0|3|0|0|0|0|0|0|0|0|0|0|0|0|0|0|0|2|0|0|1|1|0|2	1	1	1	1	1	5.84	22.22	0	Novel	AP-MS	Virus-Host
NSP1		P07910	NSP1_P07910	Heterogeneous nuclear ribonucleoproteins C1/C2 (hnRNP C1/C2)	HNRNPC	306	HNRPC_HUMAN	10|14|13	37	12.33	3	1|3|3|1|0|2|0|0|0|0|0|0|0|0|0|0|0|0|2|3|0|0|1|1	1	1	1	1	1	7.38	17.41	0	Novel	BioID-MS	Virus-Host
NSP1		P07947	NSP1_P07947	Tyrosine-protein kinase Yes (EC 2.7.10.2) (Proto-oncogene c-Yes) (p61-Yes)	YES1	543	YES_HUMAN	16|17|16	49	16.33	3	6|6|5|0|0|4|0|0|3|6|5|5|0|0|0|0|0|0|0|0|0|0|0|0	0.99	0.99	0.99	0.99	0.99	4.72	9.8	0	Novel	AP-MS	Virus-Host
NSP1		P07948	NSP1_P07948	Tyrosine-protein kinase Lyn (EC 2.7.10.2) (Lck/Yes-related novel protein tyrosine kinase) (V-yes-1 Yamaguchi sarcoma viral related oncogene homolog) (p53Lyn) (p56Lyn)	LYN	512	LYN_HUMAN	8|9|14	31	10.33	3	0|0|0|3|2|4|4|5|0|0|0|0|0|0|0|0|0|0|0|0|0|0|0|0	0.99	1	0.99	1	0.99	3.75	13.78	0	Novel	AP-MS	Virus-Host
NSP1		P08240	NSP1_P08240	Signal recognition particle receptor subunit alpha (SR-alpha) (Docking protein alpha) (DP-alpha)	SRPRA	638	SRPRA_HUMAN	9|11|13	33	11	3	0|0|0|0|0|1|0|1|0|0|0|0|0|0|0|0|0|0|0|0|0|0|0|0	1	1	1	1	1	15.54	110	0	Novel	BioID-MS	Virus-Host
NSP1		P08865	NSP1_P08865	40S ribosomal protein SA (37 kDa laminin receptor precursor) (37LRP) (37/67 kDa laminin receptor) (LRP/LR) (67 kDa laminin receptor) (67LR) (Colon carcinoma laminin-binding protein) (Laminin receptor 1) (LamR) (Laminin-binding protein precursor p40) (LBP/p40) (Multidrug resistance-associated protein MGr1-Ag) (NEM/1CHD4) (Small ribosomal subunit protein uS2)	RPSA	295	RSSA_HUMAN	6|7|5	18	6	3	0|0|0|0|0|0|0|0|1|0|0|0|0|1|0|1|0|1|0|0|0|0|0|0	1	1	1	1	1	7.91	36	0	Novel	AP-MS	Virus-Host
NSP1		P08865	NSP1_P08865	40S ribosomal protein SA (37 kDa laminin receptor precursor) (37LRP) (37/67 kDa laminin receptor) (LRP/LR) (67 kDa laminin receptor) (67LR) (Colon carcinoma laminin-binding protein) (Laminin receptor 1) (LamR) (Laminin-binding protein precursor p40) (LBP/p40) (Multidrug resistance-associated protein MGr1-Ag) (NEM/1CHD4) (Small ribosomal subunit protein uS2)	RPSA	295	RSSA_HUMAN	3|4|4	11	3.67	3	0|0|0|1|0|0|0|0|0|0|0|0|0|0|0|0|0|0|0|0|1|1|0|0	1	1	1	1	1	5.31	29.33	0	Novel	BioID-MS	Virus-Host
NSP1		P09471	NSP1_P09471	Guanine nucleotide-binding protein G(o) subunit alpha	GNAO1	354	GNAO_HUMAN	4|4|4	12	4	3	1|0|0|0|0|0|0|0|0|0|0|0|0|0|0|0|0|0|0|0|0|0|0|0	1	1	1	1	1	7.37	40	0	Novel	AP-MS	Virus-Host
NSP1		P09936	NSP1_P09936	Ubiquitin carboxyl-terminal hydrolase isozyme L1 (UCH-L1) (EC 3.4.19.12) (Neuron cytoplasmic protein 9.5) (PGP 9.5) (PGP9.5) (Ubiquitin thioesterase L1)	UCHL1	223	UCHL1_HUMAN	3|5|5	13	4.33	3	0|0|0|0|0|0|0|0|0|1|0|0|0|0|0|0|0|0|0|0|0|0|0|0	1	1	1	1	1	5.63	43.33	0	Novel	AP-MS	Virus-Host
NSP1		P13639	NSP1_P13639	Elongation factor 2 (EF-2)	EEF2	858	EF2_HUMAN	32|32|27	91	30.33	3	2|2|5|2|7|5|1|5|2|2|3|1|0|0|11|9|12|16|2|2|12|13|7|3	0.99	1	0.99	1	0.99	4.42	5.87	0	Novel	BioID-MS	Virus-Host
NSP1		P13645	NSP1_P13645	Keratin, type I cytoskeletal 10 (Cytokeratin-10) (CK-10) (Keratin-10) (K10)	KRT10	584	K1C10_HUMAN	26|34|28	88	29.33	3	2|0|0|1|1|0|0|1|0|0|1|0|1|0|0|0|3|1|4|4|0|1|1|2	1	1	1	1	1	20.21	30.61	0	Novel	AP-MS	Virus-Host
NSP1		P13645	NSP1_P13645	Keratin, type I cytoskeletal 10 (Cytokeratin-10) (CK-10) (Keratin-10) (K10)	KRT10	584	K1C10_HUMAN	21|18|23	62	20.67	3	0|3|4|2|0|0|0|0|0|0|0|2|0|1|0|3|10|3|0|7|0|0|0|1	1	1	1	1	1	5.25	13.78	0	Novel	BioID-MS	Virus-Host
NSP1		P13674	NSP1_P13674	Prolyl 4-hydroxylase subunit alpha-1 (4-PH alpha-1) (EC 1.14.11.2) (Procollagen-proline,2-oxoglutarate-4-dioxygenase subunit alpha-1)	P4HA1	534	P4HA1_HUMAN	7|11|6	24	8	3	0|0|0|1|0|1|0|1|0|0|0|0|0|0|0|0|0|0|0|0|0|0|0|0	1	1	1	1	1	10.32	64	0	Novel	BioID-MS	Virus-Host
NSP1		P17480	NSP1_P17480	Nucleolar transcription factor 1 (Autoantigen NOR-90) (Upstream-binding factor 1) (UBF-1)	UBTF	764	UBF1_HUMAN	2|2|2	6	2	3	0|0|0|0|0|0|0|0|0|0|0|0|0|0|0|0|0|0|0|0|0|0|0|1	0.98	0.98	0.98	0.98	0.98	3.79	20	0	Novel	AP-MS	Virus-Host
NSP1		P19022	NSP1_P19022	Cadherin-2 (CDw325) (Neural cadherin) (N-cadherin) (CD antigen CD325)	CDH2	906	CADH2_HUMAN	3|3|3	9	3	3	0|2|2|1|1|0|2|0|0|0|1|0|0|0|0|0|0|0|0|0|0|0|0|0	0.93	0.93	0.93	0.93	0.93	2.61	8	0.01	Novel	AP-MS	Virus-Host
NSP1		P22087	NSP1_P22087	rRNA 2'-O-methyltransferase fibrillarin (EC 2.1.1.-) (34 kDa nucleolar scleroderma antigen) (Histone-glutamine methyltransferase) (U6 snRNA 2'-O-methyltransferase fibrillarin)	FBL	321	FBRL_HUMAN	13|16|19	48	16	3	5|6|5|6|6|6|7|3|5|8|5|4|4|3|3|2|1|4|4|4|8|4|7|6	0.88	1	0.88	1	0.88	0.69	3.31	0.01	Novel	AP-MS	Virus-Host
NSP1		P22087	NSP1_P22087	rRNA 2'-O-methyltransferase fibrillarin (EC 2.1.1.-) (34 kDa nucleolar scleroderma antigen) (Histone-glutamine methyltransferase) (U6 snRNA 2'-O-methyltransferase fibrillarin)	FBL	321	FBRL_HUMAN	13|12|15	40	13.33	3	2|3|6|3|4|6|0|1|4|5|2|4|0|0|0|0|0|1|3|5|3|2|8|4	0.99	1	0.99	1	0.99	3.66	4.85	0	Novel	BioID-MS	Virus-Host
NSP1		P28289	NSP1_P28289	Tropomodulin-1 (Erythrocyte tropomodulin) (E-Tmod)	TMOD1	359	TMOD1_HUMAN	12|9|13	34	11.33	3	0|0|0|0|0|0|0|0|0|0|0|0|0|0|0|0|0|0|0|0|0|0|0|0	1	1	1	1	1	15.54	113.33	0	Novel	BioID-MS	Virus-Host
NSP1		P30049	NSP1_P30049	ATP synthase subunit delta, mitochondrial (ATP synthase F1 subunit delta) (F-ATPase delta subunit)	ATP5F1D	168	ATPD_HUMAN	2|2|2	6	2	3	1|0|0|0|0|0|0|0|0|0|0|0|0|0|0|0|0|0|0|0|0|0|0|0	0.98	0.98	0.98	0.98	0.98	3.79	20	0	Novel	AP-MS	Virus-Host
NSP1		P30049	NSP1_P30049	ATP synthase subunit delta, mitochondrial (ATP synthase F1 subunit delta) (F-ATPase delta subunit)	ATP5F1D	168	ATPD_HUMAN	2|3|2	7	2.33	3	0|0|0|0|0|0|0|0|0|0|0|0|0|0|0|0|0|0|0|0|0|0|0|0	0.99	1	0.99	1	0.99	3.89	23.33	0	Novel	BioID-MS	Virus-Host
NSP1		P33991	NSP1_P33991	DNA replication licensing factor MCM4 (EC 3.6.4.12) (CDC21 homolog) (P1-CDC21)	MCM4	863	MCM4_HUMAN	18|12|17	47	15.67	3	2|0|0|0|1|1|0|1|0|2|1|0|3|4|0|0|0|0|2|3|0|1|2|2	1	1	1	1	1	9.88	15.04	0	Novel	BioID-MS	Virus-Host
NSP1		P33993	NSP1_P33993	DNA replication licensing factor MCM7 (EC 3.6.4.12) (CDC47 homolog) (P1.1-MCM3)	MCM7	719	MCM7_HUMAN	8|13|17	38	12.67	3	1|0|0|0|2|0|0|2|0|0|0|0|3|3|0|0|0|0|0|0|0|1|0|0	1	1	1	1	1	5.85	25.33	0	Novel	BioID-MS	Virus-Host
NSP1		P35221	NSP1_P35221	Catenin alpha-1 (Alpha E-catenin) (Cadherin-associated protein) (Renal carcinoma antigen NY-REN-13)	CTNNA1	906	CTNA1_HUMAN	10|12|10	32	10.67	3	5|5|5|7|4|0|5|1|0|3|4|4|0|0|0|0|0|0|0|0|0|0|0|0	0.95	0.97	0.95	0.97	0.95	2.83	5.95	0.01	Novel	AP-MS	Virus-Host
NSP1		P35222	NSP1_P35222	Catenin beta-1 (Beta-catenin)	CTNNB1	781	CTNB1_HUMAN	9|8|10	27	9	3	7|7|6|6|0|0|5|0|0|5|4|4|2|0|0|0|0|0|0|0|0|0|0|0	0.9	0.93	0.9	0.93	0.9	1.84	4.7	0.01	Novel	AP-MS	Virus-Host
NSP1		P35527	NSP1_P35527	Keratin, type I cytoskeletal 9 (Cytokeratin-9) (CK-9) (Keratin-9) (K9)	KRT9	623	K1C9_HUMAN	16|18|20	54	18	3	0|0|1|0|0|0|1|1|0|1|0|1|0|0|0|1|0|0|0|1|3|3|9|10	0.99	1	0.99	1	0.99	4.52	13.5	0	Novel	AP-MS	Virus-Host
NSP1		P35527	NSP1_P35527	Keratin, type I cytoskeletal 9 (Cytokeratin-9) (CK-9) (Keratin-9) (K9)	KRT9	623	K1C9_HUMAN	24|22|21	67	22.33	3	1|2|2|2|3|3|0|1|0|0|0|0|4|15|1|2|8|7|2|6|0|1|3|3	0.99	1	0.99	1	0.99	4.69	8.12	0	Novel	BioID-MS	Virus-Host
NSP1		P39019	NSP1_P39019	40S ribosomal protein S19 (Small ribosomal subunit protein eS19)	RPS19	145	RS19_HUMAN	3|5|5	13	4.33	3	1|2|1|1|1|0|0|0|1|0|2|0|2|1|2|1|0|0|0|0|1|0|0|0	0.92	0.98	0.92	0.98	0.92	1.41	6.5	0.01	Novel	AP-MS	Virus-Host
NSP1		P39019	NSP1_P39019	40S ribosomal protein S19 (Small ribosomal subunit protein eS19)	RPS19	145	RS19_HUMAN	8|7|9	24	8	3	0|0|0|0|0|0|0|1|0|0|0|0|0|0|0|0|0|0|0|0|1|1|1|0	1	1	1	1	1	11.21	48	0	Novel	BioID-MS	Virus-Host
NSP1		P40429	NSP1_P40429	60S ribosomal protein L13a (23 kDa highly basic protein) (Large ribosomal subunit protein uL13)	RPL13A	203	RL13A_HUMAN	22|23|19	64	21.33	3	3|4|3|4|3|4|0|3|4|0|0|3|7|6|3|2|7|7|18|17|6|4|4|0	0.96	0.98	0.96	0.98	0.96	2.63	4.57	0.01	Novel	BioID-MS	Virus-Host
NSP1		P43897	NSP1_P43897	Elongation factor Ts, mitochondrial (EF-Ts) (EF-TsMt)	TSFM	325	EFTS_HUMAN	7|9|7	23	7.67	3	0|0|0|0|0|0|0|0|0|0|0|0|0|0|0|0|0|0|0|0|0|0|0|0	1	1	1	1	1	12.4	76.67	0	Novel	BioID-MS	Virus-Host
NSP1		P46087	NSP1_P46087	Probable 28S rRNA (cytosine(4447)-C(5))-methyltransferase (EC 2.1.1.-) (Nucleolar protein 1) (Nucleolar protein 2 homolog) (Proliferating-cell nucleolar antigen p120) (Proliferation-associated nucleolar protein p120)	NOP2	812	NOP2_HUMAN	13|16|13	42	14	3	5|3|4|3|1|1|3|1|3|1|1|0|6|4|4|4|2|1|3|2|1|1|5|6	1	1	1	1	1	7.73	5.17	0	Novel	AP-MS	Virus-Host
NSP1		P46087	NSP1_P46087	Probable 28S rRNA (cytosine(4447)-C(5))-methyltransferase (EC 2.1.1.-) (Nucleolar protein 1) (Nucleolar protein 2 homolog) (Proliferating-cell nucleolar antigen p120) (Proliferation-associated nucleolar protein p120)	NOP2	812	NOP2_HUMAN	21|22|21	64	21.33	3	5|2|5|5|6|5|1|4|1|0|1|2|7|5|1|1|2|3|9|14|4|4|1|1	1	1	1	1	1	5.24	5.75	0	Novel	BioID-MS	Virus-Host
NSP1		P46783	NSP1_P46783	40S ribosomal protein S10 (Small ribosomal subunit protein eS10)	RPS10	165	RS10_HUMAN	4|4|4	12	4	3	0|0|0|0|0|0|1|1|0|1|0|1|0|0|0|0|1|1|0|0|2|2|0|0	0.99	0.99	0.99	0.99	0.99	5.14	9.6	0	Known	BioID-MS	Virus-Host
NSP1		P47756	NSP1_P47756	F-actin-capping protein subunit beta (CapZ beta)	CAPZB	277	CAPZB_HUMAN	27|28|27	82	27.33	3	13|9|13|7|10|13|1|0|7|1|4|6|0|0|10|10|13|13|0|0|9|11|10|3	0.97	0.98	0.97	0.98	0.97	3.32	4.02	0.01	Novel	BioID-MS	Virus-Host
NSP1		P51116	NSP1_P51116	Fragile X mental retardation syndrome-related protein 2	FXR2	673	FXR2_HUMAN	12|14|12	38	12.67	3	0|0|0|2|0|0|0|2|0|0|0|0|0|0|0|0|1|4|2|0|0|0|0|0	1	1	1	1	1	7.56	27.64	0	Novel	AP-MS	Virus-Host
NSP1		P52272	NSP1_P52272	Heterogeneous nuclear ribonucleoprotein M (hnRNP M)	HNRNPM	730	HNRPM_HUMAN	44|42|41	127	42.33	3	10|11|10|10|9|8|6|6|6|6|7|6|11|7|7|6|6|6|4|1|4|2|3|5	1	1	1	1	1	33.12	6.47	0	Novel	AP-MS	Virus-Host
NSP1		P52272	NSP1_P52272	Heterogeneous nuclear ribonucleoprotein M (hnRNP M)	HNRNPM	730	HNRPM_HUMAN	39|39|34	112	37.33	3	8|9|10|10|13|14|0|1|6|2|2|3|12|10|0|0|0|0|10|12|7|6|4|2	1	1	1	1	1	5.78	6.35	0	Novel	BioID-MS	Virus-Host
NSP1		P52298	NSP1_P52298	Nuclear cap-binding protein subunit 2 (20 kDa nuclear cap-binding protein) (Cell proliferation-inducing gene 55 protein) (NCBP 20 kDa subunit) (CBP20) (NCBP-interacting protein 1) (NIP1)	NCBP2	156	NCBP2_HUMAN	6|6|6	18	6	3	0|0|0|0|0|1|0|0|0|0|0|0|0|0|0|0|0|0|0|0|0|0|0|0	1	1	1	1	1	10.79	60	0	Novel	BioID-MS	Virus-Host
NSP1		P52907	NSP1_P52907	F-actin-capping protein subunit alpha-1 (CapZ alpha-1)	CAPZA1	286	CAZA1_HUMAN	20|17|17	54	18	3	7|10|9|7|9|8|0|4|7|6|3|1|0|0|6|7|6|8|2|0|9|8|5|3	0.91	0.98	0.91	0.98	0.91	1.99	3.46	0.01	Novel	BioID-MS	Virus-Host
NSP1		P53004	NSP1_P53004	Biliverdin reductase A (BVR A) (EC 1.3.1.24) (Biliverdin-IX alpha-reductase)	BLVRA	296	BIEA_HUMAN	3|2|3	8	2.67	3	0|0|0|0|0|0|0|0|0|0|0|0|0|0|0|0|0|0|0|0|0|0|0|0	0.99	1	0.99	1	0.99	3.89	26.67	0	Novel	BioID-MS	Virus-Host
NSP1		P53597	NSP1_P53597	Succinate--CoA ligase [ADP/GDP-forming] subunit alpha, mitochondrial (EC 6.2.1.4) (EC 6.2.1.5) (Succinyl-CoA synthetase subunit alpha) (SCS-alpha)	SUCLG1	346	SUCA_HUMAN	4|3|2	9	3	3	0|0|0|0|0|0|0|0|0|0|0|0|0|0|0|0|0|0|0|0|0|0|0|0	0.99	1	0.99	1	0.99	3.89	30	0	Novel	BioID-MS	Virus-Host
NSP1		P54289	NSP1_P54289	Voltage-dependent calcium channel subunit alpha-2/delta-1 (Voltage-gated calcium channel subunit alpha-2/delta-1) [Cleaved into: Voltage-dependent calcium channel subunit alpha-2-1; Voltage-dependent calcium channel subunit delta-1]	CACNA2D1	1103	CA2D1_HUMAN	3|4|5	12	4	3	0|0|0|0|0|0|0|0|0|0|0|0|0|0|0|0|0|0|0|0|0|0|0|0	1	1	1	1	1	5.63	40	0	Novel	AP-MS	Virus-Host
NSP1		P60866	NSP1_P60866	40S ribosomal protein S20 (Small ribosomal subunit protein uS10)	RPS20	119	RS20_HUMAN	10|9|10	29	9.67	3	3|2|1|1|3|2|2|0|4|5|1|1|1|1|0|0|0|5|2|1|1|1|5|3	0.99	0.99	0.99	0.99	0.99	4.31	5.16	0	Known	BioID-MS	Virus-Host
NSP1		P60891	NSP1_P60891	Ribose-phosphate pyrophosphokinase 1 (EC 2.7.6.1) (PPRibP) (Phosphoribosyl pyrophosphate synthase I) (PRS-I)	PRPS1	318	PRPS1_HUMAN	8|9|9	26	8.67	3	0|0|0|0|0|0|0|0|0|0|0|0|0|0|0|0|0|0|0|0|0|0|0|0	1	1	1	1	1	13.98	86.67	0	Novel	BioID-MS	Virus-Host
NSP1		P61158	NSP1_P61158	Actin-related protein 3 (Actin-like protein 3)	ACTR3	418	ARP3_HUMAN	10|17|10	37	12.33	3	0|2|0|0|2|0|0|0|0|0|0|0|0|0|0|0|0|4|2|0|0|0|1|2	1	1	1	1	1	6.53	22.77	0	Novel	AP-MS	Virus-Host
NSP1		P61158	NSP1_P61158	Actin-related protein 3 (Actin-like protein 3)	ACTR3	418	ARP3_HUMAN	19|18|15	52	17.33	3	0|0|0|0|0|0|0|0|0|0|0|0|0|0|0|0|0|0|0|0|0|0|0|0	1	1	1	1	1	24.67	173.33	0	Novel	BioID-MS	Virus-Host
NSP1		P61326	NSP1_P61326	Protein mago nashi homolog	MAGOH	146	MGN_HUMAN	2|2|2	6	2	3	1|0|0|0|0|1|0|0|0|0|0|0|0|1|1|1|0|0|1|0|0|0|0|0	0.88	0.88	0.88	0.88	0.88	1.96	8	0.01	Novel	AP-MS	Virus-Host
NSP1		P61619	NSP1_P61619	Protein transport protein Sec61 subunit alpha isoform 1 (Sec61 alpha-1)	SEC61A1	476	S61A1_HUMAN	4|5|6	15	5	3	0|0|0|0|0|0|0|0|0|0|0|0|0|0|0|0|0|0|0|0|0|0|0|0	1	1	1	1	1	7.48	50	0	Novel	BioID-MS	Virus-Host
NSP1		P62244	NSP1_P62244	40S ribosomal protein S15a (Small ribosomal subunit protein uS8)	RPS15A	130	RS15A_HUMAN	14|14|14	42	14	3	1|3|1|1|2|3|0|0|2|0|1|2|0|0|0|0|0|0|5|2|3|3|5|2	1	1	1	1	1	8.29	9.33	0	Novel	BioID-MS	Virus-Host
NSP1		P62249	NSP1_P62249	40S ribosomal protein S16 (Small ribosomal subunit protein uS9)	RPS16	146	RS16_HUMAN	4|7|6	17	5.67	3	2|1|1|2|2|2|1|1|1|1|1|0|2|3|2|3|0|1|1|1|0|0|1|1	0.88	0.99	0.88	0.99	0.88	0.84	4.53	0.01	Novel	AP-MS	Virus-Host
NSP1		P62249	NSP1_P62249	40S ribosomal protein S16 (Small ribosomal subunit protein uS9)	RPS16	146	RS16_HUMAN	15|11|11	37	12.33	3	1|0|0|0|3|3|0|2|0|0|1|2|0|0|0|0|0|0|0|0|3|3|0|0	1	1	1	1	1	7.08	16.44	0	Novel	BioID-MS	Virus-Host
NSP1		P62269	NSP1_P62269	40S ribosomal protein S18 (Ke-3) (Ke3) (Small ribosomal subunit protein uS13)	RPS18	152	RS18_HUMAN	9|9|8	26	8.67	3	2|0|2|2|0|2|0|2|2|1|1|2|1|1|0|0|3|0|4|1|4|6|2|3	0.99	0.99	0.99	0.99	0.99	3.79	5.07	0	Novel	BioID-MS	Virus-Host
NSP1		P62495	NSP1_P62495	Eukaryotic peptide chain release factor subunit 1 (Eukaryotic release factor 1) (eRF1) (Protein Cl1) (TB3-1)	ETF1	437	ERF1_HUMAN	4|10|7	21	7	3	2|0|0|3|1|2|0|1|2|0|2|0|0|0|3|2|0|2|0|0|1|3|3|3	0.9	1	0.9	1	0.9	0.96	5.6	0.01	Novel	BioID-MS	Virus-Host
NSP1		P62913	NSP1_P62913	60S ribosomal protein L11 (CLL-associated antigen KW-12) (Large ribosomal subunit protein uL5)	RPL11	178	RL11_HUMAN	12|10|9	31	10.33	3	2|2|2|2|2|1|0|2|2|1|0|1|6|4|1|3|5|6|5|5|2|2|1|2	0.98	1	0.98	1	0.98	3.12	4.2	0	Novel	BioID-MS	Virus-Host
NSP1		P63167	NSP1_P63167	Dynein light chain 1, cytoplasmic (8 kDa dynein light chain) (DLC8) (Dynein light chain LC8-type 1) (Protein inhibitor of neuronal nitric oxide synthase) (PIN)	DYNLL1	89	DYL1_HUMAN	6|7|6	19	6.33	3	2|1|1|1|1|1|0|0|0|2|0|0|0|0|0|1|1|0|5|6|0|0|0|3	0.93	0.95	0.93	0.95	0.93	2.48	6.08	0.01	Novel	BioID-MS	Virus-Host
NSP1		P63220	NSP1_P63220	40S ribosomal protein S21 (Small ribosomal subunit protein eS21)	RPS21	83	RS21_HUMAN	4|4|3	11	3.67	3	0|0|0|0|0|0|0|0|0|0|0|0|0|0|0|0|0|0|0|0|0|0|0|0	1	1	1	1	1	5.73	36.67	0	Novel	BioID-MS	Virus-Host
NSP1		P68431	NSP1_P68431	Histone H3.1 (Histone H3/a) (Histone H3/b) (Histone H3/c) (Histone H3/d) (Histone H3/f) (Histone H3/h) (Histone H3/i) (Histone H3/j) (Histone H3/k) (Histone H3/l)	H3C1	136	H31_HUMAN	18|17|19	54	18	3	0|0|0|0|0|0|0|0|0|0|0|0|0|0|0|0|0|0|3|4|2|0|0|0	1	1	1	1	1	8.91	48	0	Novel	BioID-MS	Virus-Host
NSP1		P78406	NSP1_P78406	mRNA export factor (Rae1 protein homolog) (mRNA-associated protein mrnp 41)	RAE1	368	RAE1L_HUMAN	6|6|5	17	5.67	3	3|0|1|1|2|1|2|0|2|2|2|2|1|1|0|2|3|2|0|1|1|1|0|1	0.93	0.95	0.93	0.95	0.93	1.9	4.39	0.01	Novel	AP-MS	Virus-Host
NSP1		P78527	NSP1_P78527	DNA-dependent protein kinase catalytic subunit (DNA-PK catalytic subunit) (DNA-PKcs) (EC 2.7.11.1) (DNPK1) (p460)	PRKDC	4128	PRKDC_HUMAN	36|56|54	146	48.67	3	26|19|13|15|11|8|4|4|15|14|11|8|8|4|5|3|2|0|2|1|0|1|4|1	0.99	1	0.99	1	0.99	3.93	6.53	0	Novel	AP-MS	Virus-Host
NSP1		P78527	NSP1_P78527	DNA-dependent protein kinase catalytic subunit (DNA-PK catalytic subunit) (DNA-PKcs) (EC 2.7.11.1) (DNPK1) (p460)	PRKDC	4128	PRKDC_HUMAN	144|149|143	436	145.33	3	18|16|13|14|15|21|3|24|2|6|8|5|0|0|0|0|0|0|0|0|4|3|0|1	1	1	1	1	1	13.07	22.8	0	Novel	BioID-MS	Virus-Host
NSP1		P83111	NSP1_P83111	Serine beta-lactamase-like protein LACTB, mitochondrial (EC 3.4.-.-)	LACTB	547	LACTB_HUMAN	5|6|6	17	5.67	3	0|0|0|0|0|0|0|0|0|0|0|0|0|0|0|0|0|0|0|0|0|0|0|0	1	1	1	1	1	9.05	56.67	0	Novel	AP-MS	Virus-Host
NSP1		Q03701	NSP1_Q03701	CCAAT/enhancer-binding protein zeta (CCAAT-box-binding transcription factor) (CBF) (CCAAT-binding factor)	CEBPZ	1054	CEBPZ_HUMAN	3|6|4	13	4.33	3	0|0|0|0|0|0|0|0|0|0|0|0|0|0|0|0|0|0|0|0|0|0|0|0	1	1	1	1	1	5.63	43.33	0	Novel	AP-MS	Virus-Host
NSP1		Q06787	NSP1_Q06787	Synaptic functional regulator FMR1 (Fragile X mental retardation protein 1) (FMRP) (Protein FMR-1)	FMR1	632	FMR1_HUMAN	12|12|16	40	13.33	3	0|0|0|0|0|0|0|0|0|0|0|0|0|0|0|0|0|0|0|0|0|0|0|0	1	1	1	1	1	20.04	133.33	0	Novel	AP-MS	Virus-Host
NSP1		Q08J23	NSP1_Q08J23	RNA cytosine C(5)-methyltransferase NSUN2 (EC 2.1.1.-) (Myc-induced SUN domain-containing protein) (Misu) (NOL1/NOP2/Sun domain family member 2) (Substrate of AIM1/Aurora kinase B) (mRNA cytosine C(5)-methyltransferase) (EC 2.1.1.-) (tRNA cytosine C(5)-methyltransferase) (EC 2.1.1.-) (EC 2.1.1.203) (tRNA methyltransferase 4 homolog) (hTrm4)	NSUN2	767	NSUN2_HUMAN	15|15|19	49	16.33	3	4|2|2|3|4|5|0|5|0|1|1|0|2|1|0|0|0|0|0|0|1|3|1|1	1	1	1	1	1	7.81	10.89	0	Novel	BioID-MS	Virus-Host
NSP1		Q09161	NSP1_Q09161	Nuclear cap-binding protein subunit 1 (80 kDa nuclear cap-binding protein) (CBP80) (NCBP 80 kDa subunit)	NCBP1	790	NCBP1_HUMAN	30|19|23	72	24	3	1|1|0|0|1|1|0|2|1|0|0|0|2|0|0|0|0|0|0|0|1|2|0|0	1	1	1	1	1	41.33	48	0	Novel	BioID-MS	Virus-Host
NSP1		Q12792	NSP1_Q12792	Twinfilin-1 (Protein A6) (Protein tyrosine kinase 9)	TWF1	350	TWF1_HUMAN	7|7|7	21	7	3	2|2|0|0|1|0|1|0|0|0|0|0|0|0|0|1|2|3|2|0|0|1|0|1	1	1	1	1	1	6.56	10.5	0	Novel	AP-MS	Virus-Host
NSP1		Q13257	NSP1_Q13257	Mitotic spindle assembly checkpoint protein MAD2A (HsMAD2) (Mitotic arrest deficient 2-like protein 1) (MAD2-like protein 1)	MAD2L1	205	MD2L1_HUMAN	4|5|4	13	4.33	3	0|0|0|0|0|0|0|0|0|0|0|0|0|0|0|0|0|0|0|0|0|0|0|0	1	1	1	1	1	7.48	43.33	0	Novel	BioID-MS	Virus-Host
NSP1		Q13595	NSP1_Q13595	Transformer-2 protein homolog alpha (TRA-2 alpha) (TRA2-alpha) (Transformer-2 protein homolog A)	TRA2A	282	TRA2A_HUMAN	9|5|8	22	7.33	3	0|0|0|0|0|0|0|0|0|0|0|0|0|0|0|0|0|0|0|0|0|0|0|0	1	1	1	1	1	9.16	73.33	0	Novel	BioID-MS	Virus-Host
NSP1		Q14191	NSP1_Q14191	Werner syndrome ATP-dependent helicase (EC 3.6.4.12) (DNA helicase, RecQ-like type 3) (RecQ3) (Exonuclease WRN) (EC 3.1.-.-) (RecQ protein-like 2)	WRN	1432	WRN_HUMAN	2|2|3	7	2.33	3	0|1|1|1|0|0|0|0|0|1|0|0|0|0|0|0|0|0|0|0|0|0|0|1	0.93	0.98	0.93	0.98	0.93	2.21	11.2	0.01	Novel	AP-MS	Virus-Host
NSP1		Q14254	NSP1_Q14254	Flotillin-2 (Epidermal surface antigen) (ESA) (Membrane component chromosome 17 surface marker 1)	FLOT2	428	FLOT2_HUMAN	12|13|11	36	12	3	1|0|0|0|0|0|1|0|0|0|0|0|0|0|0|0|0|0|0|0|0|0|0|0	1	1	1	1	1	18.52	120	0	Novel	AP-MS	Virus-Host
NSP1		Q14498	NSP1_Q14498	RNA-binding protein 39 (CAPER alpha) (CAPERalpha) (Hepatocellular carcinoma protein 1) (RNA-binding motif protein 39) (RNA-binding region-containing protein 2) (Splicing factor HCC1)	RBM39	530	RBM39_HUMAN	11|7|6	24	8	3	0|0|2|0|0|0|0|1|0|0|0|0|1|0|0|0|0|0|0|0|0|0|0|0	1	1	1	1	1	8.29	48	0	Novel	BioID-MS	Virus-Host
NSP1		Q14571	NSP1_Q14571	Inositol 1,4,5-trisphosphate receptor type 2 (IP3 receptor isoform 2) (IP3R 2) (InsP3R2) (Type 2 inositol 1,4,5-trisphosphate receptor) (Type 2 InsP3 receptor)	ITPR2	2701	ITPR2_HUMAN	4|6|5	15	5	3	0|0|0|0|0|2|0|2|1|1|2|0|0|0|0|0|0|0|0|0|0|0|0|2	0.98	1	0.98	1	0.98	3.4	12	0	Novel	AP-MS	Virus-Host
NSP1		Q14573	NSP1_Q14573	Inositol 1,4,5-trisphosphate receptor type 3 (IP3 receptor isoform 3) (IP3R 3) (InsP3R3) (Type 3 inositol 1,4,5-trisphosphate receptor) (Type 3 InsP3 receptor)	ITPR3	2671	ITPR3_HUMAN	5|4|9	18	6	3	0|0|0|0|0|0|0|0|2|0|0|0|0|0|0|0|0|0|0|0|0|0|0|0	1	1	1	1	1	5.94	60	0	Novel	AP-MS	Virus-Host
NSP1		Q14978	NSP1_Q14978	Nucleolar and coiled-body phosphoprotein 1 (140 kDa nucleolar phosphoprotein) (Nopp140) (Hepatitis C virus NS5A-transactivated protein 13) (HCV NS5A-transactivated protein 13) (Nucleolar 130 kDa protein) (Nucleolar phosphoprotein p130)	NOLC1	699	NOLC1_HUMAN	14|17|13	44	14.67	3	9|5|6|1|1|2|3|4|3|4|4|2|2|1|2|1|2|4|4|0|1|1|3|4	1	1	1	1	1	5.46	5.1	0	Novel	AP-MS	Virus-Host
NSP1		Q14978	NSP1_Q14978	Nucleolar and coiled-body phosphoprotein 1 (140 kDa nucleolar phosphoprotein) (Nopp140) (Hepatitis C virus NS5A-transactivated protein 13) (HCV NS5A-transactivated protein 13) (Nucleolar 130 kDa protein) (Nucleolar phosphoprotein p130)	NOLC1	699	NOLC1_HUMAN	17|16|21	54	18	3	4|4|5|1|2|6|2|1|0|3|2|3|6|6|0|0|0|0|3|1|1|1|1|1	1	1	1	1	1	7.01	8.15	0	Novel	BioID-MS	Virus-Host
NSP1		Q15058	NSP1_Q15058	Kinesin-like protein KIF14	KIF14	1648	KIF14_HUMAN	12|11|9	32	10.67	3	0|0|1|1|0|0|0|1|0|0|0|0|0|0|0|0|0|0|0|0|0|0|0|0	1	1	1	1	1	14.94	85.33	0	Novel	AP-MS	Virus-Host
NSP1		Q15149	NSP1_Q15149	Plectin (PCN) (PLTN) (Hemidesmosomal protein 1) (HD1) (Plectin-1)	PLEC	4684	PLEC_HUMAN	91|82|87	260	86.67	3	1|0|0|0|0|0|0|0|1|0|0|0|0|0|0|1|0|0|0|0|0|0|1|0	1	1	1	1	1	119.78	520	0	Novel	BioID-MS	Virus-Host
NSP1		Q15286	NSP1_Q15286	Ras-related protein Rab-35 (GTP-binding protein RAY) (Ras-related protein Rab-1C)	RAB35	201	RAB35_HUMAN	4|5|7	16	5.33	3	0|0|0|0|0|0|0|0|0|0|0|0|0|0|0|0|0|0|0|0|0|0|0|0	1	1	1	1	1	7.37	53.33	0	Novel	AP-MS	Virus-Host
NSP1		Q16763	NSP1_Q16763	Ubiquitin-conjugating enzyme E2 S (EC 2.3.2.23) (E2 ubiquitin-conjugating enzyme S) (E2-EPF) (Ubiquitin carrier protein S) (Ubiquitin-conjugating enzyme E2-24 kDa) (Ubiquitin-conjugating enzyme E2-EPF5) (Ubiquitin-protein ligase S)	UBE2S	222	UBE2S_HUMAN	4|4|5	13	4.33	3	0|0|0|0|0|0|0|0|0|0|0|0|0|0|0|0|0|0|0|0|0|0|0|0	1	1	1	1	1	7.48	43.33	0	Novel	BioID-MS	Virus-Host
NSP1		Q27J81	NSP1_Q27J81	Inverted formin-2 (HBEBP2-binding protein C)	INF2	1249	INF2_HUMAN	3|2|2	7	2.33	3	1|0|0|0|0|0|0|0|0|1|0|0|0|0|0|0|0|0|0|0|0|0|0|0	0.98	1	0.98	1	0.98	3.79	23.33	0	Novel	AP-MS	Virus-Host
NSP1		Q5H9U9	NSP1_Q5H9U9	Probable ATP-dependent RNA helicase DDX60-like (EC 3.6.4.13) (DEAD box protein 60-like)	DDX60L	1706	DDX6L_HUMAN	14|14|18	46	15.33	3	0|0|0|0|2|2|1|2|0|0|0|1|0|0|0|0|2|0|1|0|0|0|0|0	1	1	1	1	1	16.2	33.45	0	Novel	BioID-MS	Virus-Host
NSP1		Q6DKI1	NSP1_Q6DKI1	60S ribosomal protein L7-like 1 (Large ribosomal subunit protein uL30-like 1)	RPL7L1	255	RL7L_HUMAN	14|9|11	34	11.33	3	1|0|0|1|0|1|0|2|0|0|0|0|0|0|0|0|0|0|0|1|0|1|0|1	1	1	1	1	1	12.26	34	0	Novel	BioID-MS	Virus-Host
NSP1		Q6P1L8	NSP1_Q6P1L8	39S ribosomal protein L14, mitochondrial (L14mt) (MRP-L14) (39S ribosomal protein L32, mitochondrial) (L32mt) (MRP-L32) (Mitochondrial large ribosomal subunit protein uL14m)	MRPL14	145	RM14_HUMAN	9|9|7	25	8.33	3	0|0|0|0|0|0|0|0|0|0|0|0|0|0|0|0|0|0|0|0|0|0|0|0	1	1	1	1	1	12.4	83.33	0	Novel	BioID-MS	Virus-Host
NSP1		Q6P587	NSP1_Q6P587	Acylpyruvase FAHD1, mitochondrial (EC 3.7.1.5) (Fumarylacetoacetate hydrolase domain-containing protein 1) (FAH domain-containing protein 1) (Oxaloacetate decarboxylase) (OAA decarboxylase) (EC 4.1.1.112) (YisK-like protein)	FAHD1	224	FAHD1_HUMAN	4|3|4	11	3.67	3	0|0|0|0|0|0|0|0|0|0|0|0|0|0|0|0|0|0|0|0|0|0|0|0	1	1	1	1	1	5.73	36.67	0	Novel	BioID-MS	Virus-Host
NSP1		Q6WCQ1	NSP1_Q6WCQ1	Myosin phosphatase Rho-interacting protein (M-RIP) (Rho-interacting protein 3) (RIP3) (p116Rip)	MPRIP	1025	MPRIP_HUMAN	21|26|22	69	23	3	7|8|6|5|6|6|5|5|3|3|5|3|0|0|0|0|0|0|2|2|1|2|4|1	1	1	1	1	1	7.32	7.46	0	Novel	AP-MS	Virus-Host
NSP1		Q71UM5	NSP1_Q71UM5	40S ribosomal protein S27-like (Small ribosomal subunit protein eS27-like)	RPS27L	84	RS27L_HUMAN	3|4|5	12	4	3	0|0|0|0|0|0|0|0|0|0|1|0|0|0|0|0|0|0|0|0|0|0|0|0	1	1	1	1	1	5.73	40	0	Novel	BioID-MS	Virus-Host
NSP1		Q7RTV0	NSP1_Q7RTV0	PHD finger-like domain-containing protein 5A (PHD finger-like domain protein 5A) (Splicing factor 3B-associated 14 kDa protein) (SF3b14b)	PHF5A	110	PHF5A_HUMAN	8|8|8	24	8	3	2|3|4|4|4|3|0|0|3|2|1|1|1|0|0|0|0|0|5|7|1|2|0|0	0.92	0.92	0.92	0.92	0.92	2.5	4.47	0.01	Novel	BioID-MS	Virus-Host
NSP1		Q86VP6	NSP1_Q86VP6	Cullin-associated NEDD8-dissociated protein 1 (Cullin-associated and neddylation-dissociated protein 1) (TBP-interacting protein of 120 kDa A) (TBP-interacting protein 120A) (p120 CAND1)	CAND1	1230	CAND1_HUMAN	18|23|14	55	18.33	3	0|0|0|0|1|0|0|1|1|0|0|0|0|0|0|0|0|0|0|0|0|1|0|0	1	1	1	1	1	21.9	110	0	Novel	BioID-MS	Virus-Host
NSP1		Q8IY81	NSP1_Q8IY81	pre-rRNA 2'-O-ribose RNA methyltransferase FTSJ3 (EC 2.1.1.-) (Protein ftsJ homolog 3) (Putative rRNA methyltransferase 3)	FTSJ3	847	SPB1_HUMAN	11|11|18	40	13.33	3	6|8|4|5|5|6|0|3|0|0|0|0|2|5|0|0|0|0|4|8|2|1|1|0	0.95	0.99	0.95	0.99	0.95	2.55	5.33	0.01	Novel	BioID-MS	Virus-Host
NSP1		Q8N1F7	NSP1_Q8N1F7	Nuclear pore complex protein Nup93 (93 kDa nucleoporin) (Nucleoporin Nup93)	NUP93	819	NUP93_HUMAN	14|21|15	50	16.67	3	0|2|0|0|1|0|0|0|1|1|0|0|1|0|0|0|0|0|1|0|0|0|0|0	1	1	1	1	1	33.45	57.14	0	Novel	AP-MS	Virus-Host
NSP1		Q8N1F7	NSP1_Q8N1F7	Nuclear pore complex protein Nup93 (93 kDa nucleoporin) (Nucleoporin Nup93)	NUP93	819	NUP93_HUMAN	21|17|18	56	18.67	3	1|0|2|0|2|0|0|1|0|0|0|1|0|0|0|0|0|0|0|0|0|0|0|0	1	1	1	1	1	21.07	64	0	Novel	BioID-MS	Virus-Host
NSP1		Q8N8A6	NSP1_Q8N8A6	ATP-dependent RNA helicase DDX51 (EC 3.6.4.13) (DEAD box protein 51)	DDX51	666	DDX51_HUMAN	2|4|2	8	2.67	3	0|0|0|0|0|0|0|0|0|0|0|0|0|0|0|0|0|0|0|0|0|0|0|0	0.98	1	0.98	1	0.98	3.79	26.67	0	Novel	AP-MS	Virus-Host
NSP1		Q8NF91	NSP1_Q8NF91	Nesprin-1 (Enaptin) (KASH domain-containing protein 1) (KASH1) (Myocyte nuclear envelope protein 1) (Myne-1) (Nuclear envelope spectrin repeat protein 1) (Synaptic nuclear envelope protein 1) (Syne-1)	SYNE1	8797	SYNE1_HUMAN	120|115|137	372	124	3	0|0|0|0|0|0|0|1|0|3|3|0|0|0|0|0|2|0|2|1|2|0|0|2	1	1	1	1	1	87.13	186	0	Novel	BioID-MS	Virus-Host
NSP1		Q8NFH5	NSP1_Q8NFH5	Nucleoporin NUP35 (35 kDa nucleoporin) (Mitotic phosphoprotein 44) (MP-44) (Nuclear pore complex protein Nup53) (Nucleoporin NUP53)	NUP35	326	NUP35_HUMAN	2|3|3	8	2.67	3	0|0|0|0|0|0|0|0|0|0|0|0|0|0|0|0|0|0|0|0|0|0|0|0	0.99	1	0.99	1	0.99	3.79	26.67	0	Novel	AP-MS	Virus-Host
NSP1		Q8TDD1	NSP1_Q8TDD1	ATP-dependent RNA helicase DDX54 (EC 3.6.4.13) (ATP-dependent RNA helicase DP97) (DEAD box RNA helicase 97 kDa) (DEAD box protein 54)	DDX54	881	DDX54_HUMAN	20|14|13	47	15.67	3	2|2|1|0|1|2|0|2|1|0|1|0|6|1|0|0|0|0|0|0|0|0|1|0	1	1	1	1	1	7.2	18.8	0	Novel	BioID-MS	Virus-Host
NSP1		Q8WWI1	NSP1_Q8WWI1	LIM domain only protein 7 (LMO-7) (F-box only protein 20) (LOMP)	LMO7	1683	LMO7_HUMAN	3|4|2	9	3	3	0|0|0|0|0|0|0|0|0|0|0|0|0|0|0|0|0|0|0|0|2|0|0|3	0.95	0.98	0.95	0.98	0.95	2.23	14.4	0.01	Novel	AP-MS	Virus-Host
NSP1		Q92621	NSP1_Q92621	Nuclear pore complex protein Nup205 (205 kDa nucleoporin) (Nucleoporin Nup205)	NUP205	2012	NU205_HUMAN	9|16|18	43	14.33	3	4|3|3|0|1|0|1|0|4|2|2|2|0|0|1|0|0|0|0|0|0|0|0|1	1	1	1	1	1	4.94	14.33	0	Novel	AP-MS	Virus-Host
NSP1		Q92621	NSP1_Q92621	Nuclear pore complex protein Nup205 (205 kDa nucleoporin) (Nucleoporin Nup205)	NUP205	2012	NU205_HUMAN	20|18|19	57	19	3	2|0|0|1|0|0|0|4|2|1|0|2|0|0|0|0|0|0|0|0|0|0|0|0	1	1	1	1	1	11.48	38	0	Novel	BioID-MS	Virus-Host
NSP1		Q92688	NSP1_Q92688	Acidic leucine-rich nuclear phosphoprotein 32 family member B (Acidic protein rich in leucines) (Putative HLA-DR-associated protein I-2) (PHAPI2) (Silver-stainable protein SSP29)	ANP32B	251	AN32B_HUMAN	2|3|2	7	2.33	3	0|0|0|0|0|0|0|0|0|0|0|0|0|0|0|0|0|0|0|0|0|0|0|0	0.99	1	0.99	1	0.99	3.89	23.33	0	Novel	BioID-MS	Virus-Host
NSP1		Q92747	NSP1_Q92747	Actin-related protein 2/3 complex subunit 1A (SOP2-like protein)	ARPC1A	370	ARC1A_HUMAN	8|8|9	25	8.33	3	0|0|0|0|0|0|0|0|0|0|0|0|0|0|0|0|0|0|0|0|0|0|0|0	1	1	1	1	1	13.87	83.33	0	Novel	AP-MS	Virus-Host
NSP1		Q92747	NSP1_Q92747	Actin-related protein 2/3 complex subunit 1A (SOP2-like protein)	ARPC1A	370	ARC1A_HUMAN	12|9|12	33	11	3	0|0|0|0|0|0|0|0|0|0|0|0|0|0|0|0|0|0|0|0|0|0|0|0	1	1	1	1	1	15.54	110	0	Novel	BioID-MS	Virus-Host
NSP1		Q92896	NSP1_Q92896	Golgi apparatus protein 1 (CFR-1) (Cysteine-rich fibroblast growth factor receptor) (E-selectin ligand 1) (ESL-1) (Golgi sialoglycoprotein MG-160)	GLG1	1179	GSLG1_HUMAN	4|5|6	15	5	3	0|0|0|0|1|0|0|0|0|0|0|0|0|0|0|0|0|0|0|0|0|0|0|0	1	1	1	1	1	7.37	50	0	Novel	AP-MS	Virus-Host
NSP1		Q96C92	NSP1_Q96C92	Endosome-associated-trafficking regulator 1 (Antigen NY-CO-3) (Serologically defined colon cancer antigen 3)	ENTR1	435	ENTR1_HUMAN	2|2|3	7	2.33	3	1|0|0|0|0|0|0|0|0|0|0|0|0|0|0|0|0|1|1|0|1|0|1|2	0.9	0.98	0.9	0.98	0.9	1.86	8	0.01	Novel	AP-MS	Virus-Host
NSP1		Q96GQ7	NSP1_Q96GQ7	Probable ATP-dependent RNA helicase DDX27 (EC 3.6.4.13) (DEAD box protein 27)	DDX27	796	DDX27_HUMAN	20|18|16	54	18	3	0|0|0|0|0|0|0|0|0|1|0|0|0|1|0|0|0|0|2|2|0|0|1|0	1	1	1	1	1	19.85	61.71	0	Novel	BioID-MS	Virus-Host
NSP1		Q96H55	NSP1_Q96H55	Unconventional myosin-XIX (Myosin head domain-containing protein 1)	MYO19	970	MYO19_HUMAN	4|4|4	12	4	3	0|0|0|0|0|0|0|0|0|0|0|0|0|0|0|0|0|0|0|0|0|0|0|0	1	1	1	1	1	7.37	40	0	Novel	AP-MS	Virus-Host
NSP1		Q96SB3	NSP1_Q96SB3	Neurabin-2 (Neurabin-II) (Protein phosphatase 1 regulatory subunit 9B) (Spinophilin)	PPP1R9B	817	NEB2_HUMAN	18|18|14	50	16.67	3	1|0|0|0|0|0|0|0|0|0|0|0|0|0|0|0|0|1|1|0|0|0|1|0	1	1	1	1	1	21.8	100	0	Novel	AP-MS	Virus-Host
NSP1		Q96SB4	NSP1_Q96SB4	SRSF protein kinase 1 (EC 2.7.11.1) (SFRS protein kinase 1) (Serine/arginine-rich protein-specific kinase 1) (SR-protein-specific kinase 1)	SRPK1	655	SRPK1_HUMAN	7|7|5	19	6.33	3	0|0|0|0|0|0|0|0|0|0|0|0|0|0|0|0|0|0|0|0|0|0|0|1	1	1	1	1	1	9.16	63.33	0	Novel	BioID-MS	Virus-Host
NSP1		Q99569	NSP1_Q99569	Plakophilin-4 (p0071)	PKP4	1192	PKP4_HUMAN	6|6|3	15	5	3	1|0|1|0|0|0|0|0|0|0|0|0|0|0|0|0|0|0|0|0|0|0|0|1	1	1	1	1	1	5.2	40	0	Novel	AP-MS	Virus-Host
NSP1		Q99959	NSP1_Q99959	Plakophilin-2	PKP2	881	PKP2_HUMAN	10|10|11	31	10.33	3	0|0|2|2|0|0|0|0|0|0|0|0|0|0|0|0|0|0|0|0|2|2|0|2	1	1	1	1	1	8.57	24.8	0	Known	AP-MS	Virus-Host
NSP1		Q9BUP0	NSP1_Q9BUP0	EF-hand domain-containing protein D1 (EF-hand domain-containing protein 1) (Swiprosin-2)	EFHD1	239	EFHD1_HUMAN	8|9|7	24	8	3	0|0|0|0|0|0|0|0|0|0|0|0|0|0|1|0|0|0|0|0|0|0|0|4	1	1	1	1	1	5.35	38.4	0	Novel	AP-MS	Virus-Host
NSP1		Q9BUP0	NSP1_Q9BUP0	EF-hand domain-containing protein D1 (EF-hand domain-containing protein 1) (Swiprosin-2)	EFHD1	239	EFHD1_HUMAN	12|14|19	45	15	3	0|0|0|0|0|0|1|0|0|0|1|0|1|0|0|0|0|0|0|0|0|0|0|0	1	1	1	1	1	19.64	120	0	Novel	BioID-MS	Virus-Host
NSP1		Q9BY89	NSP1_Q9BY89	Uncharacterized protein KIAA1671	KIAA1671	1806	K1671_HUMAN	6|7|8	21	7	3	3|6|4|1|2|3|4|2|1|2|2|1|1|0|1|1|0|2|3|2|1|1|2|5	0.86	0.97	0.86	0.97	0.86	0.89	3.36	0.01	Novel	AP-MS	Virus-Host
NSP1		Q9BYJ9	NSP1_Q9BYJ9	YTH domain-containing family protein 1 (Dermatomyositis associated with cancer putative autoantigen 1) (DACA-1)	YTHDF1	559	YTHD1_HUMAN	6|10|9	25	8.33	3	0|0|0|0|0|0|0|0|0|0|0|0|0|1|1|0|0|0|0|0|0|0|0|0	1	1	1	1	1	10.69	83.33	0	Novel	AP-MS	Virus-Host
NSP1		Q9BZE4	NSP1_Q9BZE4	Nucleolar GTP-binding protein 1 (Chronic renal failure gene protein) (GTP-binding protein NGB)	GTPBP4	634	NOG1_HUMAN	13|11|11	35	11.67	3	3|2|3|2|6|6|1|3|0|1|0|0|3|2|0|0|0|2|5|9|3|3|1|0	0.97	0.98	0.97	0.98	0.97	3.17	5.09	0.01	Novel	BioID-MS	Virus-Host
NSP1		Q9H0A0	NSP1_Q9H0A0	RNA cytidine acetyltransferase (EC 2.3.1.-) (18S rRNA cytosine acetyltransferase) (N-acetyltransferase 10) (N-acetyltransferase-like protein) (hALP)	NAT10	1025	NAT10_HUMAN	5|6|6	17	5.67	3	0|2|1|0|0|0|1|0|1|1|0|1|4|0|0|0|2|1|0|0|1|1|1|1	0.99	0.99	0.99	0.99	0.99	3.84	7.56	0	Novel	AP-MS	Virus-Host
NSP1		Q9H0A0	NSP1_Q9H0A0	RNA cytidine acetyltransferase (EC 2.3.1.-) (18S rRNA cytosine acetyltransferase) (N-acetyltransferase 10) (N-acetyltransferase-like protein) (hALP)	NAT10	1025	NAT10_HUMAN	14|11|13	38	12.67	3	7|4|4|7|2|4|1|2|0|0|0|0|3|3|0|0|0|0|3|4|0|0|1|1	0.98	0.99	0.98	0.99	0.98	3.51	6.61	0	Novel	BioID-MS	Virus-Host
NSP1		Q9H0H5	NSP1_Q9H0H5	Rac GTPase-activating protein 1 (Male germ cell RacGap) (MgcRacGAP) (Protein CYK4 homolog) (CYK4) (HsCYK-4)	RACGAP1	632	RGAP1_HUMAN	12|13|13	38	12.67	3	3|3|4|3|2|0|2|0|6|3|5|4|4|3|2|1|0|0|1|2|5|2|6|6	1	1	1	1	1	5.01	4.54	0	Novel	AP-MS	Virus-Host
NSP1		Q9H246	NSP1_Q9H246	Uncharacterized protein C1orf21 (Cell proliferation-inducing gene 13 protein)	C1orf21	121	CA021_HUMAN	2|2|2	6	2	3	0|1|0|0|0|1|1|0|0|0|0|0|0|0|0|0|0|0|0|0|0|0|0|0	0.97	0.97	0.97	0.97	0.97	3.4	16	0	Novel	AP-MS	Virus-Host
NSP1		Q9H299	NSP1_Q9H299	SH3 domain-binding glutamic acid-rich-like protein 3 (SH3 domain-binding protein 1) (SH3BP-1)	SH3BGRL3	93	SH3L3_HUMAN	5|3|6	14	4.67	3	0|0|0|0|0|0|0|0|0|0|0|0|0|0|0|0|0|0|0|0|0|0|0|0	1	1	1	1	1	5.73	46.67	0	Novel	BioID-MS	Virus-Host
NSP1		Q9H583	NSP1_Q9H583	HEAT repeat-containing protein 1 (Protein BAP28) (U3 small nucleolar RNA-associated protein 10 homolog) [Cleaved into: HEAT repeat-containing protein 1, N-terminally processed]	HEATR1	2144	HEAT1_HUMAN	25|14|19	58	19.33	3	0|0|0|0|0|0|0|1|0|0|1|0|0|0|0|0|0|0|0|0|0|0|0|0	1	1	1	1	1	23.17	193.33	0	Novel	BioID-MS	Virus-Host
NSP1		Q9HCE1	NSP1_Q9HCE1	Helicase MOV-10 (EC 3.6.4.13) (Armitage homolog) (Moloney leukemia virus 10 protein)	MOV10	1003	MOV10_HUMAN	8|11|9	28	9.33	3	2|0|1|2|1|1|0|0|2|3|2|0|0|0|0|0|0|0|2|1|0|1|0|1	1	1	1	1	1	9.16	11.79	0	Novel	AP-MS	Virus-Host
NSP1		Q9NP72	NSP1_Q9NP72	Ras-related protein Rab-18	RAB18	206	RAB18_HUMAN	5|2|7	14	4.67	3	0|0|0|0|0|0|0|0|0|0|0|0|0|0|0|0|0|0|0|0|0|0|0|0	0.99	1	0.99	1	0.99	3.89	46.67	0	Novel	BioID-MS	Virus-Host
NSP1		Q9NRX1	NSP1_Q9NRX1	RNA-binding protein PNO1 (Partner of NOB1)	PNO1	252	PNO1_HUMAN	7|5|4	16	5.33	3	0|0|0|0|0|0|0|0|0|0|0|0|0|0|0|0|0|0|0|0|0|0|0|0	1	1	1	1	1	7.48	53.33	0	Novel	BioID-MS	Virus-Host
NSP1		Q9P287	NSP1_Q9P287	BRCA2 and CDKN1A-interacting protein (P21- and CDK-associated protein 1) (Protein TOK-1)	BCCIP	314	BCCIP_HUMAN	4|5|4	13	4.33	3	0|1|0|0|1|1|0|1|0|0|0|0|0|0|0|0|0|0|0|0|0|0|0|0	1	1	1	1	1	6.38	26	0	Novel	BioID-MS	Virus-Host
NSP1		Q9P2M7	NSP1_Q9P2M7	Cingulin	CGN	1197	CING_HUMAN	4|4|3	11	3.67	3	0|0|0|0|0|0|0|0|0|1|0|1|0|0|0|0|0|0|0|0|0|0|0|0	1	1	1	1	1	5.63	36.67	0	Novel	AP-MS	Virus-Host
NSP1		Q9P2R7	NSP1_Q9P2R7	Succinate--CoA ligase [ADP-forming] subunit beta, mitochondrial (EC 6.2.1.5) (ATP-specific succinyl-CoA synthetase subunit beta) (A-SCS) (Succinyl-CoA synthetase beta-A chain) (SCS-betaA)	SUCLA2	463	SUCB1_HUMAN	8|6|10	24	8	3	0|0|0|0|0|0|0|0|0|0|0|0|0|0|0|0|0|0|0|0|0|0|0|0	1	1	1	1	1	10.79	80	0	Novel	BioID-MS	Virus-Host
NSP1		Q9UBM7	NSP1_Q9UBM7	7-dehydrocholesterol reductase (7-DHC reductase) (EC 1.3.1.21) (Delta7-sterol reductase) (Sterol Delta(7)-reductase) (Sterol reductase SR-2)	DHCR7	475	DHCR7_HUMAN	8|3|7	18	6	3	0|0|0|0|0|0|0|0|0|0|0|0|0|0|0|0|0|0|0|0|0|0|1|2	1	1	1	1	1	4.61	48	0	Novel	BioID-MS	Virus-Host
NSP1		Q9UKM9	NSP1_Q9UKM9	RNA-binding protein Raly (Autoantigen p542) (Heterogeneous nuclear ribonucleoprotein C-like 2) (hnRNP core protein C-like 2) (hnRNP associated with lethal yellow protein homolog)	RALY	306	RALY_HUMAN	3|3|3	9	3	3	0|0|0|0|0|0|0|0|0|0|0|0|0|0|0|0|0|0|0|0|0|0|0|0	1	1	1	1	1	5.63	30	0	Novel	AP-MS	Virus-Host
NSP1		Q9ULJ8	NSP1_Q9ULJ8	Neurabin-1 (Neurabin-I) (Neural tissue-specific F-actin-binding protein I) (Protein phosphatase 1 regulatory subunit 9A)	PPP1R9A	1098	NEB1_HUMAN	8|7|7	22	7.33	3	0|0|0|0|0|0|0|0|0|0|0|0|0|0|0|0|0|0|0|0|0|0|0|0	1	1	1	1	1	12.29	73.33	0	Novel	AP-MS	Virus-Host
NSP1		Q9UPN4	NSP1_Q9UPN4	Centrosomal protein of 131 kDa (5-azacytidine-induced protein 1) (Pre-acrosome localization protein 1)	CEP131	1083	CP131_HUMAN	2|3|2	7	2.33	3	0|0|0|0|0|0|0|0|0|0|0|0|0|0|0|0|0|0|0|0|0|0|0|1	0.98	1	0.98	1	0.98	3.79	23.33	0	Novel	AP-MS	Virus-Host
NSP1		Q9Y2X3	NSP1_Q9Y2X3	Nucleolar protein 58 (Nucleolar protein 5)	NOP58	529	NOP58_HUMAN	8|20|13	41	13.67	3	1|1|2|2|2|3|2|2|2|1|1|1|1|0|1|1|0|2|2|1|1|1|1|1	1	1	1	1	1	5.22	10.25	0	Novel	AP-MS	Virus-Host
NSP1		Q9Y2X3	NSP1_Q9Y2X3	Nucleolar protein 58 (Nucleolar protein 5)	NOP58	529	NOP58_HUMAN	13|8|6	27	9	3	3|1|2|2|3|1|0|0|1|1|0|0|0|0|0|0|0|0|0|0|0|1|1|1	1	1	1	1	1	5.03	12.71	0	Novel	BioID-MS	Virus-Host
NSP1		Q9Y2Z4	NSP1_Q9Y2Z4	Tyrosine--tRNA ligase, mitochondrial (EC 6.1.1.1) (Tyrosyl-tRNA synthetase) (TyrRS)	YARS2	477	SYYM_HUMAN	6|4|3	13	4.33	3	0|0|0|0|0|0|0|0|0|0|0|0|0|0|0|0|0|0|0|0|0|0|0|0	1	1	1	1	1	5.73	43.33	0	Novel	BioID-MS	Virus-Host
NSP1		Q9Y3T9	NSP1_Q9Y3T9	Nucleolar complex protein 2 homolog (Protein NOC2 homolog) (NOC2-like protein) (Novel INHAT repressor)	NOC2L	749	NOC2L_HUMAN	11|7|10	28	9.33	3	0|0|0|0|0|0|0|0|0|0|0|0|0|0|0|0|0|0|0|0|0|0|0|0	1	1	1	1	1	12.4	93.33	0	Novel	BioID-MS	Virus-Host
NSP1		Q9Y4F1	NSP1_Q9Y4F1	FERM, ARHGEF and pleckstrin domain-containing protein 1 (Chondrocyte-derived ezrin-like protein) (FERM, RhoGEF and pleckstrin domain-containing protein 1) (Pleckstrin homology domain-containing family C member 2) (PH domain-containing family C member 2)	FARP1	1045	FARP1_HUMAN	3|4|2	9	3	3	0|0|0|0|0|0|0|0|0|0|0|0|0|0|0|0|0|0|0|0|0|0|0|0	0.99	1	0.99	1	0.99	3.79	30	0	Novel	AP-MS	Virus-Host
NSP1		Q9Y4I1	NSP1_Q9Y4I1	Unconventional myosin-Va (Dilute myosin heavy chain, non-muscle) (Myosin heavy chain 12) (Myosin-12) (Myoxin)	MYO5A	1855	MYO5A_HUMAN	16|18|17	51	17	3	3|3|2|2|3|2|1|1|0|1|1|0|0|0|0|0|0|0|1|1|2|0|1|2	1	1	1	1	1	25.21	15.69	0	Novel	AP-MS	Virus-Host
NSP1		Q9Y5J1	NSP1_Q9Y5J1	U3 small nucleolar RNA-associated protein 18 homolog (WD repeat-containing protein 50)	UTP18	556	UTP18_HUMAN	7|9|11	27	9	3	0|0|0|0|0|0|0|0|0|0|0|0|0|1|0|0|0|0|0|0|1|0|0|0	1	1	1	1	1	12.4	90	0	Novel	BioID-MS	Virus-Host
NSP10		O94905	NSP10_O94905	Erlin-2 (Endoplasmic reticulum lipid raft-associated protein 2) (Stomatin-prohibitin-flotillin-HflC/K domain-containing protein 2) (SPFH domain-containing protein 2)	ERLIN2	339	ERLN2_HUMAN	8|7|7	22	7.33	3	0|0|0|0|0|0|0|0|0|0|0|0|1|0|0|0|0|0|0|0|0|0|0|0	1	1	1	1	1	12.61	73.33	0	Novel	AP-MS	Virus-Host
NSP10		O94905	NSP10_O94905	Erlin-2 (Endoplasmic reticulum lipid raft-associated protein 2) (Stomatin-prohibitin-flotillin-HflC/K domain-containing protein 2) (SPFH domain-containing protein 2)	ERLIN2	339	ERLN2_HUMAN	2|2|3	7	2.33	3	0|0|0|0|0|0|0|0|0|0|0|0|0|0|0|0|0|0|0|0|0|0|0|0	0.99	1	0.99	1	0.99	3.89	23.33	0	Novel	BioID-MS	Virus-Host
NSP10		Q01813	NSP10_Q01813	ATP-dependent 6-phosphofructokinase, platelet type (ATP-PFK) (PFK-P) (EC 2.7.1.11) (6-phosphofructokinase type C) (Phosphofructo-1-kinase isozyme C) (PFK-C) (Phosphohexokinase)	PFKP	784	PFKAP_HUMAN	9|11|11	31	10.33	3	0|0|0|0|0|0|0|0|0|0|0|0|0|0|0|0|0|0|1|0|0|0|1|0	1	1	1	1	1	15.76	103.33	0	Novel	AP-MS	Virus-Host
NSP10		Q01813	NSP10_Q01813	ATP-dependent 6-phosphofructokinase, platelet type (ATP-PFK) (PFK-P) (EC 2.7.1.11) (6-phosphofructokinase type C) (Phosphofructo-1-kinase isozyme C) (PFK-C) (Phosphohexokinase)	PFKP	784	PFKAP_HUMAN	4|3|3	10	3.33	3	0|0|0|0|0|0|0|0|0|0|0|0|0|0|0|0|0|0|0|0|0|0|0|0	1	1	1	1	1	5.73	33.33	0	Novel	BioID-MS	Virus-Host
NSP10		Q9BSD7	NSP10_Q9BSD7	Cancer-related nucleoside-triphosphatase (NTPase) (EC 3.6.1.15) (Nucleoside triphosphate phosphohydrolase)	NTPCR	190	NTPCR_HUMAN	9|11|10	30	10	3	0|0|0|0|0|0|0|0|0|0|0|0|0|0|0|0|0|0|0|0|0|0|0|0	1	1	1	1	1	15.76	100	0	Novel	AP-MS	Virus-Host
NSP10		Q9BSD7	NSP10_Q9BSD7	Cancer-related nucleoside-triphosphatase (NTPase) (EC 3.6.1.15) (Nucleoside triphosphate phosphohydrolase)	NTPCR	190	NTPCR_HUMAN	2|2|2	6	2	3	0|0|0|0|0|0|0|0|0|0|0|0|0|0|0|0|0|0|0|0|0|0|0|0	0.98	0.98	0.98	0.98	0.98	3.89	20	0	Novel	BioID-MS	Virus-Host
NSP10		O00264	NSP10_O00264	Membrane-associated progesterone receptor component 1 (mPR) (Dap1) (IZA)	PGRMC1	195	PGRC1_HUMAN	6|5|6	17	5.67	3	0|0|0|0|0|0|0|0|0|0|0|0|0|0|0|0|0|0|0|0|0|0|0|0	1	1	1	1	1	9.37	56.67	0	Novel	AP-MS	Virus-Host
NSP10		O00264	NSP10_O00264	Membrane-associated progesterone receptor component 1 (mPR) (Dap1) (IZA)	PGRMC1	195	PGRC1_HUMAN	3|3|3	9	3	3	0|0|1|0|0|0|0|0|0|0|0|0|0|0|0|0|0|0|0|0|0|0|0|0	1	1	1	1	1	5.73	30	0	Novel	BioID-MS	Virus-Host
NSP10		O00410	NSP10_O00410	Importin-5 (Imp5) (Importin subunit beta-3) (Karyopherin beta-3) (Ran-binding protein 5) (RanBP5)	IPO5	1097	IPO5_HUMAN	7|4|6	17	5.67	3	0|0|0|0|0|0|0|0|0|0|0|0|0|0|0|0|0|0|0|0|0|0|0|0	1	1	1	1	1	7.69	56.67	0	Novel	AP-MS	Virus-Host
NSP10		O00410	NSP10_O00410	Importin-5 (Imp5) (Importin subunit beta-3) (Karyopherin beta-3) (Ran-binding protein 5) (RanBP5)	IPO5	1097	IPO5_HUMAN	4|4|2	10	3.33	3	0|0|0|0|0|0|0|0|0|0|0|0|0|0|0|0|0|0|0|0|0|0|0|0	0.99	1	0.99	1	0.99	3.89	33.33	0	Novel	BioID-MS	Virus-Host
NSP10		O43795	NSP10_O43795	Unconventional myosin-Ib (MYH-1c) (Myosin I alpha) (MMI-alpha) (MMIa)	MYO1B	1136	MYO1B_HUMAN	8|3|8	19	6.33	3	0|0|1|0|2|1|0|2|0|0|0|0|0|0|1|0|2|5|0|0|0|0|0|0	0.94	0.99	0.94	0.99	0.94	1.67	10.86	0.01	Novel	BioID-MS	Virus-Host
NSP10		P04844	NSP10_P04844	Dolichyl-diphosphooligosaccharide--protein glycosyltransferase subunit 2 (Dolichyl-diphosphooligosaccharide--protein glycosyltransferase 63 kDa subunit) (RIBIIR) (Ribophorin II) (RPN-II) (Ribophorin-2)	RPN2	631	RPN2_HUMAN	3|3|3	9	3	3	0|0|0|0|0|0|0|1|0|0|0|0|0|0|0|0|0|0|0|0|0|0|0|0	1	1	1	1	1	5.73	30	0	Novel	BioID-MS	Virus-Host
NSP10		O00148	NSP10_O00148	ATP-dependent RNA helicase DDX39A (EC 3.6.4.13) (DEAD box protein 39) (Nuclear RNA helicase URH49)	DDX39A	427	DX39A_HUMAN	13|13|15	41	13.67	3	6|4|5|4|5|4|0|3|5|3|2|2|0|0|0|0|0|0|5|4|6|6|9|3	0.97	0.99	0.97	0.99	0.97	3.36	4.32	0	Novel	BioID-MS	Virus-Host
NSP10		O00217	NSP10_O00217	NADH dehydrogenase [ubiquinone] iron-sulfur protein 8, mitochondrial (EC 7.1.1.2) (Complex I-23kD) (CI-23kD) (NADH-ubiquinone oxidoreductase 23 kDa subunit) (TYKY subunit)	NDUFS8	210	NDUS8_HUMAN	3|3|3	9	3	3	0|0|0|0|0|0|0|0|0|0|0|0|0|0|0|0|0|0|0|0|0|0|0|0	1	1	1	1	1	5.95	30	0	Novel	AP-MS	Virus-Host
NSP10		O00422	NSP10_O00422	Histone deacetylase complex subunit SAP18 (18 kDa Sin3-associated polypeptide) (2HOR0202) (Cell growth-inhibiting gene 38 protein) (Sin3-associated polypeptide p18)	SAP18	153	SAP18_HUMAN	3|4|2	9	3	3	0|0|0|0|0|0|0|0|0|0|0|0|3|2|0|0|0|0|0|0|0|0|0|0	0.95	0.98	0.95	0.98	0.95	2.34	14.4	0.01	Novel	BioID-MS	Virus-Host
NSP10		O00483	NSP10_O00483	Cytochrome c oxidase subunit NDUFA4 (Complex I-MLRQ) (CI-MLRQ) (NADH-ubiquinone oxidoreductase MLRQ subunit)	NDUFA4	81	NDUA4_HUMAN	3|2|2	7	2.33	3	1|0|0|0|0|0|0|0|0|0|0|0|0|0|0|0|0|0|0|0|0|0|0|0	0.99	1	0.99	1	0.99	4.11	23.33	0	Novel	AP-MS	Virus-Host
NSP10		O15021	NSP10_O15021	Microtubule-associated serine/threonine-protein kinase 4 (EC 2.7.11.1)	MAST4	2623	MAST4_HUMAN	2|2|2	6	2	3	1|0|0|1|0|0|0|0|0|0|0|0|1|0|0|0|0|0|0|0|0|0|1|0	0.95	0.95	0.95	0.95	0.95	2.95	12	0.01	Novel	BioID-MS	Virus-Host
NSP10		O15144	NSP10_O15144	Actin-related protein 2/3 complex subunit 2 (Arp2/3 complex 34 kDa subunit) (p34-ARC)	ARPC2	300	ARPC2_HUMAN	5|7|5	17	5.67	3	0|0|0|0|0|1|0|0|0|0|1|0|0|0|0|0|0|0|1|0|0|0|1|1	1	1	1	1	1	7.47	27.2	0	Novel	AP-MS	Virus-Host
NSP10		O15144	NSP10_O15144	Actin-related protein 2/3 complex subunit 2 (Arp2/3 complex 34 kDa subunit) (p34-ARC)	ARPC2	300	ARPC2_HUMAN	2|4|4	10	3.33	3	0|0|0|0|1|0|0|0|0|0|0|0|0|0|2|0|0|0|0|0|0|0|0|0	0.99	1	0.99	1	0.99	3.33	26.67	0	Novel	BioID-MS	Virus-Host
NSP10		O15145	NSP10_O15145	Actin-related protein 2/3 complex subunit 3 (Arp2/3 complex 21 kDa subunit) (p21-ARC)	ARPC3	178	ARPC3_HUMAN	6|2|4	12	4	3	1|1|0|1|0|1|0|0|0|1|0|0|0|0|0|0|2|0|0|0|0|0|0|0	0.97	1	0.97	1	0.97	2.18	13.71	0	Novel	AP-MS	Virus-Host
NSP10		O15145	NSP10_O15145	Actin-related protein 2/3 complex subunit 3 (Arp2/3 complex 21 kDa subunit) (p21-ARC)	ARPC3	178	ARPC3_HUMAN	3|3|3	9	3	3	0|0|0|0|0|0|0|1|0|0|1|0|0|0|0|0|1|1|0|0|0|0|0|0	0.99	0.99	0.99	0.99	0.99	4.7	18	0	Novel	BioID-MS	Virus-Host
NSP10		O43175	NSP10_O43175	D-3-phosphoglycerate dehydrogenase (3-PGDH) (EC 1.1.1.95) (2-oxoglutarate reductase) (EC 1.1.1.399) (Malate dehydrogenase) (EC 1.1.1.37)	PHGDH	533	SERA_HUMAN	9|12|15	36	12	3	5|0|5|3|5|5|1|5|1|2|2|1|0|0|1|1|2|0|0|0|3|5|7|4	0.96	1	0.96	1	0.96	2.13	4.97	0.01	Known	BioID-MS	Virus-Host
NSP10		O60502	NSP10_O60502	Protein O-GlcNAcase (OGA) (EC 3.2.1.169) (Beta-N-acetylglucosaminidase) (Beta-N-acetylhexosaminidase) (Beta-hexosaminidase) (Meningioma-expressed antigen 5) (N-acetyl-beta-D-glucosaminidase) (N-acetyl-beta-glucosaminidase) (Nuclear cytoplasmic O-GlcNAcase and acetyltransferase) (NCOAT)	OGA	916	OGA_HUMAN	6|4|5	15	5	3	1|0|0|0|0|1|0|2|0|0|0|1|0|0|2|2|0|0|0|0|1|0|0|0	0.99	1	0.99	1	0.99	4	12	0	Novel	BioID-MS	Virus-Host
NSP10		O60573	NSP10_O60573	Eukaryotic translation initiation factor 4E type 2 (eIF-4E type 2) (eIF4E type 2) (Eukaryotic translation initiation factor 4E homologous protein) (Eukaryotic translation initiation factor 4E-like 3) (eIF4E-like protein 4E-LP) (mRNA cap-binding protein 4EHP) (h4EHP) (mRNA cap-binding protein type 3)	EIF4E2	245	IF4E2_HUMAN	15|12|15	42	14	3	1|2|0|2|1|1|0|2|2|3|2|0|0|0|4|4|3|3|0|0|0|3|6|6	1	1	1	1	1	5.19	7.47	0	Novel	BioID-MS	Virus-Host
NSP10		O60814	NSP10_O60814	Histone H2B type 1-K (H2B K) (HIRA-interacting protein 1)	H2BC12	126	H2B1K_HUMAN	14|12|10	36	12	3	3|2|4|6|4|3|2|2|2|2|3|3|2|2|0|0|2|3|0|5|4|3|0|2	1	1	1	1	1	4.38	4.88	0	Novel	BioID-MS	Virus-Host
NSP10		O60884	NSP10_O60884	DnaJ homolog subfamily A member 2 (Cell cycle progression restoration gene 3 protein) (Dnj3) (Dj3) (HIRA-interacting protein 4) (Renal carcinoma antigen NY-REN-14)	DNAJA2	412	DNJA2_HUMAN	3|3|2	8	2.67	3	0|0|0|0|0|0|0|0|2|2|1|0|0|0|1|0|0|0|0|0|1|0|1|1	0.91	0.96	0.91	0.96	0.91	1.41	7.11	0.01	Novel	BioID-MS	Virus-Host
NSP10		O60934	NSP10_O60934	Nibrin (Cell cycle regulatory protein p95) (Nijmegen breakage syndrome protein 1)	NBN	754	NBN_HUMAN	2|4|5	11	3.67	3	0|0|0|0|0|0|0|0|0|0|0|0|3|3|0|0|0|0|0|0|0|1|0|0	0.95	0.99	0.95	0.99	0.95	1.96	12.57	0.01	Novel	BioID-MS	Virus-Host
NSP10		O75306	NSP10_O75306	NADH dehydrogenase [ubiquinone] iron-sulfur protein 2, mitochondrial (EC 7.1.1.2) (Complex I-49kD) (CI-49kD) (NADH-ubiquinone oxidoreductase 49 kDa subunit)	NDUFS2	463	NDUS2_HUMAN	5|5|5	15	5	3	0|0|0|0|0|0|0|0|0|0|0|0|0|0|0|0|0|0|0|0|0|0|0|0	1	1	1	1	1	9.37	50	0	Novel	AP-MS	Virus-Host
NSP10		O75367	NSP10_O75367	Core histone macro-H2A.1 (Histone macroH2A1) (mH2A1) (Histone H2A.y) (H2A/y) (Medulloblastoma antigen MU-MB-50.205)	MACROH2A1	372	H2AY_HUMAN	2|3|3	8	2.67	3	0|0|0|0|0|0|1|0|0|0|0|0|0|0|0|0|0|0|0|0|0|0|0|0	0.99	1	0.99	1	0.99	3.89	26.67	0	Novel	BioID-MS	Virus-Host
NSP10		O75400	NSP10_O75400	Pre-mRNA-processing factor 40 homolog A (Fas ligand-associated factor 1) (Formin-binding protein 11) (Formin-binding protein 3) (Huntingtin yeast partner A) (Huntingtin-interacting protein 10) (HIP-10) (Huntingtin-interacting protein A) (Renal carcinoma antigen NY-REN-6)	PRPF40A	957	PR40A_HUMAN	10|9|9	28	9.33	3	0|0|2|0|0|1|0|0|2|2|0|1|8|10|0|0|0|0|4|5|3|1|2|1	0.93	0.94	0.93	0.94	0.93	2.48	5.33	0.01	Novel	BioID-MS	Virus-Host
NSP10		O75489	NSP10_O75489	NADH dehydrogenase [ubiquinone] iron-sulfur protein 3, mitochondrial (EC 7.1.1.2) (Complex I-30kD) (CI-30kD) (NADH-ubiquinone oxidoreductase 30 kDa subunit)	NDUFS3	264	NDUS3_HUMAN	3|4|2	9	3	3	0|0|0|0|0|0|0|0|0|0|0|0|0|0|0|0|0|0|0|0|0|0|0|0	0.99	1	0.99	1	0.99	4.11	30	0	Novel	AP-MS	Virus-Host
NSP10		O94973	NSP10_O94973	AP-2 complex subunit alpha-2 (100 kDa coated vesicle protein C) (Adaptor protein complex AP-2 subunit alpha-2) (Adaptor-related protein complex 2 subunit alpha-2) (Alpha-adaptin C) (Alpha2-adaptin) (Clathrin assembly protein complex 2 alpha-C large chain) (Huntingtin yeast partner J) (Huntingtin-interacting protein 9) (HIP-9) (Huntingtin-interacting protein J) (Plasma membrane adaptor HA2/AP2 ada…	AP2A2	939	AP2A2_HUMAN	5|5|3	13	4.33	3	0|0|2|3|1|0|0|0|0|0|0|0|0|0|0|1|0|0|0|0|0|1|1|0	0.98	0.99	0.98	0.99	0.98	2.76	11.56	0	Known	AP-MS	Virus-Host
NSP10		O94973	NSP10_O94973	AP-2 complex subunit alpha-2 (100 kDa coated vesicle protein C) (Adaptor protein complex AP-2 subunit alpha-2) (Adaptor-related protein complex 2 subunit alpha-2) (Alpha-adaptin C) (Alpha2-adaptin) (Clathrin assembly protein complex 2 alpha-C large chain) (Huntingtin yeast partner J) (Huntingtin-interacting protein 9) (HIP-9) (Huntingtin-interacting protein J) (Plasma membrane adaptor HA2/AP2 ada…	AP2A2	939	AP2A2_HUMAN	6|5|6	17	5.67	3	0|0|0|0|0|0|0|0|0|0|0|0|0|0|0|0|0|0|0|0|0|1|0|1	1	1	1	1	1	9.16	56.67	0	Known	BioID-MS	Virus-Host
NSP10		O95299	NSP10_O95299	NADH dehydrogenase [ubiquinone] 1 alpha subcomplex subunit 10, mitochondrial (Complex I-42kD) (CI-42kD) (NADH-ubiquinone oxidoreductase 42 kDa subunit)	NDUFA10	355	NDUAA_HUMAN	3|5|3	11	3.67	3	0|0|0|0|0|0|0|0|0|0|0|0|0|0|0|0|0|0|0|0|0|0|1|0	1	1	1	1	1	5.95	36.67	0	Novel	AP-MS	Virus-Host
NSP10		O95433	NSP10_O95433	Activator of 90 kDa heat shock protein ATPase homolog 1 (AHA1) (p38)	AHSA1	338	AHSA1_HUMAN	2|2|3	7	2.33	3	0|0|0|0|0|0|0|1|0|0|0|0|0|0|0|0|0|0|0|0|1|0|0|0	0.99	1	0.99	1	0.99	3.89	23.33	0	Novel	BioID-MS	Virus-Host
NSP10		O95782	NSP10_O95782	AP-2 complex subunit alpha-1 (100 kDa coated vesicle protein A) (Adaptor protein complex AP-2 subunit alpha-1) (Adaptor-related protein complex 2 subunit alpha-1) (Alpha-adaptin A) (Alpha1-adaptin) (Clathrin assembly protein complex 2 alpha-A large chain) (Plasma membrane adaptor HA2/AP2 adaptin alpha A subunit)	AP2A1	977	AP2A1_HUMAN	4|2|7	13	4.33	3	1|0|0|0|1|1|0|0|2|1|0|0|0|0|0|0|0|0|0|0|0|0|0|0	0.96	1	0.96	1	0.96	2.14	17.33	0.01	Novel	BioID-MS	Virus-Host
NSP10		P02786	NSP10_P02786	Transferrin receptor protein 1 (TR) (TfR) (TfR1) (Trfr) (T9) (p90) (CD antigen CD71) [Cleaved into: Transferrin receptor protein 1, serum form (sTfR)]	TFRC	760	TFR1_HUMAN	4|3|2	9	3	3	0|0|0|0|0|0|0|2|0|0|0|0|0|1|0|0|0|0|0|0|2|2|0|0	0.93	0.98	0.93	0.98	0.93	1.82	10.29	0.01	Novel	BioID-MS	Virus-Host
NSP10		P04350	NSP10_P04350	Tubulin beta-4A chain (Tubulin 5 beta) (Tubulin beta-4 chain)	TUBB4A	444	TBB4A_HUMAN	41|38|35	114	38	3	0|0|0|0|0|0|0|29|0|0|0|0|0|0|0|0|0|0|0|0|0|0|0|0	1	1	1	1	1	5.97	31.45	0	Novel	BioID-MS	Virus-Host
NSP10		P05023	NSP10_P05023	Sodium/potassium-transporting ATPase subunit alpha-1 (Na(+)/K(+) ATPase alpha-1 subunit) (EC 7.2.2.13) (Sodium pump subunit alpha-1)	ATP1A1	1023	AT1A1_HUMAN	11|10|10	31	10.33	3	5|5|7|5|0|5|0|1|5|6|3|4|0|0|0|0|0|0|0|0|2|2|0|0	0.94	0.96	0.94	0.96	0.94	2.68	4.96	0.01	Novel	BioID-MS	Virus-Host
NSP10		P05141	NSP10_P05141	ADP/ATP translocase 2 (ADP,ATP carrier protein 2) (ADP,ATP carrier protein, fibroblast isoform) (Adenine nucleotide translocator 2) (ANT 2) (Solute carrier family 25 member 5) [Cleaved into: ADP/ATP translocase 2, N-terminally processed]	SLC25A5	298	ADT2_HUMAN	13|15|11	39	13	3	6|3|5|7|6|7|4|7|6|4|1|1|0|0|0|0|0|0|0|0|6|5|5|4	0.92	0.98	0.92	0.98	0.92	1.64	4.05	0.01	Novel	BioID-MS	Virus-Host
NSP10		P07195	NSP10_P07195	L-lactate dehydrogenase B chain (LDH-B) (EC 1.1.1.27) (LDH heart subunit) (LDH-H) (Renal carcinoma antigen NY-REN-46)	LDHB	334	LDHB_HUMAN	6|6|5	17	5.67	3	0|0|0|0|0|0|0|0|0|0|0|0|0|0|0|0|0|0|0|0|0|0|0|0	1	1	1	1	1	9.37	56.67	0	Novel	AP-MS	Virus-Host
NSP10		P07195	NSP10_P07195	L-lactate dehydrogenase B chain (LDH-B) (EC 1.1.1.27) (LDH heart subunit) (LDH-H) (Renal carcinoma antigen NY-REN-46)	LDHB	334	LDHB_HUMAN	3|2|3	8	2.67	3	0|0|0|0|0|0|0|0|0|0|0|0|0|0|1|0|0|0|0|0|0|0|0|0	0.99	1	0.99	1	0.99	3.89	26.67	0	Novel	BioID-MS	Virus-Host
NSP10		P07602	NSP10_P07602	Prosaposin (Proactivator polypeptide) [Cleaved into: Saposin-A (Protein A); Saposin-B-Val; Saposin-B (Cerebroside sulfate activator) (CSAct) (Dispersin) (Sphingolipid activator protein 1) (SAP-1) (Sulfatide/GM1 activator); Saposin-C (A1 activator) (Co-beta-glucosidase) (Glucosylceramidase activator) (Sphingolipid activator protein 2) (SAP-2); Saposin-D (Component C) (Protein C)]	PSAP	524	SAP_HUMAN	2|2|2	6	2	3	0|0|0|0|0|0|0|0|0|0|0|0|0|0|0|0|0|0|0|0|0|0|0|0	0.98	0.98	0.98	0.98	0.98	3.89	20	0	Novel	BioID-MS	Virus-Host
NSP10		P08559	NSP10_P08559	Pyruvate dehydrogenase E1 component subunit alpha, somatic form, mitochondrial (EC 1.2.4.1) (PDHE1-A type I)	PDHA1	390	ODPA_HUMAN	2|2|3	7	2.33	3	0|0|0|0|0|0|0|0|0|0|0|0|0|0|0|0|0|0|0|0|0|0|0|0	0.99	1	0.99	1	0.99	3.89	23.33	0	Novel	BioID-MS	Virus-Host
NSP10		P08621	NSP10_P08621	U1 small nuclear ribonucleoprotein 70 kDa (U1 snRNP 70 kDa) (U1-70K) (snRNP70)	SNRNP70	437	RU17_HUMAN	10|10|11	31	10.33	3	4|5|4|4|5|3|0|1|3|1|2|0|1|3|2|2|3|3|5|4|1|1|3|4	0.98	0.99	0.98	0.99	0.98	3.79	3.88	0	Novel	BioID-MS	Virus-Host
NSP10		P08865	NSP10_P08865	40S ribosomal protein SA (37 kDa laminin receptor precursor) (37LRP) (37/67 kDa laminin receptor) (LRP/LR) (67 kDa laminin receptor) (67LR) (Colon carcinoma laminin-binding protein) (Laminin receptor 1) (LamR) (Laminin-binding protein precursor p40) (LBP/p40) (Multidrug resistance-associated protein MGr1-Ag) (NEM/1CHD4) (Small ribosomal subunit protein uS2)	RPSA	295	RSSA_HUMAN	8|6|7	21	7	3	0|0|0|0|0|0|0|0|1|0|0|0|0|1|0|1|0|1|0|0|0|0|0|0	1	1	1	1	1	9.84	42	0	Novel	AP-MS	Virus-Host
NSP10		P08865	NSP10_P08865	40S ribosomal protein SA (37 kDa laminin receptor precursor) (37LRP) (37/67 kDa laminin receptor) (LRP/LR) (67 kDa laminin receptor) (67LR) (Colon carcinoma laminin-binding protein) (Laminin receptor 1) (LamR) (Laminin-binding protein precursor p40) (LBP/p40) (Multidrug resistance-associated protein MGr1-Ag) (NEM/1CHD4) (Small ribosomal subunit protein uS2)	RPSA	295	RSSA_HUMAN	2|3|3	8	2.67	3	0|0|0|1|0|0|0|0|0|0|0|0|0|0|0|0|0|0|0|0|1|1|0|0	0.99	1	0.99	1	0.99	3.5	21.33	0	Novel	BioID-MS	Virus-Host
NSP10		P09543	NSP10_P09543	2',3'-cyclic-nucleotide 3'-phosphodiesterase (CNP) (CNPase) (EC 3.1.4.37)	CNP	421	CN37_HUMAN	2|3|4	9	3	3	0|0|0|0|0|0|0|1|0|0|0|0|0|0|0|0|0|0|0|0|0|0|0|0	0.99	1	0.99	1	0.99	3.89	30	0	Novel	BioID-MS	Virus-Host
NSP10		P09622	NSP10_P09622	Dihydrolipoyl dehydrogenase, mitochondrial (EC 1.8.1.4) (Dihydrolipoamide dehydrogenase) (Glycine cleavage system L protein)	DLD	509	DLDH_HUMAN	9|6|6	21	7	3	2|2|1|0|0|0|0|0|0|0|1|1|0|0|0|0|0|0|0|2|0|0|0|0	1	1	1	1	1	6.81	18.67	0	Novel	AP-MS	Virus-Host
NSP10		P09622	NSP10_P09622	Dihydrolipoyl dehydrogenase, mitochondrial (EC 1.8.1.4) (Dihydrolipoamide dehydrogenase) (Glycine cleavage system L protein)	DLD	509	DLDH_HUMAN	2|4|3	9	3	3	1|1|0|1|0|1|0|0|0|0|0|0|0|0|0|0|0|0|0|0|0|0|0|0	0.98	1	0.98	1	0.98	2.95	18	0	Novel	BioID-MS	Virus-Host
NSP10		P0CG39	NSP10_P0CG39	POTE ankyrin domain family member J	POTEJ	1038	POTEJ_HUMAN	30|27|33	90	30	3	5|0|0|0|0|0|0|0|0|6|0|0|0|0|6|0|19|23|0|0|7|7|0|0	0.99	0.99	0.99	0.99	0.99	4.09	9.86	0	Novel	BioID-MS	Virus-Host
NSP10		P0DN76	NSP10_P0DN76	Splicing factor U2AF 35 kDa subunit-like protein (U2 small nuclear RNA auxiliary factor 1-like protein 5)	U2AF1L5	240	U2AF5_HUMAN	4|2|2	8	2.67	3	0|0|0|0|0|0|0|0|0|0|0|0|0|0|0|0|0|0|1|0|0|0|0|0	0.99	1	0.99	1	0.99	3.89	26.67	0	Novel	BioID-MS	Virus-Host
NSP10		P0DP24	NSP10_P0DP24	Calmodulin-2	CALM2	149	CALM2_HUMAN	10|8|8	26	8.67	3	2|3|3|2|2|1|0|0|2|0|1|2|1|1|3|3|8|9|1|1|1|1|2|1	0.9	0.95	0.9	0.95	0.9	1.92	4.16	0.01	Novel	BioID-MS	Virus-Host
NSP10		P0NP10	NSP10_P0NP10	NSP10	NSP10	140	NSP10_SARS2	26|28|28	82	27.33	3	0|0|0|0|0|0|0|0|0|0|0|0|0|0|0|0|0|0|0|0|0|0|0|0	1	1	1	1	1	41.1	273.33	0	Novel	AP-MS	Virus-Host
NSP10		P0NP10	NSP10_P0NP10	NSP10	NSP10	140	NSP10_SARS2	17|18|17	52	17.33	3	0|0|0|0|0|0|0|0|0|0|0|0|0|0|0|0|0|0|0|0|0|0|0|0	1	1	1	1	1	27.65	173.33	0	Novel	BioID-MS	Virus-Host
NSP10		P11388	NSP10_P11388	DNA topoisomerase 2-alpha (EC 5.6.2.2) (DNA topoisomerase II, alpha isozyme)	TOP2A	1531	TOP2A_HUMAN	3|3|2	8	2.67	3	0|0|0|1|0|0|0|0|0|0|0|0|0|0|0|0|0|0|0|1|0|0|0|0	0.99	1	0.99	1	0.99	4.11	26.67	0	Novel	AP-MS	Virus-Host
NSP10		P11388	NSP10_P11388	DNA topoisomerase 2-alpha (EC 5.6.2.2) (DNA topoisomerase II, alpha isozyme)	TOP2A	1531	TOP2A_HUMAN	4|2|2	8	2.67	3	0|0|0|0|0|0|0|0|0|0|0|0|0|0|0|0|0|0|1|0|0|0|0|0	0.99	1	0.99	1	0.99	3.89	26.67	0	Novel	BioID-MS	Virus-Host
NSP10		P12268	NSP10_P12268	Inosine-5'-monophosphate dehydrogenase 2 (IMP dehydrogenase 2) (IMPD 2) (IMPDH 2) (EC 1.1.1.205) (IMPDH-II)	IMPDH2	514	IMDH2_HUMAN	4|4|2	10	3.33	3	0|0|0|0|0|0|0|0|0|0|0|0|0|0|0|0|0|0|0|0|0|0|0|0	0.99	1	0.99	1	0.99	4.11	33.33	0	Novel	AP-MS	Virus-Host
NSP10		P13797	NSP10_P13797	Plastin-3 (T-plastin)	PLS3	630	PLST_HUMAN	3|2|2	7	2.33	3	0|0|0|0|0|0|0|0|0|1|0|0|0|0|2|0|0|0|0|0|0|2|0|0	0.92	0.97	0.92	0.97	0.92	2.23	11.2	0.01	Novel	BioID-MS	Virus-Host
NSP10		P13987	NSP10_P13987	CD59 glycoprotein (1F5 antigen) (20 kDa homologous restriction factor) (HRF-20) (HRF20) (MAC-inhibitory protein) (MAC-IP) (MEM43 antigen) (Membrane attack complex inhibition factor) (MACIF) (Membrane inhibitor of reactive lysis) (MIRL) (Protectin) (CD antigen CD59)	CD59	128	CD59_HUMAN	4|4|3	11	3.67	3	0|0|0|0|0|0|0|0|0|0|0|0|0|0|0|0|0|0|0|0|0|0|0|0	1	1	1	1	1	5.95	36.67	0	Novel	AP-MS	Virus-Host
NSP10		P14649	NSP10_P14649	Myosin light chain 6B (Myosin light chain 1 slow-twitch muscle A isoform) (MLC1sa) (Smooth muscle and nonmuscle myosin light chain alkali 6B)	MYL6B	208	MYL6B_HUMAN	4|5|5	14	4.67	3	0|0|0|0|3|2|0|0|0|0|0|0|0|0|0|0|6|3|0|0|0|0|0|0	0.94	0.95	0.94	0.95	0.94	2.4	8	0.01	Novel	BioID-MS	Virus-Host
NSP10		P14678	NSP10_P14678	Small nuclear ribonucleoprotein-associated proteins B and B' (snRNP-B) (Sm protein B/B') (Sm-B/B') (SmB/B')	SNRPB	240	RSMB_HUMAN	5|6|6	17	5.67	3	0|0|1|0|0|2|0|2|2|0|0|0|0|1|0|0|0|1|4|2|2|3|3|1	0.95	0.97	0.95	0.97	0.95	2.41	5.67	0.01	Novel	BioID-MS	Virus-Host
NSP10		P14927	NSP10_P14927	Cytochrome b-c1 complex subunit 7 (Complex III subunit 7) (Complex III subunit VII) (QP-C) (Ubiquinol-cytochrome c reductase complex 14 kDa protein)	UQCRB	111	QCR7_HUMAN	4|4|3	11	3.67	3	0|0|0|0|0|0|0|0|0|0|0|0|0|0|0|0|0|0|0|0|0|0|0|0	1	1	1	1	1	5.95	36.67	0	Novel	AP-MS	Virus-Host
NSP10		P14927	NSP10_P14927	Cytochrome b-c1 complex subunit 7 (Complex III subunit 7) (Complex III subunit VII) (QP-C) (Ubiquinol-cytochrome c reductase complex 14 kDa protein)	UQCRB	111	QCR7_HUMAN	2|4|2	8	2.67	3	0|0|0|0|0|0|0|0|0|0|0|0|0|0|0|0|0|0|0|0|0|0|0|0	0.99	1	0.99	1	0.99	3.89	26.67	0	Novel	BioID-MS	Virus-Host
NSP10		P18583	NSP10_P18583	Protein SON (Bax antagonist selected in saccharomyces 1) (BASS1) (Negative regulatory element-binding protein) (NRE-binding protein) (Protein DBP-5) (SON3)	SON	2426	SON_HUMAN	4|6|4	14	4.67	3	1|0|1|0|2|1|0|0|0|0|0|0|0|0|0|0|0|0|1|2|0|0|0|0	0.99	1	0.99	1	0.99	4.74	14	0	Novel	BioID-MS	Virus-Host
NSP10		P20340	NSP10_P20340	Ras-related protein Rab-6A (Rab-6)	RAB6A	208	RAB6A_HUMAN	2|3|3	8	2.67	3	1|0|0|0|0|0|0|0|0|0|0|0|0|0|0|0|0|0|0|0|0|0|0|0	0.99	1	0.99	1	0.99	4.11	26.67	0	Novel	AP-MS	Virus-Host
NSP10		P20340	NSP10_P20340	Ras-related protein Rab-6A (Rab-6)	RAB6A	208	RAB6A_HUMAN	2|3|2	7	2.33	3	0|0|0|0|0|0|0|0|0|0|0|0|0|0|0|0|0|0|0|0|0|0|0|0	0.99	1	0.99	1	0.99	3.89	23.33	0	Novel	BioID-MS	Virus-Host
NSP10		P21108	NSP10_P21108	Ribose-phosphate pyrophosphokinase 3 (EC 2.7.6.1) (Phosphoribosyl pyrophosphate synthase 1-like 1) (PRPS1-like 1) (Phosphoribosyl pyrophosphate synthase III) (PRS-III)	PRPS1L1	318	PRPS3_HUMAN	2|3|2	7	2.33	3	0|0|0|0|0|0|0|0|0|0|0|0|0|0|0|0|0|0|0|0|0|0|0|0	0.99	1	0.99	1	0.99	3.89	23.33	0	Novel	BioID-MS	Virus-Host
NSP10		P29966	NSP10_P29966	Myristoylated alanine-rich C-kinase substrate (MARCKS) (Protein kinase C substrate, 80 kDa protein, light chain) (80K-L protein) (PKCSL)	MARCKS	332	MARCS_HUMAN	6|4|5	15	5	3	0|0|1|0|0|1|0|0|5|1|3|1|0|0|0|0|0|0|0|0|0|0|1|0	0.95	0.98	0.95	0.98	0.95	2.51	9.23	0.01	Novel	BioID-MS	Virus-Host
NSP10		P32189	NSP10_P32189	Glycerol kinase (GK) (Glycerokinase) (EC 2.7.1.30) (ATP:glycerol 3-phosphotransferase)	GK	559	GLPK_HUMAN	10|8|12	30	10	3	0|0|0|0|0|0|0|0|0|0|0|0|0|0|0|0|0|0|0|0|0|0|0|0	1	1	1	1	1	14.19	100	0	Novel	AP-MS	Virus-Host
NSP10		P33240	NSP10_P33240	Cleavage stimulation factor subunit 2 (CF-1 64 kDa subunit) (Cleavage stimulation factor 64 kDa subunit) (CSTF 64 kDa subunit) (CstF-64)	CSTF2	577	CSTF2_HUMAN	7|6|8	21	7	3	3|2|1|2|2|2|0|2|2|3|3|0|4|2|0|0|0|0|1|1|0|1|3|4	0.97	1	0.97	1	0.97	2.66	4.42	0.01	Novel	BioID-MS	Virus-Host
NSP10		P33993	NSP10_P33993	DNA replication licensing factor MCM7 (EC 3.6.4.12) (CDC47 homolog) (P1.1-MCM3)	MCM7	719	MCM7_HUMAN	3|4|4	11	3.67	3	1|0|0|0|2|0|0|2|0|0|0|0|3|3|0|0|0|0|0|0|0|1|0|0	0.92	0.94	0.92	0.94	0.92	1.93	7.33	0.01	Novel	BioID-MS	Virus-Host
NSP10		P35659	NSP10_P35659	Protein DEK	DEK	375	DEK_HUMAN	4|3|3	10	3.33	3	0|0|0|0|0|0|0|0|0|0|0|0|0|1|0|0|0|0|0|1|0|0|0|0	1	1	1	1	1	5.73	33.33	0	Novel	BioID-MS	Virus-Host
NSP10		P36776	NSP10_P36776	Lon protease homolog, mitochondrial (EC 3.4.21.53) (LONHs) (Lon protease-like protein) (LONP) (Mitochondrial ATP-dependent protease Lon) (Serine protease 15)	LONP1	959	LONM_HUMAN	5|5|4	14	4.67	3	0|0|0|0|0|1|0|0|0|0|0|0|1|0|1|0|0|0|0|0|0|0|0|0	1	1	1	1	1	7.03	37.33	0	Novel	BioID-MS	Virus-Host
NSP10		P42285	NSP10_P42285	Exosome RNA helicase MTR4 (EC 3.6.4.13) (ATP-dependent RNA helicase DOB1) (ATP-dependent RNA helicase SKIV2L2) (Superkiller viralicidic activity 2-like 2) (TRAMP-like complex helicase)	MTREX	1042	MTREX_HUMAN	35|31|33	99	33	3	15|12|17|16|16|18|3|11|4|5|3|6|3|4|3|3|0|0|22|13|12|11|7|6	0.92	0.97	0.92	0.97	0.92	1.82	3.77	0.01	Novel	BioID-MS	Virus-Host
NSP10		P42704	NSP10_P42704	Leucine-rich PPR motif-containing protein, mitochondrial (130 kDa leucine-rich protein) (LRP 130) (GP130)	LRPPRC	1394	LPPRC_HUMAN	3|5|4	12	4	3	0|0|0|0|0|0|0|0|0|0|0|0|0|0|0|0|0|0|0|0|0|0|0|0	1	1	1	1	1	5.73	40	0	Novel	BioID-MS	Virus-Host
NSP10		P49006	NSP10_P49006	MARCKS-related protein (MARCKS-like protein 1) (Macrophage myristoylated alanine-rich C kinase substrate) (Mac-MARCKS) (MacMARCKS)	MARCKSL1	195	MRP_HUMAN	4|3|4	11	3.67	3	2|2|1|2|1|1|1|2|1|1|1|1|0|0|0|0|0|0|0|0|0|0|0|0	0.92	0.95	0.92	0.95	0.92	1.73	5.5	0.01	Novel	AP-MS	Virus-Host
NSP10		P49006	NSP10_P49006	MARCKS-related protein (MARCKS-like protein 1) (Macrophage myristoylated alanine-rich C kinase substrate) (Mac-MARCKS) (MacMARCKS)	MARCKSL1	195	MRP_HUMAN	3|4|4	11	3.67	3	0|0|0|0|0|0|0|0|0|1|0|0|0|0|0|0|0|0|0|0|0|0|0|0	1	1	1	1	1	5.73	36.67	0	Novel	BioID-MS	Virus-Host
NSP10		P49458	NSP10_P49458	Signal recognition particle 9 kDa protein (SRP9)	SRP9	86	SRP09_HUMAN	2|2|2	6	2	3	0|0|0|0|0|0|0|0|0|0|0|1|0|0|0|0|0|0|0|0|0|0|0|0	0.98	0.98	0.98	0.98	0.98	3.89	20	0	Novel	BioID-MS	Virus-Host
NSP10		P49821	NSP10_P49821	NADH dehydrogenase [ubiquinone] flavoprotein 1, mitochondrial (EC 7.1.1.2) (Complex I-51kD) (CI-51kD) (NADH dehydrogenase flavoprotein 1) (NADH-ubiquinone oxidoreductase 51 kDa subunit)	NDUFV1	464	NDUV1_HUMAN	3|2|4	9	3	3	0|0|0|0|0|0|0|0|0|0|0|0|0|0|0|0|0|0|0|0|0|0|0|0	0.99	1	0.99	1	0.99	4.11	30	0	Novel	AP-MS	Virus-Host
NSP10		P50148	NSP10_P50148	Guanine nucleotide-binding protein G(q) subunit alpha (Guanine nucleotide-binding protein alpha-q)	GNAQ	359	GNAQ_HUMAN	4|3|3	10	3.33	3	0|0|0|0|0|0|0|0|0|0|0|0|0|0|0|0|0|0|0|0|0|0|0|0	1	1	1	1	1	5.95	33.33	0	Novel	AP-MS	Virus-Host
NSP10		P50454	NSP10_P50454	Serpin H1 (47 kDa heat shock protein) (Arsenic-transactivated protein 3) (AsTP3) (Cell proliferation-inducing gene 14 protein) (Collagen-binding protein) (Colligin) (Rheumatoid arthritis-related antigen RA-A47)	SERPINH1	418	SERPH_HUMAN	11|10|11	32	10.67	3	4|3|4|5|6|4|3|5|3|0|1|3|0|0|0|0|2|2|0|1|2|3|1|0	0.99	0.99	0.99	0.99	0.99	3.78	4.92	0	Novel	BioID-MS	Virus-Host
NSP10		P51116	NSP10_P51116	Fragile X mental retardation syndrome-related protein 2	FXR2	673	FXR2_HUMAN	12|7|8	27	9	3	0|0|0|2|0|0|0|2|0|0|0|0|0|0|0|0|1|4|2|0|0|0|0|0	1	1	1	1	1	5.02	19.64	0	Novel	AP-MS	Virus-Host
NSP10		P51116	NSP10_P51116	Fragile X mental retardation syndrome-related protein 2	FXR2	673	FXR2_HUMAN	3|3|3	9	3	3	0|0|0|0|0|0|0|0|0|0|0|0|0|0|0|0|0|0|0|0|0|0|0|0	1	1	1	1	1	5.73	30	0	Novel	BioID-MS	Virus-Host
NSP10		P52298	NSP10_P52298	Nuclear cap-binding protein subunit 2 (20 kDa nuclear cap-binding protein) (Cell proliferation-inducing gene 55 protein) (NCBP 20 kDa subunit) (CBP20) (NCBP-interacting protein 1) (NIP1)	NCBP2	156	NCBP2_HUMAN	3|3|3	9	3	3	0|0|0|0|0|1|0|0|0|0|0|0|0|0|0|0|0|0|0|0|0|0|0|0	1	1	1	1	1	5.73	30	0	Novel	BioID-MS	Virus-Host
NSP10		P54886	NSP10_P54886	Delta-1-pyrroline-5-carboxylate synthase (P5CS) (Aldehyde dehydrogenase family 18 member A1) [Includes: Glutamate 5-kinase (GK) (EC 2.7.2.11) (Gamma-glutamyl kinase); Gamma-glutamyl phosphate reductase (GPR) (EC 1.2.1.41) (Glutamate-5-semialdehyde dehydrogenase) (Glutamyl-gamma-semialdehyde dehydrogenase)]	ALDH18A1	795	P5CS_HUMAN	7|12|14	33	11	3	6|3|5|7|5|3|0|1|1|3|0|0|0|0|0|0|0|0|0|0|1|0|1|1	0.95	0.99	0.95	0.99	0.95	2.08	7.14	0.01	Novel	BioID-MS	Virus-Host
NSP10		P56134	NSP10_P56134	ATP synthase subunit f, mitochondrial (ATP synthase membrane subunit f)	ATP5MF	94	ATPK_HUMAN	2|2|2	6	2	3	0|0|0|0|0|0|0|0|0|0|0|0|0|0|0|0|0|0|0|0|0|0|0|0	0.98	0.98	0.98	0.98	0.98	4.11	20	0	Novel	AP-MS	Virus-Host
NSP10		P56134	NSP10_P56134	ATP synthase subunit f, mitochondrial (ATP synthase membrane subunit f)	ATP5MF	94	ATPK_HUMAN	2|2|2	6	2	3	0|0|0|0|0|0|0|0|0|0|0|0|0|0|0|0|0|0|0|0|0|0|0|0	0.98	0.98	0.98	0.98	0.98	3.89	20	0	Novel	BioID-MS	Virus-Host
NSP10		P56270	NSP10_P56270	Myc-associated zinc finger protein (MAZI) (Pur-1) (Purine-binding transcription factor) (Serum amyloid A-activating factor-1) (SAF-1) (Transcription factor Zif87) (ZF87) (Zinc finger protein 801)	MAZ	477	MAZ_HUMAN	3|2|3	8	2.67	3	0|0|0|1|0|0|0|0|0|0|0|0|0|0|0|0|0|0|0|0|0|0|0|2	0.98	0.99	0.98	0.99	0.98	3.33	21.33	0	Novel	BioID-MS	Virus-Host
NSP10		P57052	NSP10_P57052	Splicing regulator RBM11 (RNA-binding motif protein 11)	RBM11	281	RBM11_HUMAN	2|2|2	6	2	3	0|0|0|0|1|0|0|0|0|0|0|0|0|0|0|0|0|0|2|0|0|1|1|0	0.91	0.91	0.91	0.91	0.91	2.31	9.6	0.01	Novel	BioID-MS	Virus-Host
NSP10		P61006	NSP10_P61006	Ras-related protein Rab-8A (Oncogene c-mel)	RAB8A	207	RAB8A_HUMAN	5|5|5	15	5	3	0|0|0|1|0|0|0|0|0|1|1|0|0|0|0|0|0|0|0|0|0|0|0|0	1	1	1	1	1	8.91	40	0	Novel	AP-MS	Virus-Host
NSP10		P61019	NSP10_P61019	Ras-related protein Rab-2A	RAB2A	212	RAB2A_HUMAN	3|4|5	12	4	3	0|0|0|0|0|0|0|0|0|0|0|0|0|0|0|0|0|0|0|0|0|0|0|0	1	1	1	1	1	5.95	40	0	Novel	AP-MS	Virus-Host
NSP10		P61026	NSP10_P61026	Ras-related protein Rab-10 (EC 3.6.5.2)	RAB10	200	RAB10_HUMAN	5|5|6	16	5.33	3	0|0|1|0|0|0|0|0|0|0|0|0|0|0|0|0|0|0|0|0|0|0|0|0	1	1	1	1	1	9.37	53.33	0	Novel	AP-MS	Virus-Host
NSP10		P61026	NSP10_P61026	Ras-related protein Rab-10 (EC 3.6.5.2)	RAB10	200	RAB10_HUMAN	2|2|2	6	2	3	0|1|0|1|0|0|0|0|0|0|0|0|0|0|0|0|0|0|0|0|0|0|0|0	0.98	0.98	0.98	0.98	0.98	3.89	20	0	Novel	BioID-MS	Virus-Host
NSP10		P62249	NSP10_P62249	40S ribosomal protein S16 (Small ribosomal subunit protein uS9)	RPS16	146	RS16_HUMAN	5|4|4	13	4.33	3	1|0|0|0|3|3|0|2|0|0|1|2|0|0|0|0|0|0|0|0|3|3|0|0	0.9	0.94	0.9	0.94	0.9	2.01	5.78	0.01	Novel	BioID-MS	Virus-Host
NSP10		P62995	NSP10_P62995	Transformer-2 protein homolog beta (TRA-2 beta) (TRA2-beta) (hTRA2-beta) (Splicing factor, arginine/serine-rich 10) (Transformer-2 protein homolog B)	TRA2B	288	TRA2B_HUMAN	6|4|4	14	4.67	3	0|0|0|0|0|0|0|0|0|0|0|0|0|0|0|0|0|0|0|0|0|0|0|0	1	1	1	1	1	7.48	46.67	0	Novel	BioID-MS	Virus-Host
NSP10		P63010	NSP10_P63010	AP-2 complex subunit beta (AP105B) (Adaptor protein complex AP-2 subunit beta) (Adaptor-related protein complex 2 subunit beta) (Beta-2-adaptin) (Beta-adaptin) (Clathrin assembly protein complex 2 beta large chain) (Plasma membrane adaptor HA2/AP2 adaptin beta subunit)	AP2B1	937	AP2B1_HUMAN	6|7|11	24	8	3	0|0|0|0|1|0|0|0|2|2|2|1|0|0|0|0|0|0|0|0|4|1|0|0	0.99	1	0.99	1	0.99	4.2	14.77	0	Novel	BioID-MS	Virus-Host
NSP10		P63167	NSP10_P63167	Dynein light chain 1, cytoplasmic (8 kDa dynein light chain) (DLC8) (Dynein light chain LC8-type 1) (Protein inhibitor of neuronal nitric oxide synthase) (PIN)	DYNLL1	89	DYL1_HUMAN	6|6|5	17	5.67	3	2|1|1|1|1|1|0|0|0|2|0|0|0|0|0|1|1|0|5|6|0|0|0|3	0.91	0.92	0.91	0.92	0.91	1.91	5.44	0.01	Novel	BioID-MS	Virus-Host
NSP10		Q04724	NSP10_Q04724	Transducin-like enhancer protein 1 (E(Sp1) homolog) (Enhancer of split groucho-like protein 1) (ESG1)	TLE1	770	TLE1_HUMAN	3|5|3	11	3.67	3	0|0|0|0|0|0|0|0|0|0|0|0|1|1|0|0|0|0|0|0|0|2|0|0	0.99	1	0.99	1	0.99	4.34	22	0	Known	BioID-MS	Virus-Host
NSP10		Q13107	NSP10_Q13107	Ubiquitin carboxyl-terminal hydrolase 4 (EC 3.4.19.12) (Deubiquitinating enzyme 4) (Ubiquitin thioesterase 4) (Ubiquitin-specific-processing protease 4) (Ubiquitous nuclear protein homolog)	USP4	963	UBP4_HUMAN	3|3|3	9	3	3	0|0|0|0|0|0|0|0|0|0|0|0|0|0|0|0|0|0|0|0|0|0|0|0	1	1	1	1	1	5.73	30	0	Novel	BioID-MS	Virus-Host
NSP10		Q13523	NSP10_Q13523	Serine/threonine-protein kinase PRP4 homolog (EC 2.7.11.1) (PRP4 kinase) (PRP4 pre-mRNA-processing factor 4 homolog)	PRPF4B	1007	PRP4B_HUMAN	2|3|2	7	2.33	3	0|0|0|0|0|0|0|0|0|0|0|0|0|0|0|0|0|0|0|0|0|0|0|0	0.99	1	0.99	1	0.99	3.89	23.33	0	Novel	BioID-MS	Virus-Host
NSP10		Q13769	NSP10_Q13769	THO complex subunit 5 homolog (Functional spliceosome-associated protein 79) (fSAP79) (NF2/meningioma region protein pK1.3) (Placental protein 39.2) (PP39.2) (hTREX90)	THOC5	683	THOC5_HUMAN	5|7|5	17	5.67	3	0|0|0|0|0|0|1|1|0|0|0|0|0|1|0|0|0|0|0|0|0|0|1|2	1	1	1	1	1	7.89	22.67	0	Known	BioID-MS	Virus-Host
NSP10		Q14254	NSP10_Q14254	Flotillin-2 (Epidermal surface antigen) (ESA) (Membrane component chromosome 17 surface marker 1)	FLOT2	428	FLOT2_HUMAN	7|5|7	19	6.33	3	1|0|0|0|0|0|1|0|0|0|0|0|0|0|0|0|0|0|0|0|0|0|0|0	1	1	1	1	1	9.37	63.33	0	Novel	AP-MS	Virus-Host
NSP10		Q15286	NSP10_Q15286	Ras-related protein Rab-35 (GTP-binding protein RAY) (Ras-related protein Rab-1C)	RAB35	201	RAB35_HUMAN	6|6|7	19	6.33	3	0|0|0|0|0|0|0|0|0|0|0|0|0|0|0|0|0|0|0|0|0|0|0|0	1	1	1	1	1	11.01	63.33	0	Novel	AP-MS	Virus-Host
NSP10		Q16718	NSP10_Q16718	NADH dehydrogenase [ubiquinone] 1 alpha subcomplex subunit 5 (Complex I subunit B13) (Complex I-13kD-B) (CI-13kD-B) (NADH-ubiquinone oxidoreductase 13 kDa-B subunit)	NDUFA5	116	NDUA5_HUMAN	3|4|4	11	3.67	3	0|0|0|0|0|0|0|0|0|0|0|0|0|0|0|0|0|0|0|0|0|0|0|0	1	1	1	1	1	5.95	36.67	0	Novel	AP-MS	Virus-Host
NSP10		Q16795	NSP10_Q16795	NADH dehydrogenase [ubiquinone] 1 alpha subcomplex subunit 9, mitochondrial (Complex I-39kD) (CI-39kD) (NADH-ubiquinone oxidoreductase 39 kDa subunit)	NDUFA9	377	NDUA9_HUMAN	9|10|9	28	9.33	3	1|0|0|0|0|0|0|0|0|0|0|0|0|0|0|0|0|0|0|0|0|0|0|0	1	1	1	1	1	15.76	93.33	0	Novel	AP-MS	Virus-Host
NSP10		Q6P1L8	NSP10_Q6P1L8	39S ribosomal protein L14, mitochondrial (L14mt) (MRP-L14) (39S ribosomal protein L32, mitochondrial) (L32mt) (MRP-L32) (Mitochondrial large ribosomal subunit protein uL14m)	MRPL14	145	RM14_HUMAN	3|2|3	8	2.67	3	0|0|0|0|0|0|0|0|0|0|0|0|0|0|0|0|0|0|0|0|0|0|0|0	0.99	1	0.99	1	0.99	3.89	26.67	0	Novel	BioID-MS	Virus-Host
NSP10		Q71DI3	NSP10_Q71DI3	Histone H3.2 (H3-clustered histone 13) (H3-clustered histone 14) (H3-clustered histone 15) (Histone H3/m) (Histone H3/o)	H3C1	136	H32_HUMAN	5|6|8	19	6.33	3	0|0|0|0|0|0|0|0|0|0|0|0|0|0|0|0|0|0|0|0|0|0|5|4	0.98	0.99	0.98	0.99	0.98	3.64	16.89	0	Novel	BioID-MS	Virus-Host
NSP10		Q7LG56	NSP10_Q7LG56	Ribonucleoside-diphosphate reductase subunit M2 B (EC 1.17.4.1) (TP53-inducible ribonucleotide reductase M2 B) (p53-inducible ribonucleotide reductase small subunit 2-like protein) (p53R2)	RRM2B	351	RIR2B_HUMAN	3|4|4	11	3.67	3	0|0|0|0|0|0|0|0|0|0|0|0|0|0|0|0|0|1|0|0|0|0|0|0	1	1	1	1	1	5.95	36.67	0	Novel	AP-MS	Virus-Host
NSP10		Q8NDH2	NSP10_Q8NDH2	Coiled-coil domain-containing protein 168	CCDC168	2452	CC168_HUMAN	2|2|2	6	2	3	0|0|0|0|0|0|0|0|0|0|0|1|0|0|1|2|0|0|0|0|0|0|0|1	0.91	0.91	0.91	0.91	0.91	2.31	9.6	0.01	Novel	BioID-MS	Virus-Host
NSP10		Q96CW1	NSP10_Q96CW1	AP-2 complex subunit mu (AP-2 mu chain) (Adaptin-mu2) (Adaptor protein complex AP-2 subunit mu) (Adaptor-related protein complex 2 subunit mu) (Clathrin assembly protein complex 2 mu medium chain) (Clathrin coat assembly protein AP50) (Clathrin coat-associated protein AP50) (HA2 50 kDa subunit) (Plasma membrane adaptor AP-2 50 kDa protein)	AP2M1	435	AP2M1_HUMAN	5|4|3	12	4	3	0|0|0|0|0|0|0|1|1|0|0|0|0|0|0|0|0|0|2|0|0|0|0|1	0.99	1	0.99	1	0.99	3.98	19.2	0	Known	BioID-MS	Virus-Host
NSP10		Q9H2B2	NSP10_Q9H2B2	Synaptotagmin-4 (Synaptotagmin IV) (SytIV)	SYT4	425	SYT4_HUMAN	3|2|3	8	2.67	3	0|0|0|0|0|0|0|0|0|0|0|0|0|0|0|0|0|0|0|0|0|0|0|0	0.99	1	0.99	1	0.99	3.89	26.67	0	Novel	BioID-MS	Virus-Host
NSP10		Q9HAV7	NSP10_Q9HAV7	GrpE protein homolog 1, mitochondrial (HMGE) (Mt-GrpE#1)	GRPEL1	217	GRPE1_HUMAN	9|11|9	29	9.67	3	1|1|0|1|0|1|0|0|0|0|0|1|0|0|0|1|0|0|0|0|1|2|0|0	1	1	1	1	1	11.87	25.78	0	Known	BioID-MS	Virus-Host
NSP10		Q9HCD5	NSP10_Q9HCD5	Nuclear receptor coactivator 5 (NCoA-5) (Coactivator independent of AF-2) (CIA)	NCOA5	579	NCOA5_HUMAN	3|3|4	10	3.33	3	0|0|0|0|0|0|0|0|0|0|0|0|0|0|0|0|0|0|0|0|0|0|0|0	1	1	1	1	1	5.73	33.33	0	Novel	BioID-MS	Virus-Host
NSP10		Q9P0J0	NSP10_Q9P0J0	NADH dehydrogenase [ubiquinone] 1 alpha subcomplex subunit 13 (Cell death regulatory protein GRIM-19) (Complex I-B16.6) (CI-B16.6) (Gene associated with retinoic and interferon-induced mortality 19 protein) (GRIM-19) (Gene associated with retinoic and IFN-induced mortality 19 protein) (NADH-ubiquinone oxidoreductase B16.6 subunit)	NDUFA13	144	NDUAD_HUMAN	4|4|4	12	4	3	0|0|0|0|0|0|0|0|1|0|0|0|0|0|0|0|0|0|0|0|0|0|0|0	1	1	1	1	1	7.69	40	0	Novel	AP-MS	Virus-Host
NSP10		Q9UHB6	NSP10_Q9UHB6	LIM domain and actin-binding protein 1 (Epithelial protein lost in neoplasm)	LIMA1	759	LIMA1_HUMAN	37|36|38	111	37	3	2|3|3|3|5|0|2|1|0|0|0|1|4|0|5|2|12|19|10|12|15|17|18|17	0.99	0.99	0.99	0.99	0.99	4.43	5.88	0	Known	AP-MS	Virus-Host
NSP10		Q9ULJ8	NSP10_Q9ULJ8	Neurabin-1 (Neurabin-I) (Neural tissue-specific F-actin-binding protein I) (Protein phosphatase 1 regulatory subunit 9A)	PPP1R9A	1098	NEB1_HUMAN	7|7|7	21	7	3	0|0|0|0|0|0|0|0|0|0|0|0|0|0|0|0|0|0|0|0|0|0|0|0	1	1	1	1	1	12.61	70	0	Novel	AP-MS	Virus-Host
NSP10		Q9Y512	NSP10_Q9Y512	Sorting and assembly machinery component 50 homolog (Transformation-related gene 3 protein) (TRG-3)	SAMM50	469	SAM50_HUMAN	5|5|4	14	4.67	3	0|0|0|0|0|0|0|0|0|0|0|0|0|0|0|0|0|0|0|0|0|0|0|0	1	1	1	1	1	7.69	46.67	0	Novel	AP-MS	Virus-Host
NSP11		P62937	NSP11_P62937	Peptidyl-prolyl cis-trans isomerase A (PPIase A) (EC 5.2.1.8) (Cyclophilin A) (Cyclosporin A-binding protein) (Rotamase A) [Cleaved into: Peptidyl-prolyl cis-trans isomerase A, N-terminally processed]	PPIA	165	PPIA_HUMAN	8|5|8	21	7	3	0|1|0|0|0|0|0|0|0|0|0|1|0|0|0|0|0|1|2|0|0|0|2|0	1	1	1	1	1	6.18	24	0	Novel	AP-MS	Virus-Host
NSP11		P62937	NSP11_P62937	Peptidyl-prolyl cis-trans isomerase A (PPIase A) (EC 5.2.1.8) (Cyclophilin A) (Cyclosporin A-binding protein) (Rotamase A) [Cleaved into: Peptidyl-prolyl cis-trans isomerase A, N-terminally processed]	PPIA	165	PPIA_HUMAN	4|3|4	11	3.67	3	0|0|1|0|0|0|0|0|0|0|0|0|0|0|0|0|0|0|0|0|0|0|0|0	1	1	1	1	1	5.73	36.67	0	Novel	BioID-MS	Virus-Host
NSP11		O00159	NSP11_O00159	Unconventional myosin-Ic (Myosin I beta) (MMI-beta) (MMIb)	MYO1C	1063	MYO1C_HUMAN	25|19|18	62	20.67	3	0|0|0|0|0|0|0|0|0|0|0|0|1|0|0|0|0|0|0|0|0|0|0|1	1	1	1	1	1	29.35	206.67	0	Novel	AP-MS	Virus-Host
NSP11		O00264	NSP11_O00264	Membrane-associated progesterone receptor component 1 (mPR) (Dap1) (IZA)	PGRMC1	195	PGRC1_HUMAN	5|2|4	11	3.67	3	0|0|0|0|0|0|0|0|0|0|0|0|0|0|0|0|0|0|0|0|0|0|0|0	0.99	1	0.99	1	0.99	4.11	36.67	0	Novel	AP-MS	Virus-Host
NSP11		O00264	NSP11_O00264	Membrane-associated progesterone receptor component 1 (mPR) (Dap1) (IZA)	PGRMC1	195	PGRC1_HUMAN	3|3|2	8	2.67	3	0|0|1|0|0|0|0|0|0|0|0|0|0|0|0|0|0|0|0|0|0|0|0|0	0.99	1	0.99	1	0.99	3.89	26.67	0	Novel	BioID-MS	Virus-Host
NSP11		O43795	NSP11_O43795	Unconventional myosin-Ib (MYH-1c) (Myosin I alpha) (MMI-alpha) (MMIa)	MYO1B	1136	MYO1B_HUMAN	26|27|32	85	28.33	3	0|0|0|0|0|0|0|0|0|0|0|0|1|0|0|0|0|0|0|1|0|0|0|0	1	1	1	1	1	41.1	283.33	0	Novel	AP-MS	Virus-Host
NSP11		P13667	NSP11_P13667	Protein disulfide-isomerase A4 (EC 5.3.4.1) (Endoplasmic reticulum resident protein 70) (ER protein 70) (ERp70) (Endoplasmic reticulum resident protein 72) (ER protein 72) (ERp-72) (ERp72)	PDIA4	645	PDIA4_HUMAN	4|2|4	10	3.33	3	0|0|0|0|0|0|0|0|0|0|0|0|0|0|0|0|0|0|0|0|0|0|0|0	0.99	1	0.99	1	0.99	4.11	33.33	0	Novel	AP-MS	Virus-Host
NSP11		Q00059	NSP11_Q00059	Transcription factor A, mitochondrial (mtTFA) (Mitochondrial transcription factor 1) (MtTF1) (Transcription factor 6) (TCF-6) (Transcription factor 6-like 2)	TFAM	246	TFAM_HUMAN	6|8|6	20	6.67	3	3|1|0|1|2|1|1|1|0|0|0|0|0|0|0|0|0|0|0|0|0|0|0|0	1	1	1	1	1	6	16	0	Novel	AP-MS	Virus-Host
NSP11		Q01813	NSP11_Q01813	ATP-dependent 6-phosphofructokinase, platelet type (ATP-PFK) (PFK-P) (EC 2.7.1.11) (6-phosphofructokinase type C) (Phosphofructo-1-kinase isozyme C) (PFK-C) (Phosphohexokinase)	PFKP	784	PFKAP_HUMAN	8|8|9	25	8.33	3	0|0|0|0|0|0|0|0|0|0|0|0|0|0|0|0|0|0|1|0|0|0|1|0	1	1	1	1	1	14.19	83.33	0	Novel	AP-MS	Virus-Host
NSP11		Q15293	NSP11_Q15293	Reticulocalbin-1	RCN1	331	RCN1_HUMAN	4|4|2	10	3.33	3	0|0|0|0|0|0|0|0|0|0|0|0|0|0|0|0|0|0|0|0|0|0|0|0	0.99	1	0.99	1	0.99	4.11	33.33	0	Novel	AP-MS	Virus-Host
NSP11		O00567	NSP11_O00567	Nucleolar protein 56 (Nucleolar protein 5A)	NOP56	594	NOP56_HUMAN	8|10|7	25	8.33	3	2|0|1|2|1|3|2|0|1|2|0|1|4|0|1|1|1|0|0|0|1|0|4|5	0.99	1	0.99	1	0.99	3.52	6.25	0	Novel	AP-MS	Virus-Host
NSP11		O14562	NSP11_O14562	Ubiquitin domain-containing protein UBFD1 (Ubiquitin-binding protein homolog)	UBFD1	309	UBFD1_HUMAN	3|4|3	10	3.33	3	1|1|2|0|0|0|0|0|0|0|0|1|0|0|0|0|0|0|1|0|0|0|1|0	0.99	1	0.99	1	0.99	4.11	11.43	0	Novel	BioID-MS	Virus-Host
NSP11		O15173	NSP11_O15173	Membrane-associated progesterone receptor component 2 (Progesterone membrane-binding protein) (Steroid receptor protein DG6)	PGRMC2	223	PGRC2_HUMAN	3|5|5	13	4.33	3	0|1|1|0|0|0|0|0|2|0|0|1|0|0|3|1|2|0|0|1|1|1|1|0	0.95	0.99	0.95	0.99	0.95	1.79	6.93	0.01	Novel	BioID-MS	Virus-Host
NSP11		O43290	NSP11_O43290	U4/U6.U5 tri-snRNP-associated protein 1 (SNU66 homolog) (hSnu66) (Squamous cell carcinoma antigen recognized by T-cells 1) (SART-1) (hSART-1) (U4/U6.U5 tri-snRNP-associated 110 kDa protein) (allergen Hom s 1)	SART1	800	SNUT1_HUMAN	18|18|18	54	18	3	1|3|3|1|2|3|0|0|1|0|0|0|13|10|0|1|0|0|9|9|0|0|4|2	0.98	0.98	0.98	0.98	0.98	3.74	6.97	0	Novel	BioID-MS	Virus-Host
NSP11		O60502	NSP11_O60502	Protein O-GlcNAcase (OGA) (EC 3.2.1.169) (Beta-N-acetylglucosaminidase) (Beta-N-acetylhexosaminidase) (Beta-hexosaminidase) (Meningioma-expressed antigen 5) (N-acetyl-beta-D-glucosaminidase) (N-acetyl-beta-glucosaminidase) (Nuclear cytoplasmic O-GlcNAcase and acetyltransferase) (NCOAT)	OGA	916	OGA_HUMAN	13|12|9	34	11.33	3	1|0|0|0|0|1|0|2|0|0|0|1|0|0|2|2|0|0|0|0|1|0|0|0	1	1	1	1	1	11.41	27.2	0	Novel	BioID-MS	Virus-Host
NSP11		O60573	NSP11_O60573	Eukaryotic translation initiation factor 4E type 2 (eIF-4E type 2) (eIF4E type 2) (Eukaryotic translation initiation factor 4E homologous protein) (Eukaryotic translation initiation factor 4E-like 3) (eIF4E-like protein 4E-LP) (mRNA cap-binding protein 4EHP) (h4EHP) (mRNA cap-binding protein type 3)	EIF4E2	245	IF4E2_HUMAN	8|11|8	27	9	3	1|2|0|2|1|1|0|2|2|3|2|0|0|0|4|4|3|3|0|0|0|3|6|6	0.95	0.99	0.95	0.99	0.95	2.61	4.8	0.01	Novel	BioID-MS	Virus-Host
NSP11		O60925	NSP11_O60925	Prefoldin subunit 1	PFDN1	122	PFD1_HUMAN	4|4|4	12	4	3	0|0|0|0|0|0|0|0|0|0|0|0|1|0|0|1|0|0|0|0|0|0|0|0	1	1	1	1	1	7.48	40	0	Novel	BioID-MS	Virus-Host
NSP11		O75367	NSP11_O75367	Core histone macro-H2A.1 (Histone macroH2A1) (mH2A1) (Histone H2A.y) (H2A/y) (Medulloblastoma antigen MU-MB-50.205)	MACROH2A1	372	H2AY_HUMAN	3|4|4	11	3.67	3	0|0|0|0|0|0|1|0|0|0|0|0|0|0|0|0|0|0|0|0|0|0|0|0	1	1	1	1	1	5.73	36.67	0	Novel	BioID-MS	Virus-Host
NSP11		O94788	NSP11_O94788	Retinal dehydrogenase 2 (RALDH 2) (RalDH2) (EC 1.2.1.36) (Aldehyde dehydrogenase family 1 member A2) (Retinaldehyde-specific dehydrogenase type 2) (RALDH(II))	ALDH1A2	518	AL1A2_HUMAN	13|14|12	39	13	3	3|3|3|0|3|4|0|1|3|2|2|2|0|0|10|5|0|2|0|0|1|2|4|4	0.98	0.99	0.98	0.99	0.98	3.76	5.78	0	Novel	BioID-MS	Virus-Host
NSP11		O95613	NSP11_O95613	Pericentrin (Kendrin) (Pericentrin-B)	PCNT	3336	PCNT_HUMAN	4|3|4	11	3.67	3	0|1|0|0|1|1|0|0|0|0|0|0|0|0|0|0|0|0|0|0|0|0|0|0	1	1	1	1	1	5.31	29.33	0	Novel	BioID-MS	Virus-Host
NSP11		O95817	NSP11_O95817	BAG family molecular chaperone regulator 3 (BAG-3) (Bcl-2-associated athanogene 3) (Bcl-2-binding protein Bis) (Docking protein CAIR-1)	BAG3	575	BAG3_HUMAN	7|10|6	23	7.67	3	1|0|2|0|4|2|0|0|0|0|0|0|0|0|3|1|1|0|0|0|0|0|3|3	0.98	1	0.98	1	0.98	3.21	9.2	0	Novel	BioID-MS	Virus-Host
NSP11		P02768	NSP11_P02768	Albumin	ALB	609	ALBU_HUMAN	9|9|7	25	8.33	3	0|0|0|0|0|0|0|0|0|0|0|0|0|0|0|0|0|0|0|0|0|0|0|0	1	1	1	1	1	12.61	83.33	0	Novel	AP-MS	Virus-Host
NSP11		P02768	NSP11_P02768	Albumin	ALB	609	ALBU_HUMAN	3|3|3	9	3	3	0|0|0|0|0|0|0|0|0|0|0|0|0|0|0|0|0|0|0|0|0|0|0|0	1	1	1	1	1	5.73	30	0	Novel	BioID-MS	Virus-Host
NSP11		P05141	NSP11_P05141	ADP/ATP translocase 2 (ADP,ATP carrier protein 2) (ADP,ATP carrier protein, fibroblast isoform) (Adenine nucleotide translocator 2) (ANT 2) (Solute carrier family 25 member 5) [Cleaved into: ADP/ATP translocase 2, N-terminally processed]	SLC25A5	298	ADT2_HUMAN	13|16|15	44	14.67	3	6|3|5|7|6|7|4|7|6|4|1|1|0|0|0|0|0|0|0|0|6|5|5|4	0.97	0.99	0.97	0.99	0.97	2.87	4.57	0.01	Novel	BioID-MS	Virus-Host
NSP11		P06733	NSP11_P06733	Alpha-enolase (EC 4.2.1.11) (2-phospho-D-glycerate hydro-lyase) (C-myc promoter-binding protein) (Enolase 1) (MBP-1) (MPB-1) (Non-neural enolase) (NNE) (Phosphopyruvate hydratase) (Plasminogen-binding protein)	ENO1	434	ENOA_HUMAN	21|21|19	61	20.33	3	5|4|4|6|4|3|1|4|3|7|4|2|8|3|5|4|4|11|3|4|5|5|4|4	1	1	1	1	1	8.89	4.56	0	Novel	BioID-MS	Virus-Host
NSP11		P07355	NSP11_P07355	Annexin A2 (Annexin II) (Annexin-2) (Calpactin I heavy chain) (Calpactin-1 heavy chain) (Chromobindin-8) (Lipocortin II) (Placental anticoagulant protein IV) (PAP-IV) (Protein I) (p36)	ANXA2	339	ANXA2_HUMAN	5|5|5	15	5	3	1|0|0|0|0|0|3|3|0|3|0|0|0|0|0|0|0|0|0|0|3|0|1|1	0.95	0.95	0.95	0.95	0.95	3.01	8	0.01	Novel	BioID-MS	Virus-Host
NSP11		P07737	NSP11_P07737	Profilin-1 (Epididymis tissue protein Li 184a) (Profilin I)	PFN1	140	PROF1_HUMAN	3|5|3	11	3.67	3	1|2|3|1|2|2|0|0|0|0|0|0|0|0|0|0|0|0|0|0|1|1|0|1	0.9	0.99	0.9	0.99	0.9	1.78	6.29	0.01	Novel	BioID-MS	Virus-Host
NSP11		P07947	NSP11_P07947	Tyrosine-protein kinase Yes (EC 2.7.10.2) (Proto-oncogene c-Yes) (p61-Yes)	YES1	543	YES_HUMAN	8|8|8	24	8	3	6|6|5|0|0|4|0|0|3|6|5|5|0|0|0|0|0|0|0|0|0|0|0|0	0.92	0.92	0.92	0.92	0.92	2.46	4.8	0.01	Novel	AP-MS	Virus-Host
NSP11		P08579	NSP11_P08579	U2 small nuclear ribonucleoprotein B'' (U2 snRNP B'')	SNRPB2	225	RU2B_HUMAN	4|6|7	17	5.67	3	1|0|2|1|0|0|3|1|1|2|2|0|2|0|0|0|0|0|4|2|2|2|1|0	0.93	0.99	0.93	0.99	0.93	1.49	5.23	0.01	Novel	BioID-MS	Virus-Host
NSP11		P08621	NSP11_P08621	U1 small nuclear ribonucleoprotein 70 kDa (U1 snRNP 70 kDa) (U1-70K) (snRNP70)	SNRNP70	437	RU17_HUMAN	15|16|13	44	14.67	3	4|5|4|4|5|3|0|1|3|1|2|0|1|3|2|2|3|3|5|4|1|1|3|4	1	1	1	1	1	7.07	5.5	0	Novel	BioID-MS	Virus-Host
NSP11		P09012	NSP11_P09012	U1 small nuclear ribonucleoprotein A (U1 snRNP A) (U1-A) (U1A)	SNRPA	282	SNRPA_HUMAN	5|5|6	16	5.33	3	0|0|0|0|0|0|0|0|0|0|0|0|2|2|0|0|0|0|0|0|0|0|0|0	1	1	1	1	1	5.73	32	0	Novel	BioID-MS	Virus-Host
NSP11		P09936	NSP11_P09936	Ubiquitin carboxyl-terminal hydrolase isozyme L1 (UCH-L1) (EC 3.4.19.12) (Neuron cytoplasmic protein 9.5) (PGP 9.5) (PGP9.5) (Ubiquitin thioesterase L1)	UCHL1	223	UCHL1_HUMAN	3|2|2	7	2.33	3	0|0|0|0|0|0|0|0|0|1|0|0|0|0|0|0|0|0|0|0|0|0|0|0	0.99	1	0.99	1	0.99	4.11	23.33	0	Novel	AP-MS	Virus-Host
NSP11		P11166	NSP11_P11166	Solute carrier family 2, facilitated glucose transporter member 1 (Glucose transporter type 1, erythrocyte/brain) (GLUT-1) (HepG2 glucose transporter)	SLC2A1	492	GTR1_HUMAN	2|3|3	8	2.67	3	0|0|0|0|0|0|0|0|3|0|0|1|0|0|0|0|0|0|0|0|0|1|1|0	0.93	0.96	0.93	0.96	0.93	2.04	10.67	0.01	Novel	BioID-MS	Virus-Host
NSP11		P11388	NSP11_P11388	DNA topoisomerase 2-alpha (EC 5.6.2.2) (DNA topoisomerase II, alpha isozyme)	TOP2A	1531	TOP2A_HUMAN	12|8|9	29	9.67	3	0|0|0|0|0|0|0|0|0|0|0|0|0|0|0|0|0|0|1|0|0|0|0|0	1	1	1	1	1	13.98	96.67	0	Novel	BioID-MS	Virus-Host
NSP11		P13645	NSP11_P13645	Keratin, type I cytoskeletal 10 (Cytokeratin-10) (CK-10) (Keratin-10) (K10)	KRT10	584	K1C10_HUMAN	45|46|48	139	46.33	3	2|0|0|1|1|0|0|1|0|0|1|0|1|0|0|0|3|1|4|4|0|1|1|2	1	1	1	1	1	36.13	48.35	0	Novel	AP-MS	Virus-Host
NSP11		P13645	NSP11_P13645	Keratin, type I cytoskeletal 10 (Cytokeratin-10) (CK-10) (Keratin-10) (K10)	KRT10	584	K1C10_HUMAN	19|19|22	60	20	3	0|3|4|2|0|0|0|0|0|0|0|2|0|1|0|3|10|3|0|7|0|0|0|1	1	1	1	1	1	5.5	13.33	0	Novel	BioID-MS	Virus-Host
NSP11		P13797	NSP11_P13797	Plastin-3 (T-plastin)	PLS3	630	PLST_HUMAN	5|2|2	9	3	3	0|0|0|0|0|0|0|0|0|1|0|0|0|0|2|0|0|0|0|0|0|2|0|0	0.93	1	0.93	1	0.93	2.23	14.4	0.01	Novel	BioID-MS	Virus-Host
NSP11		P14678	NSP11_P14678	Small nuclear ribonucleoprotein-associated proteins B and B' (snRNP-B) (Sm protein B/B') (Sm-B/B') (SmB/B')	SNRPB	240	RSMB_HUMAN	6|8|8	22	7.33	3	0|0|1|0|0|2|0|2|2|0|0|0|0|1|0|0|0|1|4|2|2|3|3|1	0.99	0.99	0.99	0.99	0.99	3.35	7.33	0	Novel	BioID-MS	Virus-Host
NSP11		P15311	NSP11_P15311	Ezrin (Cytovillin) (Villin-2) (p81)	EZR	586	EZRI_HUMAN	15|19|15	49	16.33	3	3|0|4|0|4|4|0|0|5|5|0|0|3|0|7|6|5|6|0|0|4|4|5|4	0.99	1	0.99	1	0.99	4.79	5.68	0	Novel	BioID-MS	Virus-Host
NSP11		P16333	NSP11_P16333	Cytoplasmic protein NCK1 (NCK adaptor protein 1) (Nck-1) (SH2/SH3 adaptor protein NCK-alpha)	NCK1	377	NCK1_HUMAN	7|5|9	21	7	3	2|0|1|1|0|1|0|1|4|2|1|1|0|0|6|2|0|0|0|0|2|4|1|1	0.93	0.99	0.93	0.99	0.93	1.65	5.6	0.01	Novel	BioID-MS	Virus-Host
NSP11		P18206	NSP11_P18206	Vinculin (Metavinculin) (MV)	VCL	1134	VINC_HUMAN	8|9|9	26	8.67	3	1|0|1|0|2|0|0|0|1|0|1|0|1|0|3|1|0|0|0|0|0|2|0|2	1	1	1	1	1	8.58	13.87	0	Novel	BioID-MS	Virus-Host
NSP11		P18583	NSP11_P18583	Protein SON (Bax antagonist selected in saccharomyces 1) (BASS1) (Negative regulatory element-binding protein) (NRE-binding protein) (Protein DBP-5) (SON3)	SON	2426	SON_HUMAN	10|9|10	29	9.67	3	1|0|1|0|2|1|0|0|0|0|0|0|0|0|0|0|0|0|1|2|0|0|0|0	1	1	1	1	1	12.58	29	0	Novel	BioID-MS	Virus-Host
NSP11		P20585	NSP11_P20585	DNA mismatch repair protein Msh3 (hMSH3) (Divergent upstream protein) (DUP) (Mismatch repair protein 1) (MRP1)	MSH3	1137	MSH3_HUMAN	7|9|6	22	7.33	3	0|1|0|0|1|0|0|0|0|0|0|1|1|0|2|0|1|0|0|0|1|0|0|1	1	1	1	1	1	7.59	19.56	0	Novel	AP-MS	Virus-Host
NSP11		P22681	NSP11_P22681	E3 ubiquitin-protein ligase CBL (EC 2.3.2.27) (Casitas B-lineage lymphoma proto-oncogene) (Proto-oncogene c-Cbl) (RING finger protein 55) (RING-type E3 ubiquitin transferase CBL) (Signal transduction protein CBL)	CBL	906	CBL_HUMAN	3|2|3	8	2.67	3	0|0|1|0|1|1|0|1|0|0|0|1|0|0|0|0|0|0|0|0|1|0|0|0	0.95	0.98	0.95	0.98	0.95	2.07	10.67	0.01	Novel	BioID-MS	Virus-Host
NSP11		P24534	NSP11_P24534	Elongation factor 1-beta (EF-1-beta)	EEF1B2	225	EF1B_HUMAN	11|9|9	29	9.67	3	4|3|3|3|5|6|1|2|1|1|0|1|0|0|2|1|2|3|1|3|3|4|1|3	0.99	1	0.99	1	0.99	4.38	4.38	0	Novel	BioID-MS	Virus-Host
NSP11		P26641	NSP11_P26641	Elongation factor 1-gamma (EF-1-gamma) (eEF-1B gamma)	EEF1G	437	EF1G_HUMAN	14|16|21	51	17	3	6|2|6|3|3|3|1|3|2|3|3|4|3|1|4|6|4|5|2|1|7|4|3|4	1	1	1	1	1	6.08	4.92	0	Novel	BioID-MS	Virus-Host
NSP11		P29692	NSP11_P29692	Elongation factor 1-delta (EF-1-delta) (Antigen NY-CO-4)	EEF1D	281	EF1D_HUMAN	11|10|12	33	11	3	4|3|5|4|5|6|0|1|2|4|4|1|0|0|4|3|0|0|0|0|2|3|4|4	0.98	0.99	0.98	0.99	0.98	3.29	4.47	0	Novel	BioID-MS	Virus-Host
NSP11		P31040	NSP11_P31040	Succinate dehydrogenase [ubiquinone] flavoprotein subunit, mitochondrial (EC 1.3.5.1) (Flavoprotein subunit of complex II) (Fp)	SDHA	664	SDHA_HUMAN	2|3|3	8	2.67	3	1|1|0|1|0|0|0|0|1|0|0|0|0|0|0|0|0|0|0|0|0|0|0|1	0.97	0.99	0.97	0.99	0.97	2.53	12.8	0	Novel	AP-MS	Virus-Host
NSP11		P31948	NSP11_P31948	Stress-induced-phosphoprotein 1 (STI1) (Hsc70/Hsp90-organizing protein) (Hop) (Renal carcinoma antigen NY-REN-11) (Transformation-sensitive protein IEF SSP 3521)	STIP1	543	STIP1_HUMAN	8|7|6	21	7	3	2|1|1|2|2|1|0|2|3|0|0|0|0|0|1|1|3|1|1|0|2|1|0|1	0.99	1	0.99	1	0.99	3.9	6.72	0	Novel	BioID-MS	Virus-Host
NSP11		P33240	NSP11_P33240	Cleavage stimulation factor subunit 2 (CF-1 64 kDa subunit) (Cleavage stimulation factor 64 kDa subunit) (CSTF 64 kDa subunit) (CstF-64)	CSTF2	577	CSTF2_HUMAN	13|11|13	37	12.33	3	3|2|1|2|2|2|0|2|2|3|3|0|4|2|0|0|0|0|1|1|0|1|3|4	1	1	1	1	1	9.84	7.79	0	Novel	BioID-MS	Virus-Host
NSP11		P34897	NSP11_P34897	Serine hydroxymethyltransferase, mitochondrial (SHMT) (EC 2.1.2.1) (Glycine hydroxymethyltransferase) (Serine methylase)	SHMT2	504	GLYM_HUMAN	3|3|4	10	3.33	3	0|0|0|0|0|0|0|0|0|0|0|0|0|0|0|0|0|0|0|0|0|0|0|0	1	1	1	1	1	5.95	33.33	0	Novel	AP-MS	Virus-Host
NSP11		P35241	NSP11_P35241	Radixin	RDX	583	RADI_HUMAN	16|18|13	47	15.67	3	0|0|0|0|0|0|0|0|0|0|3|0|0|0|6|8|5|6|0|0|0|4|8|6	0.98	0.99	0.98	0.99	0.98	3.39	8.17	0	Novel	BioID-MS	Virus-Host
NSP11		P35580	NSP11_P35580	Myosin-10 (Cellular myosin heavy chain, type B) (Myosin heavy chain 10) (Myosin heavy chain, non-muscle IIb) (Non-muscle myosin heavy chain B) (NMMHC-B) (Non-muscle myosin heavy chain IIb) (NMMHC II-b) (NMMHC-IIB)	MYH10	1976	MYH10_HUMAN	105|106|99	310	103.33	3	26|18|19|23|19|17|13|6|24|26|17|14|33|18|27|21|16|19|33|24|8|4|17|17	1	1	1	1	1	18.85	5.4	0	Novel	AP-MS	Virus-Host
NSP11		P35908	NSP11_P35908	Keratin, type II cytoskeletal 2 epidermal (Cytokeratin-2e) (CK-2e) (Epithelial keratin-2e) (Keratin-2 epidermis) (Keratin-2e) (K2e) (Type-II keratin Kb2)	KRT2	639	K22E_HUMAN	25|27|26	78	26	3	0|0|0|0|0|0|0|0|0|0|0|0|0|0|0|0|0|0|0|0|3|0|6|6	1	1	1	1	1	8.21	41.6	0	Novel	AP-MS	Virus-Host
NSP11		P35908	NSP11_P35908	Keratin, type II cytoskeletal 2 epidermal (Cytokeratin-2e) (CK-2e) (Epithelial keratin-2e) (Keratin-2 epidermis) (Keratin-2e) (K2e) (Type-II keratin Kb2)	KRT2	639	K22E_HUMAN	8|10|10	28	9.33	3	0|0|0|0|0|0|0|0|0|0|0|0|2|5|0|0|11|4|0|6|0|0|3|0	0.95	0.96	0.95	0.96	0.95	2.65	7.23	0.01	Novel	BioID-MS	Virus-Host
NSP11		P36776	NSP11_P36776	Lon protease homolog, mitochondrial (EC 3.4.21.53) (LONHs) (Lon protease-like protein) (LONP) (Mitochondrial ATP-dependent protease Lon) (Serine protease 15)	LONP1	959	LONM_HUMAN	7|3|5	15	5	3	0|0|0|0|0|0|0|0|0|0|0|0|0|0|0|0|0|0|0|0|0|0|0|0	1	1	1	1	1	5.95	50	0	Novel	AP-MS	Virus-Host
NSP11		P36957	NSP11_P36957	Dihydrolipoyllysine-residue succinyltransferase component of 2-oxoglutarate dehydrogenase complex, mitochondrial (EC 2.3.1.61) (2-oxoglutarate dehydrogenase complex component E2) (OGDC-E2) (Dihydrolipoamide succinyltransferase component of 2-oxoglutarate dehydrogenase complex) (E2K)	DLST	453	ODO2_HUMAN	3|5|3	11	3.67	3	0|0|0|0|0|0|0|0|0|0|0|0|0|0|0|0|0|0|0|0|0|0|1|0	1	1	1	1	1	5.95	36.67	0	Novel	AP-MS	Virus-Host
NSP11		P46013	NSP11_P46013	Proliferation marker protein Ki-67 (Antigen identified by monoclonal antibody Ki-67) (Antigen KI-67) (Antigen Ki67)	MKI67	3256	KI67_HUMAN	68|65|66	199	66.33	3	19|11|20|20|21|24|1|5|1|7|6|0|52|72|1|4|2|0|30|42|14|2|10|6	0.94	0.96	0.94	0.96	0.94	2.59	4.3	0.01	Novel	BioID-MS	Virus-Host
NSP11		P46108	NSP11_P46108	Adapter molecule crk (Proto-oncogene c-Crk) (p38)	CRK	304	CRK_HUMAN	33|27|32	92	30.67	3	8|7|13|10|8|8|0|2|14|8|3|6|6|4|10|6|11|10|13|9|8|7|8|6	1	1	1	1	1	6.54	3.98	0	Novel	BioID-MS	Virus-Host
NSP11		P46109	NSP11_P46109	Crk-like protein	CRKL	303	CRKL_HUMAN	9|8|9	26	8.67	3	2|0|0|0|0|0|0|1|0|0|0|0|0|0|0|0|0|0|0|0|1|0|0|1	1	1	1	1	1	11.82	41.6	0	Novel	BioID-MS	Virus-Host
NSP11		P46937	NSP11_P46937	Transcriptional coactivator YAP1 (Yes-associated protein 1) (Protein yorkie homolog) (Yes-associated protein YAP65 homolog)	YAP1	504	YAP1_HUMAN	4|5|5	14	4.67	3	0|1|0|1|0|0|0|0|0|0|0|0|0|0|0|0|0|0|0|0|0|0|0|0	1	1	1	1	1	7.48	46.67	0	Novel	BioID-MS	Virus-Host
NSP11		P49454	NSP11_P49454	Centromere protein F (CENP-F) (AH antigen) (Kinetochore protein CENPF) (Mitosin)	CENPF	3114	CENPF_HUMAN	2|6|4	12	4	3	0|0|0|2|0|0|0|2|0|0|0|0|0|0|0|0|0|0|0|0|0|0|0|0	0.98	1	0.98	1	0.98	2.84	24	0	Novel	BioID-MS	Virus-Host
NSP11		P49588	NSP11_P49588	Alanine--tRNA ligase, cytoplasmic (EC 6.1.1.7) (Alanyl-tRNA synthetase) (AlaRS) (Renal carcinoma antigen NY-REN-42)	AARS1	968	SYAC_HUMAN	2|3|3	8	2.67	3	0|0|0|0|0|0|0|0|0|0|0|0|0|0|0|0|0|0|0|0|0|0|0|1	0.99	1	0.99	1	0.99	3.89	26.67	0	Novel	BioID-MS	Virus-Host
NSP11		P49773	NSP11_P49773	Histidine triad nucleotide-binding protein 1 (EC 3.-.-.-) (Adenosine 5'-monophosphoramidase) (Protein kinase C inhibitor 1) (Protein kinase C-interacting protein 1) (PKCI-1)	HINT1	126	HINT1_HUMAN	6|8|7	21	7	3	1|1|1|1|0|0|0|0|1|1|0|1|1|2|1|0|2|2|1|1|1|2|1|1	0.99	1	0.99	1	0.99	4.38	7.64	0	Novel	BioID-MS	Virus-Host
NSP11		P50402	NSP11_P50402	Emerin	EMD	254	EMD_HUMAN	6|5|7	18	6	3	1|1|0|1|0|1|0|2|3|1|1|0|1|1|1|2|1|0|0|0|0|0|0|0	0.99	1	0.99	1	0.99	4.16	8.47	0	Novel	AP-MS	Virus-Host
NSP11		P50454	NSP11_P50454	Serpin H1 (47 kDa heat shock protein) (Arsenic-transactivated protein 3) (AsTP3) (Cell proliferation-inducing gene 14 protein) (Collagen-binding protein) (Colligin) (Rheumatoid arthritis-related antigen RA-A47)	SERPINH1	418	SERPH_HUMAN	14|12|13	39	13	3	4|3|4|5|6|4|3|5|3|0|1|3|0|0|0|0|2|2|0|1|2|3|1|0	1	1	1	1	1	5.22	6	0	Novel	BioID-MS	Virus-Host
NSP11		P51116	NSP11_P51116	Fragile X mental retardation syndrome-related protein 2	FXR2	673	FXR2_HUMAN	4|3|3	10	3.33	3	0|0|0|0|0|0|0|0|0|0|0|0|0|0|0|0|0|0|0|0|0|0|0|0	1	1	1	1	1	5.73	33.33	0	Novel	BioID-MS	Virus-Host
NSP11		P52209	NSP11_P52209	6-phosphogluconate dehydrogenase, decarboxylating (EC 1.1.1.44)	PGD	483	6PGD_HUMAN	5|6|4	15	5	3	0|0|0|0|0|0|0|0|0|0|0|0|0|0|0|0|0|0|0|0|0|0|0|0	1	1	1	1	1	7.48	50	0	Novel	BioID-MS	Virus-Host
NSP11		P55081	NSP11_P55081	Microfibrillar-associated protein 1 (Spliceosome B complex protein MFAP1)	MFAP1	439	MFAP1_HUMAN	5|7|5	17	5.67	3	0|0|1|0|0|0|0|0|0|0|0|0|8|6|1|0|0|0|3|0|0|0|3|0	0.92	0.95	0.92	0.95	0.92	2.17	6.18	0.01	Novel	BioID-MS	Virus-Host
NSP11		P61026	NSP11_P61026	Ras-related protein Rab-10 (EC 3.6.5.2)	RAB10	200	RAB10_HUMAN	4|3|3	10	3.33	3	0|0|1|0|0|0|0|0|0|0|0|0|0|0|0|0|0|0|0|0|0|0|0|0	1	1	1	1	1	5.95	33.33	0	Novel	AP-MS	Virus-Host
NSP11		P61081	NSP11_P61081	NEDD8-conjugating enzyme Ubc12 (EC 2.3.2.34) (NEDD8 carrier protein) (Ubiquitin-conjugating enzyme E2 M)	UBE2M	183	UBC12_HUMAN	5|6|6	17	5.67	3	0|0|0|0|0|0|0|0|1|1|0|1|2|1|4|3|2|3|1|1|4|3|4|1	0.89	0.92	0.89	0.92	0.89	1.6	4.25	0.01	Novel	BioID-MS	Virus-Host
NSP11		P63092	NSP11_P63092	Guanine nucleotide-binding protein G(s) subunit alpha isoforms short (Adenylate cyclase-stimulating G alpha protein)	GNAS	394	GNAS2_HUMAN	6|5|5	16	5.33	3	1|0|0|0|0|0|0|0|0|0|0|0|0|0|0|0|0|0|0|0|0|0|0|0	1	1	1	1	1	9.37	53.33	0	Novel	AP-MS	Virus-Host
NSP11		P78406	NSP11_P78406	mRNA export factor (Rae1 protein homolog) (mRNA-associated protein mrnp 41)	RAE1	368	RAE1L_HUMAN	3|3|4	10	3.33	3	0|1|0|0|0|0|0|0|1|0|0|1|0|0|0|0|0|0|0|0|1|2|1|1	0.97	0.99	0.97	0.99	0.97	3.13	10	0.01	Novel	BioID-MS	Virus-Host
NSP11		Q15286	NSP11_Q15286	Ras-related protein Rab-35 (GTP-binding protein RAY) (Ras-related protein Rab-1C)	RAB35	201	RAB35_HUMAN	3|2|2	7	2.33	3	0|0|0|0|0|0|0|0|0|0|0|0|0|0|0|0|0|0|0|0|0|0|0|0	0.99	1	0.99	1	0.99	4.11	23.33	0	Novel	AP-MS	Virus-Host
NSP11		Q16891	NSP11_Q16891	MICOS complex subunit MIC60 (Cell proliferation-inducing gene 4/52 protein) (Mitochondrial inner membrane protein) (Mitofilin) (p87/89)	IMMT	758	MIC60_HUMAN	8|11|13	32	10.67	3	0|2|1|1|0|0|1|0|0|0|0|1|0|0|0|0|0|0|0|0|0|0|2|1	1	1	1	1	1	12.81	28.44	0	Novel	AP-MS	Virus-Host
NSP11		Q5T4S7	NSP11_Q5T4S7	E3 ubiquitin-protein ligase UBR4 (EC 2.3.2.27) (600 kDa retinoblastoma protein-associated factor) (N-recognin-4) (RING-type E3 ubiquitin transferase UBR4) (Retinoblastoma-associated factor of 600 kDa) (RBAF600) (p600) (Zinc finger UBR1-type protein 1)	UBR4	5183	UBR4_HUMAN	5|5|5	15	5	3	0|0|0|3|0|0|0|0|0|2|4|2|2|0|2|2|0|5|0|0|0|0|0|0	0.92	0.92	0.92	0.92	0.92	2.41	5.45	0.01	Novel	AP-MS	Virus-Host
NSP11		Q6PII3	NSP11_Q6PII3	Coiled-coil domain-containing protein 174	CCDC174	467	CC174_HUMAN	6|3|4	13	4.33	3	1|0|1|1|1|1|0|0|0|0|0|0|4|0|0|0|0|0|1|0|0|0|4|2	0.89	0.97	0.89	0.97	0.89	1.4	6.5	0.01	Novel	BioID-MS	Virus-Host
NSP11		Q7LG56	NSP11_Q7LG56	Ribonucleoside-diphosphate reductase subunit M2 B (EC 1.17.4.1) (TP53-inducible ribonucleotide reductase M2 B) (p53-inducible ribonucleotide reductase small subunit 2-like protein) (p53R2)	RRM2B	351	RIR2B_HUMAN	6|5|7	18	6	3	0|0|0|0|0|0|0|0|0|0|0|0|0|0|0|0|0|1|0|0|0|0|0|0	1	1	1	1	1	9.37	60	0	Novel	AP-MS	Virus-Host
NSP11		Q8NAV1	NSP11_Q8NAV1	Pre-mRNA-splicing factor 38A	PRPF38A	312	PR38A_HUMAN	2|3|3	8	2.67	3	0|1|0|1|0|1|0|0|0|0|0|0|1|0|0|0|0|0|1|1|0|0|1|0	0.93	0.97	0.93	0.97	0.93	1.84	9.14	0.01	Novel	BioID-MS	Virus-Host
NSP11		Q8WUQ7	NSP11_Q8WUQ7	Cactin (Renal carcinoma antigen NY-REN-24)	CACTIN	758	CATIN_HUMAN	5|5|5	15	5	3	0|0|0|0|0|0|0|0|0|0|0|0|7|5|0|0|0|0|1|2|1|0|0|1	0.93	0.93	0.93	0.93	0.93	2.58	7.06	0.01	Novel	BioID-MS	Virus-Host
NSP11		Q9BY77	NSP11_Q9BY77	Polymerase delta-interacting protein 3 (46 kDa DNA polymerase delta interaction protein) (p46) (S6K1 Aly/REF-like target) (SKAR)	POLDIP3	421	PDIP3_HUMAN	14|13|12	39	13	3	0|0|0|0|0|0|0|0|0|0|0|0|0|0|0|0|0|0|0|0|0|0|0|0	1	1	1	1	1	20.36	130	0	Novel	AP-MS	Virus-Host
NSP11		Q9BYJ9	NSP11_Q9BYJ9	YTH domain-containing family protein 1 (Dermatomyositis associated with cancer putative autoantigen 1) (DACA-1)	YTHDF1	559	YTHD1_HUMAN	11|10|10	31	10.33	3	0|0|0|0|0|0|0|0|0|0|0|0|0|1|1|0|0|0|0|0|0|0|0|0	1	1	1	1	1	17.3	103.33	0	Novel	AP-MS	Virus-Host
NSP11		Q9NX20	NSP11_Q9NX20	39S ribosomal protein L16, mitochondrial (L16mt) (MRP-L16) (Mitochondrial large ribosomal subunit protein uL16m)	MRPL16	251	RM16_HUMAN	8|4|5	17	5.67	3	0|0|0|0|0|0|0|0|0|0|0|0|0|0|0|0|0|0|0|0|0|0|0|0	1	1	1	1	1	7.69	56.67	0	Novel	AP-MS	Virus-Host
NSP11		Q9UGU0	NSP11_Q9UGU0	Transcription factor 20 (TCF-20) (Nuclear factor SPBP) (Protein AR1) (Stromelysin-1 PDGF-responsive element-binding protein) (SPRE-binding protein)	TCF20	1960	TCF20_HUMAN	3|3|3	9	3	3	0|0|0|0|0|0|0|0|0|0|0|0|2|5|0|0|0|0|0|0|0|0|0|1	0.94	0.94	0.94	0.94	0.94	2.71	9	0.01	Novel	BioID-MS	Virus-Host
NSP11		Q9Y5B9	NSP11_Q9Y5B9	FACT complex subunit SPT16 (Chromatin-specific transcription elongation factor 140 kDa subunit) (FACT 140 kDa subunit) (FACTp140) (Facilitates chromatin transcription complex subunit SPT16) (hSPT16)	SUPT16H	1047	SP16H_HUMAN	7|8|7	22	7.33	3	1|0|0|0|1|0|0|0|0|0|0|0|0|0|0|0|0|0|0|0|0|0|0|0	1	1	1	1	1	12.61	73.33	0	Novel	AP-MS	Virus-Host
NSP12		P30101	NSP12_P30101	Protein disulfide-isomerase A3 (EC 5.3.4.1) (58 kDa glucose-regulated protein) (58 kDa microsomal protein) (p58) (Disulfide isomerase ER-60) (Endoplasmic reticulum resident protein 57) (ER protein 57) (ERp57) (Endoplasmic reticulum resident protein 60) (ER protein 60) (ERp60)	PDIA3	505	PDIA3_HUMAN	4|5|6	15	5	3	0|0|0|0|0|0|0|0|0|0|0|0|2|2|0|1|0|0|0|0|0|0|0|0	1	1	1	1	1	4.71	24	0	Novel	AP-MS	Virus-Host
NSP12		P30101	NSP12_P30101	Protein disulfide-isomerase A3 (EC 5.3.4.1) (58 kDa glucose-regulated protein) (58 kDa microsomal protein) (p58) (Disulfide isomerase ER-60) (Endoplasmic reticulum resident protein 57) (ER protein 57) (ERp57) (Endoplasmic reticulum resident protein 60) (ER protein 60) (ERp60)	PDIA3	505	PDIA3_HUMAN	10|10|10	30	10	3	0|0|0|1|0|0|0|1|0|0|0|0|0|0|0|0|1|2|0|0|2|1|0|0	1	1	1	1	1	14.13	30	0	Novel	BioID-MS	Virus-Host
NSP12		O95816	NSP12_O95816	BAG family molecular chaperone regulator 2 (BAG-2) (Bcl-2-associated athanogene 2)	BAG2	211	BAG2_HUMAN	19|17|18	54	18	3	0|3|3|2|4|2|2|2|1|2|2|2|2|0|2|1|3|4|0|3|2|3|4|4	1	1	1	1	1	13.32	8.15	0	Known	AP-MS	Virus-Host
NSP12		O95816	NSP12_O95816	BAG family molecular chaperone regulator 2 (BAG-2) (Bcl-2-associated athanogene 2)	BAG2	211	BAG2_HUMAN	10|15|14	39	13	3	4|0|3|2|3|3|0|1|2|0|1|0|0|0|1|0|5|6|1|2|0|1|2|3	1	1	1	1	1	4.42	7.8	0	Known	BioID-MS	Virus-Host
NSP12		O00159	NSP12_O00159	Unconventional myosin-Ic (Myosin I beta) (MMI-beta) (MMIb)	MYO1C	1063	MYO1C_HUMAN	19|23|18	60	20	3	0|0|0|0|0|0|0|0|0|0|0|0|1|0|0|0|0|0|0|0|0|0|0|1	1	1	1	1	1	29.35	200	0	Novel	AP-MS	Virus-Host
NSP12		O00264	NSP12_O00264	Membrane-associated progesterone receptor component 1 (mPR) (Dap1) (IZA)	PGRMC1	195	PGRC1_HUMAN	3|3|3	9	3	3	0|0|0|0|0|0|0|0|0|0|0|0|0|0|0|0|0|0|0|0|0|0|0|0	1	1	1	1	1	5.95	30	0	Novel	AP-MS	Virus-Host
NSP12		O00264	NSP12_O00264	Membrane-associated progesterone receptor component 1 (mPR) (Dap1) (IZA)	PGRMC1	195	PGRC1_HUMAN	3|3|2	8	2.67	3	0|0|1|0|0|0|0|0|0|0|0|0|0|0|0|0|0|0|0|0|0|0|0|0	0.99	1	0.99	1	0.99	3.89	26.67	0	Novel	BioID-MS	Virus-Host
NSP12		O43795	NSP12_O43795	Unconventional myosin-Ib (MYH-1c) (Myosin I alpha) (MMI-alpha) (MMIa)	MYO1B	1136	MYO1B_HUMAN	30|33|27	90	30	3	0|0|0|0|0|0|0|0|0|0|0|0|1|0|0|0|0|0|0|1|0|0|0|0	1	1	1	1	1	42.55	300	0	Known	AP-MS	Virus-Host
NSP12		O94905	NSP12_O94905	Erlin-2 (Endoplasmic reticulum lipid raft-associated protein 2) (Stomatin-prohibitin-flotillin-HflC/K domain-containing protein 2) (SPFH domain-containing protein 2)	ERLIN2	339	ERLN2_HUMAN	3|2|2	7	2.33	3	0|0|0|0|0|0|0|0|0|0|0|0|1|0|0|0|0|0|0|0|0|0|0|0	0.99	1	0.99	1	0.99	4.11	23.33	0	Novel	AP-MS	Virus-Host
NSP12		P04844	NSP12_P04844	Dolichyl-diphosphooligosaccharide--protein glycosyltransferase subunit 2 (Dolichyl-diphosphooligosaccharide--protein glycosyltransferase 63 kDa subunit) (RIBIIR) (Ribophorin II) (RPN-II) (Ribophorin-2)	RPN2	631	RPN2_HUMAN	4|2|3	9	3	3	1|0|1|0|0|0|0|0|1|0|0|0|0|0|0|0|0|0|0|1|0|0|0|0	0.98	1	0.98	1	0.98	3.17	18	0	Novel	AP-MS	Virus-Host
NSP12		Q00059	NSP12_Q00059	Transcription factor A, mitochondrial (mtTFA) (Mitochondrial transcription factor 1) (MtTF1) (Transcription factor 6) (TCF-6) (Transcription factor 6-like 2)	TFAM	246	TFAM_HUMAN	8|6|7	21	7	3	3|1|0|1|2|1|1|1|0|0|0|0|0|0|0|0|0|0|0|0|0|0|0|0	1	1	1	1	1	6	16.8	0	Novel	AP-MS	Virus-Host
NSP12		Q01813	NSP12_Q01813	ATP-dependent 6-phosphofructokinase, platelet type (ATP-PFK) (PFK-P) (EC 2.7.1.11) (6-phosphofructokinase type C) (Phosphofructo-1-kinase isozyme C) (PFK-C) (Phosphohexokinase)	PFKP	784	PFKAP_HUMAN	15|16|15	46	15.33	3	0|0|0|0|0|0|0|0|0|0|0|0|0|0|0|0|0|0|1|0|0|0|1|0	1	1	1	1	1	24.88	153.33	0	Novel	AP-MS	Virus-Host
NSP12		Q15293	NSP12_Q15293	Reticulocalbin-1	RCN1	331	RCN1_HUMAN	4|4|4	12	4	3	0|0|0|0|0|0|0|0|0|0|0|0|0|0|0|0|0|0|0|0|0|0|0|0	1	1	1	1	1	7.69	40	0	Novel	AP-MS	Virus-Host
NSP12		A8MXV4	NSP12_A8MXV4	Nucleoside diphosphate-linked moiety X motif 19 (Nudix motif 19) (EC 3.6.1.-)	NUDT19	375	NUD19_HUMAN	4|5|5	14	4.67	3	0|0|0|0|0|0|0|0|0|0|0|0|0|0|0|0|0|1|0|0|0|0|2|0	1	1	1	1	1	5.76	37.33	0	Novel	BioID-MS	Virus-Host
NSP12		L0R819	NSP12_L0R819	ASNSD1 upstream open reading frame protein (ASNSD1 small/short open reading frame-encoded polypeptide) (ASNSD1-SEP)	ASDURF	96	ASURF_HUMAN	3|2|5	10	3.33	3	2|0|1|0|0|1|0|0|0|0|0|1|0|0|2|0|0|0|0|0|1|0|1|0	0.92	1	0.92	1	0.92	1.41	8.89	0.01	Known	BioID-MS	Virus-Host
NSP12		O00154	NSP12_O00154	Cytosolic acyl coenzyme A thioester hydrolase (EC 3.1.2.2) (Acyl-CoA thioesterase 7) (Brain acyl-CoA hydrolase) (BACH) (hBACH) (CTE-IIa) (CTE-II) (Long chain acyl-CoA thioester hydrolase)	ACOT7	380	BACH_HUMAN	4|4|4	12	4	3	0|0|0|0|0|0|0|0|0|0|0|0|0|0|0|0|0|0|0|0|0|0|0|0	1	1	1	1	1	7.48	40	0	Novel	BioID-MS	Virus-Host
NSP12		O00170	NSP12_O00170	AH receptor-interacting protein (AIP) (Aryl-hydrocarbon receptor-interacting protein) (HBV X-associated protein 2) (XAP-2) (Immunophilin homolog ARA9)	AIP	330	AIP_HUMAN	15|10|11	36	12	3	0|0|0|0|0|0|0|0|0|0|0|0|0|0|0|0|0|1|0|0|0|0|0|0	1	1	1	1	1	17.09	120	0	Known	BioID-MS	Virus-Host
NSP12		O00567	NSP12_O00567	Nucleolar protein 56 (Nucleolar protein 5A)	NOP56	594	NOP56_HUMAN	15|15|14	44	14.67	3	2|0|1|2|1|3|2|0|1|2|0|1|4|0|1|1|1|0|0|0|1|0|4|5	1	1	1	1	1	9.53	11	0	Novel	AP-MS	Virus-Host
NSP12		O14562	NSP12_O14562	Ubiquitin domain-containing protein UBFD1 (Ubiquitin-binding protein homolog)	UBFD1	309	UBFD1_HUMAN	5|5|3	13	4.33	3	1|1|2|0|0|0|0|0|0|0|0|1|0|0|0|0|0|0|1|0|0|0|1|0	0.99	1	0.99	1	0.99	4.11	14.86	0	Novel	BioID-MS	Virus-Host
NSP12		O14737	NSP12_O14737	Programmed cell death protein 5 (TF-1 cell apoptosis-related protein 19) (Protein TFAR19)	PDCD5	125	PDCD5_HUMAN	7|7|9	23	7.67	3	3|0|2|3|2|3|0|2|6|5|3|4|2|0|1|2|2|0|2|0|2|1|1|3	0.93	0.99	0.93	0.99	0.93	2.18	3.76	0.01	Novel	BioID-MS	Virus-Host
NSP12		O15212	NSP12_O15212	Prefoldin subunit 6 (Protein Ke2)	PFDN6	129	PFD6_HUMAN	8|9|8	25	8.33	3	1|1|2|2|2|2|0|1|1|0|0|1|0|0|0|0|2|2|2|0|4|4|1|1	1	1	1	1	1	6.35	6.9	0	Known	BioID-MS	Virus-Host
NSP12		O60502	NSP12_O60502	Protein O-GlcNAcase (OGA) (EC 3.2.1.169) (Beta-N-acetylglucosaminidase) (Beta-N-acetylhexosaminidase) (Beta-hexosaminidase) (Meningioma-expressed antigen 5) (N-acetyl-beta-D-glucosaminidase) (N-acetyl-beta-glucosaminidase) (Nuclear cytoplasmic O-GlcNAcase and acetyltransferase) (NCOAT)	OGA	916	OGA_HUMAN	5|4|3	12	4	3	1|0|0|0|0|1|0|2|0|0|0|1|0|0|2|2|0|0|0|0|1|0|0|0	0.97	1	0.97	1	0.97	2.54	9.6	0.01	Novel	BioID-MS	Virus-Host
NSP12		O60814	NSP12_O60814	Histone H2B type 1-K (H2B K) (HIRA-interacting protein 1)	H2BC12	126	H2B1K_HUMAN	9|8|11	28	9.33	3	3|2|4|6|4|3|2|2|2|2|3|3|2|2|0|0|2|3|0|5|4|3|0|2	0.95	1	0.95	1	0.95	2.07	3.8	0.01	Novel	BioID-MS	Virus-Host
NSP12		O60884	NSP12_O60884	DnaJ homolog subfamily A member 2 (Cell cycle progression restoration gene 3 protein) (Dnj3) (Dj3) (HIRA-interacting protein 4) (Renal carcinoma antigen NY-REN-14)	DNAJA2	412	DNJA2_HUMAN	7|8|9	24	8	3	2|2|3|3|4|2|2|0|2|1|0|1|2|1|0|0|1|1|0|1|1|1|1|0	0.99	1	0.99	1	0.99	4.49	6.19	0	Novel	AP-MS	Virus-Host
NSP12		O60884	NSP12_O60884	DnaJ homolog subfamily A member 2 (Cell cycle progression restoration gene 3 protein) (Dnj3) (Dj3) (HIRA-interacting protein 4) (Renal carcinoma antigen NY-REN-14)	DNAJA2	412	DNJA2_HUMAN	3|4|4	11	3.67	3	0|0|0|0|0|0|0|0|2|2|1|0|0|0|1|0|0|0|0|0|1|0|1|1	0.98	0.99	0.98	0.99	0.98	3.12	9.78	0	Novel	BioID-MS	Virus-Host
NSP12		O60925	NSP12_O60925	Prefoldin subunit 1	PFDN1	122	PFD1_HUMAN	4|6|4	14	4.67	3	1|0|0|0|0|0|0|0|0|1|0|0|1|0|0|0|3|1|1|1|0|0|1|0	0.99	1	0.99	1	0.99	4.21	11.2	0	Known	AP-MS	Virus-Host
NSP12		O60925	NSP12_O60925	Prefoldin subunit 1	PFDN1	122	PFD1_HUMAN	5|9|6	20	6.67	3	0|0|0|0|0|0|0|0|0|0|0|0|1|0|0|1|0|0|0|0|0|0|0|0	1	1	1	1	1	9.16	66.67	0	Known	BioID-MS	Virus-Host
NSP12		O75367	NSP12_O75367	Core histone macro-H2A.1 (Histone macroH2A1) (mH2A1) (Histone H2A.y) (H2A/y) (Medulloblastoma antigen MU-MB-50.205)	MACROH2A1	372	H2AY_HUMAN	4|4|4	12	4	3	0|0|0|0|0|0|1|0|0|0|0|0|0|0|0|0|0|0|0|0|0|0|0|0	1	1	1	1	1	7.48	40	0	Novel	BioID-MS	Virus-Host
NSP12		O76003	NSP12_O76003	Glutaredoxin-3 (PKC-interacting cousin of thioredoxin) (PICOT) (PKC-theta-interacting protein) (PKCq-interacting protein) (Thioredoxin-like protein 2)	GLRX3	335	GLRX3_HUMAN	2|2|3	7	2.33	3	0|0|0|0|0|0|0|0|0|0|0|0|0|0|0|0|0|0|0|0|0|0|0|0	0.99	1	0.99	1	0.99	3.89	23.33	0	Novel	BioID-MS	Virus-Host
NSP12		O95757	NSP12_O95757	Heat shock 70 kDa protein 4L (Heat shock 70-related protein APG-1) (Osmotic stress protein 94)	HSPA4L	839	HS74L_HUMAN	6|5|6	17	5.67	3	2|0|0|0|3|0|0|0|0|0|0|3|1|0|1|1|0|0|0|0|0|0|1|0	0.99	0.99	0.99	0.99	0.99	3.77	11.33	0	Novel	BioID-MS	Virus-Host
NSP12		O95801	NSP12_O95801	Tetratricopeptide repeat protein 4 (TPR repeat protein 4)	TTC4	387	TTC4_HUMAN	5|5|6	16	5.33	3	0|0|0|0|0|0|0|0|0|0|0|0|0|0|0|0|0|0|0|0|0|0|0|0	1	1	1	1	1	9.16	53.33	0	Known	BioID-MS	Virus-Host
NSP12		P05141	NSP12_P05141	ADP/ATP translocase 2 (ADP,ATP carrier protein 2) (ADP,ATP carrier protein, fibroblast isoform) (Adenine nucleotide translocator 2) (ANT 2) (Solute carrier family 25 member 5) [Cleaved into: ADP/ATP translocase 2, N-terminally processed]	SLC25A5	298	ADT2_HUMAN	22|22|21	65	21.67	3	10|8|7|7|7|6|0|5|7|6|7|7|7|6|6|5|9|9|7|6|5|4|9|10	1	1	1	1	1	5.08	3.25	0	Novel	AP-MS	Virus-Host
NSP12		P05141	NSP12_P05141	ADP/ATP translocase 2 (ADP,ATP carrier protein 2) (ADP,ATP carrier protein, fibroblast isoform) (Adenine nucleotide translocator 2) (ANT 2) (Solute carrier family 25 member 5) [Cleaved into: ADP/ATP translocase 2, N-terminally processed]	SLC25A5	298	ADT2_HUMAN	13|14|13	40	13.33	3	6|3|5|7|6|7|4|7|6|4|1|1|0|0|0|0|0|0|0|0|6|5|5|4	0.95	0.97	0.95	0.97	0.95	2.87	4.16	0.01	Novel	BioID-MS	Virus-Host
NSP12		P05783	NSP12_P05783	Keratin, type I cytoskeletal 18 (Cell proliferation-inducing gene 46 protein) (Cytokeratin-18) (CK-18) (Keratin-18) (K18)	KRT18	430	K1C18_HUMAN	5|8|7	20	6.67	3	2|0|0|0|0|1|0|0|0|0|0|0|1|1|2|0|0|1|1|0|2|0|0|0	1	1	1	1	1	6.1	14.55	0	Novel	AP-MS	Virus-Host
NSP12		P05783	NSP12_P05783	Keratin, type I cytoskeletal 18 (Cell proliferation-inducing gene 46 protein) (Cytokeratin-18) (CK-18) (Keratin-18) (K18)	KRT18	430	K1C18_HUMAN	6|6|6	18	6	3	1|1|0|0|0|1|0|1|0|0|1|0|0|1|6|5|2|2|0|0|1|0|2|0	0.93	0.93	0.93	0.93	0.93	2.55	6	0.01	Novel	BioID-MS	Virus-Host
NSP12		P06733	NSP12_P06733	Alpha-enolase (EC 4.2.1.11) (2-phospho-D-glycerate hydro-lyase) (C-myc promoter-binding protein) (Enolase 1) (MBP-1) (MPB-1) (Non-neural enolase) (NNE) (Phosphopyruvate hydratase) (Plasminogen-binding protein)	ENO1	434	ENOA_HUMAN	15|16|14	45	15	3	5|4|4|6|4|3|1|4|3|7|4|2|8|3|5|4|4|11|3|4|5|5|4|4	0.98	1	0.98	1	0.98	3.18	3.36	0	Novel	BioID-MS	Virus-Host
NSP12		P07355	NSP12_P07355	Annexin A2 (Annexin II) (Annexin-2) (Calpactin I heavy chain) (Calpactin-1 heavy chain) (Chromobindin-8) (Lipocortin II) (Placental anticoagulant protein IV) (PAP-IV) (Protein I) (p36)	ANXA2	339	ANXA2_HUMAN	11|11|12	34	11.33	3	1|0|0|0|0|0|3|3|0|3|0|0|0|0|0|0|0|0|0|0|3|0|1|1	1	1	1	1	1	6.94	18.13	0	Novel	BioID-MS	Virus-Host
NSP12		P07900	NSP12_P07900	Heat shock protein HSP 90-alpha (Heat shock 86 kDa) (HSP 86) (HSP86) (Lipopolysaccharide-associated protein 2) (LAP-2) (LPS-associated protein 2) (Renal carcinoma antigen NY-REN-38)	HSP90AA1	732	HS90A_HUMAN	73|85|77	235	78.33	3	20|19|16|16|16|17|1|6|21|10|11|13|4|2|11|13|48|41|20|16|13|14|12|8	1	1	1	1	1	5.66	5.11	0	Novel	BioID-MS	Virus-Host
NSP12		P07947	NSP12_P07947	Tyrosine-protein kinase Yes (EC 2.7.10.2) (Proto-oncogene c-Yes) (p61-Yes)	YES1	543	YES_HUMAN	8|8|6	22	7.33	3	6|6|5|0|0|4|0|0|3|6|5|5|0|0|0|0|0|0|0|0|0|0|0|0	0.89	0.92	0.89	0.92	0.89	1.59	4.4	0.01	Novel	AP-MS	Virus-Host
NSP12		P08238	NSP12_P08238	Heat shock protein HSP 90-beta (HSP 90) (Heat shock 84 kDa) (HSP 84) (HSP84)	HSP90AB1	724	HS90B_HUMAN	80|79|77	236	78.67	3	18|20|22|20|18|19|2|9|19|10|8|9|5|2|13|17|49|51|30|26|20|20|16|12	0.99	0.99	0.99	0.99	0.99	4.33	4.34	0	Known	BioID-MS	Virus-Host
NSP12		P08243	NSP12_P08243	Asparagine synthetase [glutamine-hydrolyzing] (EC 6.3.5.4) (Cell cycle control protein TS11) (Glutamine-dependent asparagine synthetase)	ASNS	561	ASNS_HUMAN	3|6|6	15	5	3	1|1|0|0|0|0|0|2|0|0|0|0|0|0|1|0|0|2|0|0|1|3|0|0	0.96	1	0.96	1	0.96	2.15	10.91	0.01	Novel	BioID-MS	Virus-Host
NSP12		P08559	NSP12_P08559	Pyruvate dehydrogenase E1 component subunit alpha, somatic form, mitochondrial (EC 1.2.4.1) (PDHE1-A type I)	PDHA1	390	ODPA_HUMAN	4|3|4	11	3.67	3	0|0|0|0|0|0|0|0|0|0|0|0|0|0|0|0|0|0|0|0|0|0|0|0	1	1	1	1	1	5.73	36.67	0	Novel	BioID-MS	Virus-Host
NSP12		P09496	NSP12_P09496	Clathrin light chain A (Lca)	CLTA	248	CLCA_HUMAN	5|6|4	15	5	3	0|0|0|0|0|0|0|0|0|0|0|0|0|0|0|0|0|0|0|0|0|0|0|0	1	1	1	1	1	7.69	50	0	Novel	AP-MS	Virus-Host
NSP12		P09496	NSP12_P09496	Clathrin light chain A (Lca)	CLTA	248	CLCA_HUMAN	3|3|4	10	3.33	3	0|0|0|0|0|0|0|0|0|0|0|0|0|0|0|0|0|0|0|0|0|0|0|0	1	1	1	1	1	5.73	33.33	0	Novel	BioID-MS	Virus-Host
NSP12		P0NP12	NSP12_P0NP12	NSP12	NSP12	919	NSP12_SARS2	326|332|328	986	328.67	3	0|0|0|0|0|0|0|0|0|0|0|0|0|0|0|0|0|0|0|0|0|0|0|0	1	1	1	1	1	465.62	3286.67	0	Novel	AP-MS	Virus-Host
NSP12		P0NP12	NSP12_P0NP12	NSP12	NSP12	919	NSP12_SARS2	148|161|150	459	153	3	0|0|0|0|0|0|0|0|0|0|0|0|0|0|0|0|0|0|0|0|0|0|0|0	1	1	1	1	1	214.56	1530	0	Novel	BioID-MS	Virus-Host
NSP12		P10515	NSP12_P10515	Dihydrolipoyllysine-residue acetyltransferase component of pyruvate dehydrogenase complex, mitochondrial (EC 2.3.1.12) (70 kDa mitochondrial autoantigen of primary biliary cirrhosis) (PBC) (Dihydrolipoamide acetyltransferase component of pyruvate dehydrogenase complex) (M2 antigen complex 70 kDa subunit) (Pyruvate dehydrogenase complex component E2) (PDC-E2) (PDCE2)	DLAT	647	ODP2_HUMAN	3|3|3	9	3	3	0|0|0|0|0|0|0|1|0|1|1|0|0|0|0|0|0|0|0|0|1|0|0|0	0.99	0.99	0.99	0.99	0.99	4.7	18	0	Novel	BioID-MS	Virus-Host
NSP12		P10809	NSP12_P10809	60 kDa heat shock protein, mitochondrial (EC 5.6.1.7) (60 kDa chaperonin) (Chaperonin 60) (CPN60) (Heat shock protein 60) (HSP-60) (Hsp60) (HuCHA60) (Mitochondrial matrix protein P1) (P60 lymphocyte protein)	HSPD1	573	CH60_HUMAN	43|38|42	123	41	3	13|13|15|16|15|13|6|13|9|6|7|11|11|5|6|4|11|12|26|19|11|14|3|6	0.99	1	0.99	1	0.99	3.76	3.71	0	Novel	BioID-MS	Virus-Host
NSP12		P12268	NSP12_P12268	Inosine-5'-monophosphate dehydrogenase 2 (IMP dehydrogenase 2) (IMPD 2) (IMPDH 2) (EC 1.1.1.205) (IMPDH-II)	IMPDH2	514	IMDH2_HUMAN	7|9|11	27	9	3	0|0|0|0|0|0|0|0|0|0|0|0|0|0|0|0|0|0|0|0|0|0|0|0	1	1	1	1	1	12.4	90	0	Novel	BioID-MS	Virus-Host
NSP12		P13639	NSP12_P13639	Elongation factor 2 (EF-2)	EEF2	858	EF2_HUMAN	23|23|24	70	23.33	3	2|2|5|2|7|5|1|5|2|2|3|1|0|0|11|9|12|16|2|2|12|13|7|3	0.97	0.98	0.97	0.98	0.97	3.47	4.52	0.01	Novel	BioID-MS	Virus-Host
NSP12		P13645	NSP12_P13645	Keratin, type I cytoskeletal 10 (Cytokeratin-10) (CK-10) (Keratin-10) (K10)	KRT10	584	K1C10_HUMAN	15|13|13	41	13.67	3	2|0|0|1|1|0|0|1|0|0|1|0|1|0|0|0|3|1|4|4|0|1|1|2	1	1	1	1	1	9.59	14.26	0	Novel	AP-MS	Virus-Host
NSP12		P13645	NSP12_P13645	Keratin, type I cytoskeletal 10 (Cytokeratin-10) (CK-10) (Keratin-10) (K10)	KRT10	584	K1C10_HUMAN	14|19|18	51	17	3	0|3|4|2|0|0|0|0|0|0|0|2|0|1|0|3|10|3|0|7|0|0|0|1	0.99	1	0.99	1	0.99	4.2	11.33	0	Novel	BioID-MS	Virus-Host
NSP12		P13797	NSP12_P13797	Plastin-3 (T-plastin)	PLS3	630	PLST_HUMAN	2|5|3	10	3.33	3	0|0|0|0|0|0|0|0|0|1|0|0|0|0|2|0|0|0|0|0|0|2|0|0	0.96	1	0.96	1	0.96	2.23	16	0.01	Novel	BioID-MS	Virus-Host
NSP12		P13804	NSP12_P13804	Electron transfer flavoprotein subunit alpha, mitochondrial (Alpha-ETF)	ETFA	333	ETFA_HUMAN	8|10|10	28	9.33	3	0|0|0|0|0|0|0|0|0|0|0|0|0|0|0|0|0|0|0|0|0|0|0|0	1	1	1	1	1	13.98	93.33	0	Known	BioID-MS	Virus-Host
NSP12		P14314	NSP12_P14314	Glucosidase 2 subunit beta (80K-H protein) (Glucosidase II subunit beta) (Protein kinase C substrate 60.1 kDa protein heavy chain) (PKCSH)	PRKCSH	528	GLU2B_HUMAN	4|3|4	11	3.67	3	0|0|0|0|0|0|0|0|0|0|0|0|0|0|0|0|0|0|0|0|0|0|0|0	1	1	1	1	1	5.73	36.67	0	Novel	BioID-MS	Virus-Host
NSP12		P14678	NSP12_P14678	Small nuclear ribonucleoprotein-associated proteins B and B' (snRNP-B) (Sm protein B/B') (Sm-B/B') (SmB/B')	SNRPB	240	RSMB_HUMAN	6|5|5	16	5.33	3	0|0|1|0|0|2|0|2|2|0|0|0|0|1|0|0|0|1|4|2|2|3|3|1	0.93	0.97	0.93	0.97	0.93	2.41	5.33	0.01	Novel	BioID-MS	Virus-Host
NSP12		P14927	NSP12_P14927	Cytochrome b-c1 complex subunit 7 (Complex III subunit 7) (Complex III subunit VII) (QP-C) (Ubiquinol-cytochrome c reductase complex 14 kDa protein)	UQCRB	111	QCR7_HUMAN	4|5|6	15	5	3	0|0|0|0|0|0|0|0|0|0|0|0|0|0|0|0|0|0|0|0|0|0|0|0	1	1	1	1	1	7.48	50	0	Novel	BioID-MS	Virus-Host
NSP12		P15170	NSP12_P15170	Eukaryotic peptide chain release factor GTP-binding subunit ERF3A (Eukaryotic peptide chain release factor subunit 3a) (eRF3a) (G1 to S phase transition protein 1 homolog)	GSPT1	499	ERF3A_HUMAN	3|2|2	7	2.33	3	0|0|0|0|1|0|0|1|0|0|0|0|0|1|0|0|0|0|0|0|0|0|1|0	0.96	0.99	0.96	0.99	0.96	2.95	14	0.01	Novel	BioID-MS	Virus-Host
NSP12		P15311	NSP12_P15311	Ezrin (Cytovillin) (Villin-2) (p81)	EZR	586	EZRI_HUMAN	10|13|14	37	12.33	3	3|0|4|0|4|4|0|0|5|5|0|0|3|0|7|6|5|6|0|0|4|4|5|4	0.94	0.99	0.94	0.99	0.94	1.83	4.29	0.01	Novel	BioID-MS	Virus-Host
NSP12		P15924	NSP12_P15924	Desmoplakin (DP) (250/210 kDa paraneoplastic pemphigus antigen)	DSP	2871	DESP_HUMAN	12|13|7	32	10.67	3	2|3|2|2|2|0|0|1|3|1|0|0|0|1|3|1|1|3|0|0|2|4|4|1	0.99	1	0.99	1	0.99	3.95	7.11	0	Novel	BioID-MS	Virus-Host
NSP12		P17858	NSP12_P17858	ATP-dependent 6-phosphofructokinase, liver type (ATP-PFK) (PFK-L) (EC 2.7.1.11) (6-phosphofructokinase type B) (Phosphofructo-1-kinase isozyme B) (PFK-B) (Phosphohexokinase)	PFKL	780	PFKAL_HUMAN	4|6|5	15	5	3	0|0|0|0|0|0|0|0|0|0|0|0|0|0|1|0|0|0|0|0|0|0|0|0	1	1	1	1	1	7.69	50	0	Novel	AP-MS	Virus-Host
NSP12		P20585	NSP12_P20585	DNA mismatch repair protein Msh3 (hMSH3) (Divergent upstream protein) (DUP) (Mismatch repair protein 1) (MRP1)	MSH3	1137	MSH3_HUMAN	4|4|4	12	4	3	0|1|0|0|1|0|0|0|0|0|0|1|1|0|2|0|1|0|0|0|1|0|0|1	0.99	0.99	0.99	0.99	0.99	4.58	10.67	0	Novel	AP-MS	Virus-Host
NSP12		P26641	NSP12_P26641	Elongation factor 1-gamma (EF-1-gamma) (eEF-1B gamma)	EEF1G	437	EF1G_HUMAN	11|10|13	34	11.33	3	6|2|6|3|3|3|1|3|2|3|3|4|3|1|4|6|4|5|2|1|7|4|3|4	0.91	0.99	0.91	0.99	0.91	1.41	3.28	0.01	Novel	BioID-MS	Virus-Host
NSP12		P31948	NSP12_P31948	Stress-induced-phosphoprotein 1 (STI1) (Hsc70/Hsp90-organizing protein) (Hop) (Renal carcinoma antigen NY-REN-11) (Transformation-sensitive protein IEF SSP 3521)	STIP1	543	STIP1_HUMAN	25|21|25	71	23.67	3	2|1|1|2|2|1|0|2|3|0|0|0|0|0|1|1|3|1|1|0|2|1|0|1	1	1	1	1	1	24.13	22.72	0	Known	BioID-MS	Virus-Host
NSP12		P32119	NSP12_P32119	Peroxiredoxin-2 (EC 1.11.1.24) (Natural killer cell-enhancing factor B) (NKEF-B) (PRP) (Thiol-specific antioxidant protein) (TSA) (Thioredoxin peroxidase 1) (Thioredoxin-dependent peroxide reductase 1) (Thioredoxin-dependent peroxiredoxin 2)	PRDX2	198	PRDX2_HUMAN	9|10|10	29	9.67	3	0|3|3|0|0|4|1|1|3|1|2|0|0|1|2|4|7|7|3|0|4|6|5|4	0.91	0.93	0.91	0.93	0.91	1.86	3.8	0.01	Novel	BioID-MS	Virus-Host
NSP12		P33240	NSP12_P33240	Cleavage stimulation factor subunit 2 (CF-1 64 kDa subunit) (Cleavage stimulation factor 64 kDa subunit) (CSTF 64 kDa subunit) (CstF-64)	CSTF2	577	CSTF2_HUMAN	10|6|6	22	7.33	3	3|2|1|2|2|2|0|2|2|3|3|0|4|2|0|0|0|0|1|1|0|1|3|4	0.96	1	0.96	1	0.96	2.66	4.63	0.01	Novel	BioID-MS	Virus-Host
NSP12		P34931	NSP12_P34931	Heat shock 70 kDa protein 1-like (Heat shock 70 kDa protein 1L) (Heat shock 70 kDa protein 1-Hom) (HSP70-Hom)	HSPA1L	641	HS71L_HUMAN	39|43|44	126	42	3	0|0|0|0|0|0|14|0|0|32|0|0|0|0|0|0|40|38|0|38|0|41|0|18	0.95	0.96	0.95	0.96	0.95	2.56	4.56	0.01	Novel	BioID-MS	Virus-Host
NSP12		P34932	NSP12_P34932	Heat shock 70 kDa protein 4 (HSP70RY) (Heat shock 70-related protein APG-2)	HSPA4	840	HSP74_HUMAN	16|12|12	40	13.33	3	7|2|7|5|9|7|1|4|5|9|2|4|2|0|1|0|0|0|0|0|2|0|7|6	0.9	0.97	0.9	0.97	0.9	1.81	4	0.01	Novel	BioID-MS	Virus-Host
NSP12		P35241	NSP12_P35241	Radixin	RDX	583	RADI_HUMAN	12|12|15	39	13	3	0|0|0|0|0|0|0|0|0|0|3|0|0|0|6|8|5|6|0|0|0|4|8|6	0.97	0.98	0.97	0.98	0.97	3.12	6.78	0.01	Novel	BioID-MS	Virus-Host
NSP12		P35580	NSP12_P35580	Myosin-10 (Cellular myosin heavy chain, type B) (Myosin heavy chain 10) (Myosin heavy chain, non-muscle IIb) (Non-muscle myosin heavy chain B) (NMMHC-B) (Non-muscle myosin heavy chain IIb) (NMMHC II-b) (NMMHC-IIB)	MYH10	1976	MYH10_HUMAN	119|121|115	355	118.33	3	26|18|19|23|19|17|13|6|24|26|17|14|33|18|27|21|16|19|33|24|8|4|17|17	1	1	1	1	1	23.66	6.19	0	Novel	AP-MS	Virus-Host
NSP12		P35908	NSP12_P35908	Keratin, type II cytoskeletal 2 epidermal (Cytokeratin-2e) (CK-2e) (Epithelial keratin-2e) (Keratin-2 epidermis) (Keratin-2e) (K2e) (Type-II keratin Kb2)	KRT2	639	K22E_HUMAN	11|12|12	35	11.67	3	0|0|0|0|0|0|0|0|0|0|0|0|0|0|0|0|0|0|0|0|3|0|6|6	0.99	0.99	0.99	0.99	0.99	4.97	18.67	0	Novel	AP-MS	Virus-Host
NSP12		P35908	NSP12_P35908	Keratin, type II cytoskeletal 2 epidermal (Cytokeratin-2e) (CK-2e) (Epithelial keratin-2e) (Keratin-2 epidermis) (Keratin-2e) (K2e) (Type-II keratin Kb2)	KRT2	639	K22E_HUMAN	10|9|7	26	8.67	3	0|0|0|0|0|0|0|0|0|0|0|0|2|5|0|0|11|4|0|6|0|0|3|0	0.94	0.96	0.94	0.96	0.94	2.35	6.71	0.01	Novel	BioID-MS	Virus-Host
NSP12		P36776	NSP12_P36776	Lon protease homolog, mitochondrial (EC 3.4.21.53) (LONHs) (Lon protease-like protein) (LONP) (Mitochondrial ATP-dependent protease Lon) (Serine protease 15)	LONP1	959	LONM_HUMAN	6|6|5	17	5.67	3	0|0|0|0|0|0|0|0|0|0|0|0|0|0|0|0|0|0|0|0|0|0|0|0	1	1	1	1	1	9.37	56.67	0	Novel	AP-MS	Virus-Host
NSP12		P36776	NSP12_P36776	Lon protease homolog, mitochondrial (EC 3.4.21.53) (LONHs) (Lon protease-like protein) (LONP) (Mitochondrial ATP-dependent protease Lon) (Serine protease 15)	LONP1	959	LONM_HUMAN	4|4|5	13	4.33	3	0|0|0|0|0|1|0|0|0|0|0|0|1|0|1|0|0|0|0|0|0|0|0|0	1	1	1	1	1	7.03	34.67	0	Novel	BioID-MS	Virus-Host
NSP12		P36957	NSP12_P36957	Dihydrolipoyllysine-residue succinyltransferase component of 2-oxoglutarate dehydrogenase complex, mitochondrial (EC 2.3.1.61) (2-oxoglutarate dehydrogenase complex component E2) (OGDC-E2) (Dihydrolipoamide succinyltransferase component of 2-oxoglutarate dehydrogenase complex) (E2K)	DLST	453	ODO2_HUMAN	3|2|2	7	2.33	3	0|0|0|0|0|0|0|0|0|0|0|0|0|0|0|0|0|0|0|0|0|0|1|0	0.99	1	0.99	1	0.99	4.11	23.33	0	Novel	AP-MS	Virus-Host
NSP12		P46108	NSP12_P46108	Adapter molecule crk (Proto-oncogene c-Crk) (p38)	CRK	304	CRK_HUMAN	26|27|27	80	26.67	3	8|7|13|10|8|8|0|2|14|8|3|6|6|4|10|6|11|10|13|9|8|7|8|6	1	1	1	1	1	5.6	3.46	0	Known	BioID-MS	Virus-Host
NSP12		P46109	NSP12_P46109	Crk-like protein	CRKL	303	CRKL_HUMAN	3|5|4	12	4	3	2|0|0|0|0|0|0|1|0|0|0|0|0|0|0|0|0|0|0|0|1|0|0|1	0.99	1	0.99	1	0.99	3.98	19.2	0	Novel	BioID-MS	Virus-Host
NSP12		P46379	NSP12_P46379	Large proline-rich protein BAG6 (BAG family molecular chaperone regulator 6) (BCL2-associated athanogene 6) (BAG-6) (HLA-B-associated transcript 3) (Protein G3) (Protein Scythe)	BAG6	1132	BAG6_HUMAN	3|3|3	9	3	3	0|0|0|0|0|0|0|0|0|1|0|0|0|0|0|0|0|0|0|0|0|0|0|0	1	1	1	1	1	5.73	30	0	Novel	BioID-MS	Virus-Host
NSP12		P49773	NSP12_P49773	Histidine triad nucleotide-binding protein 1 (EC 3.-.-.-) (Adenosine 5'-monophosphoramidase) (Protein kinase C inhibitor 1) (Protein kinase C-interacting protein 1) (PKCI-1)	HINT1	126	HINT1_HUMAN	7|4|7	18	6	3	1|1|1|1|0|0|0|0|1|1|0|1|1|2|1|0|2|2|1|1|1|2|1|1	0.96	1	0.96	1	0.96	1.94	6.55	0.01	Novel	BioID-MS	Virus-Host
NSP12		P50402	NSP12_P50402	Emerin	EMD	254	EMD_HUMAN	7|5|5	17	5.67	3	1|1|0|1|0|1|0|2|3|1|1|0|1|1|1|2|1|0|0|0|0|0|0|0	0.99	1	0.99	1	0.99	4.16	8	0	Novel	AP-MS	Virus-Host
NSP12		P50454	NSP12_P50454	Serpin H1 (47 kDa heat shock protein) (Arsenic-transactivated protein 3) (AsTP3) (Cell proliferation-inducing gene 14 protein) (Collagen-binding protein) (Colligin) (Rheumatoid arthritis-related antigen RA-A47)	SERPINH1	418	SERPH_HUMAN	18|19|18	55	18.33	3	4|3|4|5|6|4|3|5|3|0|1|3|0|0|0|0|2|2|0|1|2|3|1|0	1	1	1	1	1	9.68	8.46	0	Novel	BioID-MS	Virus-Host
[truncated: 9,642 more rows]
