# Supplementary material for: SARS‐CoV‐2–host proteome interactions for antiviral drug discovery
Source: Mol Syst Biol. 2021 Oct 28;17(11):e10396. doi: 10.15252/msb.202110396 (PMC8552907; doi:10.15252/msb.202110396)
Supplement: Supplementary file 8 — Dataset EV5 [file MSB-17-e10396-s015.xlsx]

## Sheet: Legend
	Dataset EV5. List of selected studies with their respective number of interactions that were assessed in our study.

## Sheet: Virus_Host_PPIs
	Study	Method	Bait	Cell lines	PPIs
	Krogan	Strep-tagged (AP)	26 SARS-CoV-2 (lacking NSP3,NSP16,Orf7b) (Most tag at C terminal)	HEk293	332 PPIs with 332 proteins
	Pichlmair	HA-tagged (AP)	24 SARS-CoV-2 (lacking NSP5,NSP10,NSP11,Orf3b,Orf9c) (Most tag at C terminal)	A549	1156 PPIs with 928 host proteins
	Gingras	miniTurboID (BioID)	27 SARS-CoV-2 proteins (lacking NSP11,Orf10) (C- and N- terminal tag)	A549	7810 PPIs with 2242 host proteins
	Coyaud	BioID	28 SARS-CoV-2 proteins (lacking NSP11) (C- and N- terminal tag)	HEk293	4812 PPIs with 1963 host proteins
	Varjosalo	MAC-tag(AP and BioID)	29 SARS-CoV-2 proteins (Most tag at C terminal)	HEk293	4781 PPIs with 1315 host proteins
