# Supplementary material for: SARS‐CoV‐2–host proteome interactions for antiviral drug discovery
Source: Mol Syst Biol. 2021 Oct 28;17(11):e10396. doi: 10.15252/msb.202110396 (PMC8552907; doi:10.15252/msb.202110396)
Supplement: Supplementary file 9 — Dataset EV6 [file MSB-17-e10396-s004.xlsx]

## Sheet: Legend
		Dataset EV6. List of selected protein interaction pairs validated by co-IP (related to Fig EV3).

## Sheet: Viral bait
Position	PPI_pairs	Construct1	Construct2	Dot blot
A1	M_O14980	Strep-HA-N-XPO1	V5-C-M	Positive
A2	M_O75976	Strep-HA-C-CPD	V5-C-M	Positive
A3	ORF10_P07237	Strep-HA-C-P4HB	V5-C-ORF10
A4	M_O94905	Strep-HA-C-ERLIN2	V5-C-M	Positive
A5	E_Q15046	Strep-HA-C-KARS	V5-C-E
A6	S_P13667	Strep-HA-C-PDIA4	V5-C-S	Positive
A7	NSP12_O00159	Strep-HA-N-MYO1C	V5-C-NSP12	Positive
A8	NSP14_O00159	Strep-HA-N-MYO1C	V5-C-NSP14	Positive
A9	NSP16_O00159	Strep-HA-N-MYO1C	V5-C-NSP16	Positive
A10	NSP5_O00159	Strep-HA-N-MYO1C	V5-C-NSP5	Positive
A11	ORF3b_O00159	Strep-HA-N-MYO1C	V5-C-ORF3b
A12	NSP2_O43707	Strep-HA-N-ACTN4	V5-C-NSP2	Positive
B1	N_Q9H7E2	Strep-HA-N-TDRD3	V5-C-N	Positive
B2	ORF3a_P08754	Strep-HA-C-GNAI3	V5-C-ORF3a	Positive
B3	NSP12_O43795	Strep-HA-N-MYO1B	V5-C-NSP12	Positive
B4	NSP14_O43795	Strep-HA-N-MYO1B	V5-C-NSP14	Positive
B5	NSP16_O43795	Strep-HA-N-MYO1B	V5-C-NSP16	Positive
B6	NSP5_Q13838	Strep-HA-C-DDX39B	V5-C-NSP5	Positive
B7	ORF8_P04181	Strep-HA-C-OAT	V5-C-ORF8	Positive
B8	ORF7b_Q13838	Strep-HA-C-DDX39B	V5-C-ORF7b
B9	ORF8_Q13838	Strep-HA-C-DDX39B	V5-C-ORF8
B10	NSP10_Q01813	Strep-HA-C-PFKP	V5-C-NSP10
B11	NSP12_Q01813	Strep-HA-C-PFKP	V5-C-NSP12	Positive
B12	NSP16_Q01813	Strep-HA-C-PFKP	V5-C-NSP16	Positive
C1	NSP6_Q01813	Strep-HA-C-PFKP	V5-C-NSP6	Positive
C2	S_P11021	Strep-HA-C-GRP78	V5-C-S	Positive
C3	ORF9c_O94905	Strep-HA-C-ERLIN2	V5-C-ORF9c
C4	NSP6_P39656	Strep-HA-C-DDOST	V5-C-NSP6	Positive
C5	NSP9_P39656	Strep-HA-C-DDOST	V5-C-NSP9	Positive
C6	ORF3a_P39656	Strep-HA-C-DDOST	V5-C-ORF3a	Positive
C7	NSP6_O14980	Strep-HA-N-XPO1	V5-C-NSP6	Positive
C8	ORF3a_O95405	Strep-HA-N-ZFYVE9	V5-C-ORF3a	Positive
C9	NSP8_P61586	Strep-HA-N-RHOA	V5-C-NSP8	Positive
C10	NSP6_O94905	Strep-HA-C-ERLIN2	V5-C-NSP6	Positive
C11	ORF3a_P13667	Strep-HA-C-PDIA4	V5-C-ORF3a	Positive
C12	NSP15_P12277	Strep-HA-C-CKB	V5-C-NSP15	Positive
D1	NSP12_P30101	Strep-HA-C-PDIA3	V5-C-NSP12	Positive
D2	NSP6_Q9H0U4	Strep-HA-C-RAB1B	V5-C-NSP6	Positive
D3	NSP9_Q9H0U4	Strep-HA-C-RAB1B	V5-C-NSP9
D4	NSP14_P22314	Strep-HA-C-UBA1	V5-C-NSP14	Positive
D5	ORF3a_P27797	Strep-HA-C-CALR	V5-C-ORF3a	Positive
D6	M_P04843	Strep-HA-C-RPN1	V5-C-M	Positive
D7	ORF8_O43707	Strep-HA-N-ACTN4	V5-C-ORF8	Positive
D8	NSP5_P63173	Strep-HA-N-RPL38	V5-C-NSP5	Positive
D9	NSP10_Q9BSD7	Strep-HA-C-NTPCR	V5-C-NSP10
D10	NSP6_P00387	Strep-HA-C-CYB5R3	V5-C-NSP6	Positive
D11	ORF3a_Q07065	Strep-HA-N-CKAP4	V5-C-ORF3a	Positive
D12	E_O43795	Strep-HA-N-MYO1B	V5-C-E	Positive
E1	M_O43795	Strep-HA-N-MYO1B	V5-C-M	Positive
E2	NSP15_O43795	Strep-HA-N-MYO1B	V5-C-NSP15	Positive
E3	NSP4_O43795	Strep-HA-N-MYO1B	V5-C-NSP4
E4	NSP5_O43795	Strep-HA-N-MYO1B	V5-C-NSP5	Positive
E5	NSP7_O43795	Strep-HA-N-MYO1B	V5-C-NSP7
E6	ORF3a_Q01813	Strep-HA-C-PFKP	V5-C-ORF3a	Positive
E7	ORF8_P12004	Strep-HA-N-PCNA	V5-C-ORF8	Positive
E8	ORF8_P04637	Strep-HA-N-TP53	V5-C-ORF8	Positive
E9	E_O00410	Strep-HA-C-IPO5	V5-C-E
E10	M_O00410	Strep-HA-C-IPO5	V5-C-M	Positive
E11	ORF8_P07237	Strep-HA-C-P4HB	V5-C-ORF8	Positive
E12	NSP15_P13667	Strep-HA-C-PDIA4	V5-C-NSP15	Positive
F1	NSP13_P12277	Strep-HA-C-CKB	V5-C-NSP13	Positive
F2	ORF9b_O00159	Strep-HA-N-MYO1C	V5-C-ORF9b
F3	S_O00159	Strep-HA-N-MYO1C	V5-C-S	Positive
F4	ORF9c_P49257	Strep-HA-C-LMAN1	V5-C-ORF9c
F5	ORF8_P30101	Strep-HA-C-PDIA3	V5-C-ORF8
F6	E_O00264	Strep-HA-C-PGRMC1	V5-C-E	Positive
F7	NSP12_O00264	Strep-HA-C-PGRMC1	V5-C-NSP12	Positive
F8	ORF7a_O00264	Strep-HA-C-PGRMC1	V5-C-ORF7a
F9	ORF7a_P04844	Strep-HA-C-RPN2	V5-C-ORF7a
F10	ORF9b_Q00059	Strep-HA-C-TFAM	V5-C-ORF9b
F11	NSP15_P05067	Strep-HA-C-APP	V5-C-NSP15	Positive
F12	ORF8_P21796	Strep-HA-C-VDAC1	V5-C-ORF8
G1	S_P21796	Strep-HA-C-VDAC1	V5-C-S	Positive
G2	ORF8_Q16643	Strep-HA-C-DBN1	V5-C-ORF8
G3	ORF7a_Q07065	Strep-HA-N-CKAP4	V5-C-ORF7a
G4	S_O43795	Strep-HA-N-MYO1B	V5-C-S	Positive
G5	NSP14_Q04760	Strep-HA-C-GLO1	V5-C-NSP14	Positive
G6	NSP2_Q13232	Strep-HA-N-NME3	V5-C-NSP2	Positive
G7	ORF6_O00159	Strep-HA-N-MYO1C	V5-C-ORF6
G8	M_Q01813	Strep-HA-C-PFKP	V5-C-M	Positive
G9	NSP7_Q01813	Strep-HA-C-PFKP	V5-C-NSP7
G10	S_Q01813	Strep-HA-C-PFKP	V5-C-S	Positive
G11	ORF9b_P19367	Strep-HA-C-HK1	V5-C-ORF9b
G12	Orf3a_O75976	Strep-HA-CPD	V5-C-Orf3a	Positive
H1	N_O00264	Strep-HA-C-PGRMC1	V5-C-N	Positive
H2	NSP13_Q13838	Strep-HA-C-DDX39B	V5-C-NSP13	Positive
H3	NSP14_Q13838	Strep-HA-C-DDX39B	V5-C-NSP14	Positive
H4	NSP4_Q13838	Strep-HA-C-DDX39B	V5-C-NSP4
H5	ORF9c_O00159	Strep-HA-N-MYO1C	V5-C-ORF9c
H6	ORF7a_P27797	Strep-HA-C-CALR	V5-C-ORF7a
H7	ORF8_P27797	Strep-HA-C-CALR	V5-C-ORF8
H8	NSP6_Q13838	Strep-HA-C-DDX39B	V5-C-NSP6	Positive
H9	NSP9_P08754	Strep-HA-C-GNAI3	V5-C-NSP9
H10	ORF6_Q13838	Strep-HA-C-DDX39B	V5-C-ORF6
H11	S_Q13838	Strep-HA-C-DDX39B	V5-C-S	Positive
H12	SHC_GFP	Strep-HA-	V5-C-LacZ

## Sheet: Host-baits
Position	PPI_pairs	Construct1	Construct2	Dot blot
A1	O95985_O76071	Strep-HA-C-CIAO1	V5-C-TOP3B	Positive
A10	P02786_O75083	Strep-HA-C-WDR1	V5-C-TFRC	Positive
A11	O95985_O75083	Strep-HA-C-WDR1	V5-C-TOP3B	Positive
A12	P13164_O00159	Strep-HA-N-MYO1C	V5-C-IFITM1
A2	P25774_Q8NBJ5	Strep-HA-C-COLGALT1	V5-C-CTSS	Positive
A3	P02786_O95405	Strep-HA-N-ZFYVE9	V5-C-TFRC	Positive
A4	P13164_Q9UM54	Strep-HA-N-MYO6	V5-C-IFITM1
A5	O15393_O75976	Strep-HA-C-CPD	V5-C-TMPRSS2	Positive
A6	P25774_Q15293	Strep-HA-C-RCN1	V5-C-CTSS	Positive
A7	O15393_O94905	Strep-HA-C-ERLIN2	V5-C-TMPRSS2	Positive
A8	P02786_O94905	Strep-HA-C-ERLIN2	V5-C-TFRC	Positive
A9	P07858_O75083	Strep-HA-C-WDR1	V5-C-CTSB	Positive
B1	O95985_O00159	Strep-HA-N-MYO1C	V5-C-TOP3B	Positive
B10	P07711_P27797	Strep-HA-C-CALR	V5-C-CTSL	Positive
B11	P25774_P27797	Strep-HA-C-CALR	V5-C-CTSS	Positive
B12	P25774_P04843	Strep-HA-C-RPN1	V5-C-CTSS	Positive
B2	O14786_Q9BQI0	Strep-HA-C-AIF1L	V5-C-NRP1	Positive
B3	O14786_Q9H3N1	Strep-HA-C-TMX1	V5-C-NRP1	Positive
B4	P07711_O43852	Strep-HA-C-CALU	V5-C-CTSL	Positive
B5	O15393_P07339	Strep-HA-C-CTSD	V5-C-TMPRSS2	Positive
B6	P07858_P30101	Strep-HA-C-PDIA3	V5-C-CTSB	Positive
B7	P25774_P30101	Strep-HA-C-PDIA3	V5-C-CTSS	Positive
B8	P25774_Q9NYU1	Strep-HA-C-UGGT2	V5-C-CTSS	Positive
B9	P07858_P27797	Strep-HA-C-CALR	V5-C-CTSB	Positive
C1	O15393_P04843	Strep-HA-C-RPN1	V5-C-TMPRSS2	Positive
C10	P07858_O94832	Strep-HA-N-MYO1D	V5-C-CTSB	Positive
C11	P13164_O94832	Strep-HA-N-MYO1D	V5-C-IFITM1
C12	O15393_O94832	Strep-HA-N-MYO1D	V5-C-TMPRSS2	Positive
C2	O15393_O14967	Strep-HA-C-CLGN	V5-C-TMPRSS2	Positive
C3	P25774_P04844	Strep-HA-C-RPN2	V5-C-CTSS	Positive
C4	P25774_O43707	Strep-HA-N-ACTN4	V5-C-CTSS	Positive
C5	P02786_O43707	Strep-HA-N-ACTN4	V5-C-TFRC	Positive
C6	O95985_Q9H7E2	Strep-HA-N-TDRD3	V5-C-TOP3B	Positive
C7	O15393_P39656	Strep-HA-C-DDOST	V5-C-TMPRSS2	Positive
C8	P09958_O95260	Strep-HA-C-ATE1	V5-C-FURIN	Positive
C9	O95985_Q06787	Strep-HA-C-FMR1	V5-C-TOP3B	Positive
D1	O95985_O94832	Strep-HA-N-MYO1D	V5-C-TOP3B	Positive
D10	O15393_P54577	Strep-HA-C-YARS	V5-C-TMPRSS2	Positive
D11	Q9NRS4_P54577	Strep-HA-C-YARS	V5-C-TMPRSS4	Positive
D12	P27487_P00813	Strep-HA-C-ADA	V5-C-DPP4	Positive
D2	P07858_P28799	Strep-HA-C-GRN	V5-C-CTSB	Positive
D3	P09958_Q9UJS0	Strep-HA-C-SLC25A13	V5-C-FURIN	Positive
D4	P02786_Q07065	Strep-HA-N-CKAP4	V5-C-TFRC	Positive
D5	P13164_O43795	Strep-HA-N-MYO1B	V5-C-IFITM1
D6	O95985_O43795	Strep-HA-N-MYO1B	V5-C-TOP3B	Positive
D7	P02786_Q9UIQ6	Strep-HA-N-LNPEP	V5-C-TFRC	Positive
D8	P07711_Q01813	Strep-HA-C-PFKP	V5-C-CTSL
D9	P09958_Q01813	Strep-HA-C-PFKP	V5-C-FURIN	Positive
E1	P27487_O94832	Strep-HA-N-MYO1D	V5-C-DPP4
E10	P27487_Q16643	Strep-HA-C-DBN1	V5-C-DPP4
E11	P35613_P55060	Strep-HA-C-CSE1L	V5-C-BSG	Positive
E12	P27487_Q07065	Strep-HA-N-CKAP4	V5-C-DPP4
E2	Q9BYF1_P00387	Strep-HA-C-CYB5R3	V5-C-ACE2	Positive
E3	Q8WXI8_P00387	Strep-HA-C-CYB5R3	V5-C-CLEC4D	Positive
E4	Q8WXI8_O00410	Strep-HA-C-IPO5	V5-C-CLEC4D
E5	Q9ULY5_O00410	Strep-HA-C-IPO5	V5-C-CLEC4E
E6	Q86T26_P21796	Strep-HA-C-VDAC1	V5-C-TMPRSS11B
E7	O15393_P21796	Strep-HA-C-VDAC1	V5-C-TMPRSS2	Positive
E8	Q9NRS4_P21796	Strep-HA-C-VDAC1	V5-C-TMPRSS4	Positive
E9	P35613_Q9UJS0	Strep-HA-C-SLC25A13	V5-C-BSG	Positive
F1	P07711_Q13838	Strep-HA-C-DDX39B	V5-C-CTSL	Positive
F10	Q86T26_Q01813	Strep-HA-C-PFKP	V5-C-TMPRSS11B
F11	Q8WXI8_P36776	Strep-HA-	V5-C-CLEC4D
F12	Q8WXI8_Q8IXI2	Strep-HA-C-RHOT1	V5-C-CLEC4D	Positive
F2	Q86T26_P04843	Strep-HA-C-RPN1	V5-C-TMPRSS11B	Positive
F3	P35613_Q04760	Strep-HA-C-GLO1	V5-C-BSG	Positive
F4	P07711_Q04760	Strep-HA-C-GLO1	V5-C-CTSL
F5	P35613_Q13232	Strep-HA-N-NME3	V5-C-BSG	Positive
F6	O14786_Q13232	Strep-HA-N-NME3	V5-C-NRP1	Positive
F7	P35613_P04181	Strep-HA-C-OAT	V5-C-BSG	Positive
F8	P27487_Q01813	Strep-HA-C-PFKP	V5-C-DPP4
F9	Q8WXI8_Q01813	Strep-HA-C-PFKP	V5-C-CLEC4D
G1	Q9BYF1_O43707	Strep-HA-N-ACTN4	V5-C-ACE2	Positive
G10	Q8WXI8_Q00059	Strep-HA-C-TFAM	V5-C-CLEC4D
G11	P27487_Q99623	Strep-HA-C-PHB2	V5-C-DPP4	Positive
G12	P27487_Q9BSD7	Strep-HA-C-NTPCR	V5-C-DPP4	Positive
G2	Q9BYF1_P35613	Strep-HA-C-BSG	V5-C-ACE2	Positive
G3	Q9BYF1_P00387	Strep-HA-C-CYB5R3	V5-C-ACE2	Positive
G4	Q9BYF1_O43795	Strep-HA-N-MYO1B	V5-C-ACE2	Positive
G5	Q9BYF1_P13010	Strep-HA-C-XRCC5	V5-C-ACE2	Positive
G6	Q9BYF1_P12956	Strep-HA-C-XRCC6	V5-C-ACE2	Positive
G7	Q8WXI8_Q9NR31	Strep-HA-C-SAR1A	V5-C-CLEC4D	Positive
G8	O14786_P61586	Strep-HA-N-RHOA	V5-C-NRP1	Positive
G9	P35613_P62937	Strep-HA-C-PPIA	V5-C-BSG	Positive
H1	O15393_Q9BSD7	Strep-HA-C-NTPCR	V5-C-TMPRSS2	Positive
H10	Q8WXI8_Q04760	Strep-HA-C-GLO1	V5-C-CLEC4D
H11	P13164_Q04760	Strep-HA-C-GLO1	V5-C-IFITM1
H12	Control	Strep-HA-GFP	V5-C-LacZ
H2	P35613_Q9Y617	Strep-HA-C-PSAT1	V5-C-BSG	Positive
H3	Q86T26_P62820	Strep-HA-C-RAB1A	V5-C-TMPRSS11B	Positive
H4	Q9ULY5_P39656	Strep-HA-C-DDOST	V5-C-CLEC4E	Positive
H5	P13164_Q13838	Strep-HA-C-DDX39B	V5-C-IFITM1
H6	Q01628_Q13838	Strep-HA-C-DDX39B	V5-C-IFITM3
H7	O15393_Q13838	Strep-HA-C-DDX39B	V5-C-TMPRSS2	Positive
H8	O95985_Q13838	Strep-HA-C-DDX39B	V5-C-TOP3B	Positive
H9	O14786_Q04760	Strep-HA-C-GLO1	V5-C-NRP1	Positive
