# Supplementary material for: SARS‐CoV‐2–host proteome interactions for antiviral drug discovery
Source: Mol Syst Biol. 2021 Oct 28;17(11):e10396. doi: 10.15252/msb.202110396 (PMC8552907; doi:10.15252/msb.202110396)
Supplement: Supplementary file 10 — Dataset EV7 [file MSB-17-e10396-s001.xlsx]

## Sheet: Legend
	Dataset EV7. Comparison of subcellular localization for viral ORFs expressed in different cell lines using fluorescence microscopy or MS-microscopy approaches.

## Sheet: Sub-cellular localization
	ORFs	Confirmed subcellular localization by confocal microscopy				MS-Microscopy
		PMID: 33766124 (COS-7)	PMID: 33203855 (HEp-2 or Caco-2 )	PMID: 33060197 (HelaM)	This study (U2-OS)	Based on HEK293
	Nsp1	cytosol, perinuclear region	Nuclear, cytoplasmic	Diffuse Cytoplasm	Cytoplasmic	Nucleoplasm, Nucleolus, Lysosome
	Nsp2	cytosol	Cytoplasmic	Diffuse Cytoplasm, plasma membrane	Cytoplasmic, plasma membrane	Intermediate filament
	Nsp3	membrane of vesicles, plasma membrane	Nuclear, cytoplasmic		Cytoplasmic	Actin filament
	Nsp4		Cytoplasmic	ER	ER	Intermediate filament
	Nsp5		Nuclear, cytoplasmic	Diffuse Cytoplasm, plasma membrane	Cytoplasmic, plasma membrane	Nucleoplasm
	Nsp6	ER, perinuclear region	Nuclear, ER	ER, Golgi	ER, Golgi	Nucleoplasm, mitochondrion
	Nsp7		Nuclear, cytoplasmic	Diffuse Cytoplasm, plasma membrane	Cytoplasmic	Chromatin, nucleoplasm, Golgi, mitochondrion
	Nsp8		Cytoplasmic	Diffuse Cytoplasm, plasma membrane	Cytoplasmic	Intermediate filament
	Nsp9		Nuclear, cytoplasmic	Diffuse Cytoplasm, plasma membrane	Nuclear, cytoplasmic	Intermediate filament, chromatin, nucleolus, plasma membrane
	Nsp10		Nuclear, cytoplasmic	Diffuse Cytoplasm, plasma membrane	Nuclear, cytoplasmic	Golgi, nucleoplasm, plasma membrane
	Nsp11			Diffuse Cytoplasm, plasma membrane	Cytoplasmic	Actin filament, microtubule, nuclear envelope, plasma membrane
	Nsp12		Nuclear, cytoplasmic	Diffuse Cytoplasm, plasma membrane	Cytoplasmic	Exosome, plasma membrane, intermediate filament
	Nsp13		Nuclear, cytoplasmic	Diffuse Cytoplasm, plasma membrane	Cytoplasmic	Intermediate filament, nucleolus
	Nsp14		Nuclear, cytoplasmic	Diffuse Cytoplasm, plasma membrane	Cytoplasmic	Intermediate filament, nucleolus
	Nsp15		Nuclear, Golgi	Diffuse Cytoplasm, plasma membrane	Cytoplasmic	Plasma membrane, Chromatin
	Nsp16		Nuclear, cytoplasmic	Diffuse Cytoplasm, plasma membrane	Cytoplasmic	Endosome, nucleoplasm, mitochondrion
	Orf3a	Golgi, weakly at ER, plasma membrane, lumen of vesicles	Endosome, lysosome	Endosome, plasma membrane, Golgi	Plasma membrane, Golgi	Endosome, mitochondrion
	Orf3b	Cytosol, lumen of vesicles	Cytoplasmic	Golgi	Golgi, plasma membrane	Intermediate filament
	Orf6	ER, membrane of vesicles (autophagosome, lysosome)	Partially at Golgi	Golgi, punctate cytoplasm, ER	Golgi, ER	Golgi, endosome
	Orf7a	Golgi (Mostly), ER, mitochondrion (partially)	Golgi	Golgi, punctate cytoplasm	Golgi	Golgi
	Orf7b	ER	ER	Diffuse Cytoplasm, ER, plasma membrane	Cytoplasmic, nuclear	ER, chromatin
	Orf8	ER	ER	ER, Golgi	Cytoplasmic, Golgi	ER, intermediate filament
	Orf9b	cytosol, plasma membrane	Cytoplasmic	Mitochondrion, diffuse cytoplasm		Mitochondrion
	Orf9c		Cytoplasmic	Diffuse Cytoplasm	ER	Nucleoplasm, actin filament
	Orf10	Cytosol, plasma membrane, perinuclear region	ER	ER	ER	ER, actin filament
	S		Cytoplasmic	Plasma membrane, ER, Golgi	ER, Plasma membrane, Golgi	ER, plasma membrane, nucleoplasm
	E		Nuclear, cytoplasmic	ER, Golgi	ER, Golgi	ER, Golgi, mitochondrion
	M		Golgi	ER, Golgi	Golgi, ER	Golgi, mitochondrion, nuclear envelope
	N		Cytoplasmic	Diffuse Cytoplasm	Cytoplasmic	Nucleolus, facal adhesion
