# Supplementary material for: SARS‐CoV‐2–host proteome interactions for antiviral drug discovery
Source: Mol Syst Biol. 2021 Oct 28;17(11):e10396. doi: 10.15252/msb.202110396 (PMC8552907; doi:10.15252/msb.202110396)
Supplement: Supplementary file 11 — Dataset EV8 [file MSB-17-e10396-s011.xlsx]

## Sheet: Legend
	Dataset EV8. Relative quantification of phosphoproteomic data of NSP3 using MaxQuant.

## Sheet: phosphoproteomics
Protein (Uniprot ID)	HCIP	Amino acid	Positions within proteins	Protein names	Gene names	Intensity Control_1	Intensity Control_2	Intensity Control_3	Average_Control	Intensity NSP3_1	Intensity NSP3_2	Intensity NSP3_3	Average_NSP3	p-value	FC NSP3vsCTR
O00264	Yes	S	181	Membrane-associated progesterone receptor component 1	PGRMC1	60766000	71907000	58377000	6.36833e+07	90206000	82437000	90446000	8.76963e+07	0.00821371	1.37707
P35659	Yes	S	301	Protein DEK	DEK	212030000	67155000	37686000	1.05624e+08				#DIV/0!	#DIV/0!	Only CTR
P35659	Yes	S	303	Protein DEK	DEK	212030000	67155000	37686000	1.05624e+08				#DIV/0!	#DIV/0!	Only CTR
P35659	Yes	S	306	Protein DEK	DEK	212030000	67155000	37686000	1.05624e+08				#DIV/0!	#DIV/0!	Only CTR
P35659	Yes	S	307	Protein DEK	DEK	212030000	67155000	37686000	1.05624e+08				#DIV/0!	#DIV/0!	Only CTR
P49006	Yes	S	22	MARCKS-related protein	MARCKSL1		385310000	349700000	367505000		167380000	158900000	163140000	0.00792572	0.443912
Q01813	Yes	S	386	ATP-dependent 6-phosphofructokinase, platelet type	PFKP					87120000	97717000	115340000	100059000		Only NSP3
Q13242	Yes	S	216	Serine/arginine-rich splicing factor 9	SRSF9	316110000	283620000	293600000	2.97777e+08	146550000	93282000	185830000	1.41887e+08	0.00542624	0.476489
Q13242	Yes	S	204	Serine/arginine-rich splicing factor 9	SRSF9	137820000	90844000		114332000				#DIV/0!	#DIV/0!	Only CTR
Q13242	Yes	S	208	Serine/arginine-rich splicing factor 9	SRSF9	105260000	46664000		75962000				#DIV/0!	#DIV/0!	Only CTR
A0JLT2	No	S	226	Mediator of RNA polymerase II transcription subunit 19	MED19	23017000	63620000	61180000	4.92723e+07				#DIV/0!	#DIV/0!	Only CTR
A1L170	No	S	249	Uncharacterized protein C1orf226	C1orf226					9285400		8695100	8990250		Only NSP3
A2RRP1	No	S	473	Neuroblastoma-amplified sequence	NBAS					30200000	28419000	30327000	2.96487e+07		Only NSP3
A3KN83	No	S	214	Protein strawberry notch homolog 1	SBNO1					4164400	3875400		4019900		Only NSP3
A6NGB9	No	S	149	WAS/WASL-interacting protein family member 3	WIPF3					6368000	6651900	14585000	9.20163e+06		Only NSP3
O00178	No	S	25	GTP-binding protein 1	GTPBP1						121720000	131860000	126790000		Only NSP3
O00267	No	T	1034	Transcription elongation factor SPT5	SUPT5H					16205000	24947000	22930000	2.13607e+07		Only NSP3
O00273	No	S	315	DNA fragmentation factor subunit alpha	DFFA	31048000		93307000	62177500				#DIV/0!	#DIV/0!	Only CTR
O00273	No	S	28	DNA fragmentation factor subunit alpha	DFFA	15999000		19516000	17757500				#DIV/0!	#DIV/0!	Only CTR
O00418	No	Y	37	Eukaryotic elongation factor 2 kinase	EEF2K	77192000	71437000		74314500		60290000	58229000	59259500	0.038832	0.797415
O00429	No	S	529	Dynamin-1-like protein	DNM1L						7889900	7872000	7880950		Only NSP3
O00443	No	S	338	Phosphatidylinositol 4-phosphate 3-kinase C2 domain-containing subunit alpha	PIK3C2A						11304000	9293200	10298600		Only NSP3
O00566	No	S	167	U3 small nucleolar ribonucleoprotein protein MPP10	MPHOSPH10	94307000	75783000	54740000	7.49433e+07	27843000	34186000	38697000	3.35753e+07	0.0251366	0.44801
O00566	No	S	163	U3 small nucleolar ribonucleoprotein protein MPP10	MPHOSPH10	94307000	75783000	54740000	7.49433e+07	27843000	34186000	38697000	3.35753e+07	0.0251366	0.44801
O00566	No	S	171	U3 small nucleolar ribonucleoprotein protein MPP10	MPHOSPH10	94307000	75783000	54740000	7.49433e+07	27843000	34186000	38697000	3.35753e+07	0.0251366	0.44801
O00629	No	S	60	Importin subunit alpha-3	KPNA4	82780000	66615000	72057000	7.38173e+07	47259000	49340000	30330000	4.23097e+07	0.0147406	0.573167
O14578	No	S	1993	Citron Rho-interacting kinase	CIT					16101000		17078000	16589500		Only NSP3
O14639	No	S	706	Actin-binding LIM protein 1	ABLIM1	12053000	14709000	15629000	1.41303e+07	40302000	28602000	25767000	31557000	0.0189654	2.23328
O14639	No	S	655	Actin-binding LIM protein 1	ABLIM1		22604000	9727200	16165600	36558000	32980000	44704000	3.80807e+07	0.0444312	2.35566
O14646	No	S	215	Chromodomain-helicase-DNA-binding protein 1	CHD1					13980000		12809000	13394500		Only NSP3
O14646	No	S	216	Chromodomain-helicase-DNA-binding protein 1	CHD1					13980000		12809000	13394500		Only NSP3
O14646	No	S	1677	Chromodomain-helicase-DNA-binding protein 1	CHD1					36704000	27163000		31933500		Only NSP3
O14654	No	S	1231	Insulin receptor substrate 4	IRS4	162370000	328530000	304990000	2.65297e+08	594150000	512240000	560340000	5.55577e+08	0.00705861	2.09417
O14654	No	S	427	Insulin receptor substrate 4	IRS4	14810000	12132000	11965000	12969000	19250000	24715000	27742000	2.39023e+07	0.0145498	1.84304
O14654	No	S	439	Insulin receptor substrate 4	IRS4					34444000	45941000	63318000	47901000		Only NSP3
O14654	No	S	1091	Insulin receptor substrate 4	IRS4					8939500	14056000	13149000	1.20482e+07		Only NSP3
O14974	No	S	910	Protein phosphatase 1 regulatory subunit 12A	PPP1R12A	7320000		8870900	8095450	24218000	31127000		27672500	0.0311841	3.41828
O14974	No	S	871	Protein phosphatase 1 regulatory subunit 12A	PPP1R12A						52629000	50731000	51680000		Only NSP3
O15014	No	S	804	Zinc finger protein 609	ZNF609					55153000	42904000	63534000	5.38637e+07		Only NSP3
O15021	No	S	2520	Microtubule-associated serine/threonine-protein kinase 4	MAST4					4987700	6100700	6621100	5.90317e+06		Only NSP3
O15027	No	S	569	Protein transport protein Sec16A	SEC16A		46321000	43817000	45069000	49207000	48932000	50653000	4.95973e+07	0.029849	1.10048
O15027	No	S	568	Protein transport protein Sec16A	SEC16A		46321000	43817000	45069000	49207000	48932000	50653000	4.95973e+07	0.029849	1.10048
O15042	No	S	67	U2 snRNP-associated SURP motif-containing protein	U2SURP	311480000	366530000		339005000	171410000	122140000		146775000	0.0349991	0.432958
O15047	No	S	468	Histone-lysine N-methyltransferase SETD1A	SETD1A	135430000	110040000		122735000				#DIV/0!	#DIV/0!	Only CTR
O15063	No	S	723	Uncharacterized protein KIAA0355	KIAA0355					31934000	59607000	36899000	4.28133e+07		Only NSP3
O15164	No	S	811	Transcription intermediary factor 1-alpha	TRIM24	124050000	95738000		109894000				#DIV/0!	#DIV/0!	Only CTR
O15164	No	S	808	Transcription intermediary factor 1-alpha	TRIM24					80547000	76674000		78610500		Only NSP3
O15169	No	S	77	Axin-1	AXIN1	39286000	34858000	47990000	4.07113e+07				#DIV/0!	#DIV/0!	Only CTR
O15400	No	S	129	Syntaxin-7	STX7					18047000	28565000	23303000	23305000		Only NSP3
O15446	No	S	490	DNA-directed RNA polymerase I subunit RPA34	CD3EAP		92678000	59810000	76244000				#DIV/0!	#DIV/0!	Only CTR
O15446	No	T	287	DNA-directed RNA polymerase I subunit RPA34	CD3EAP					63127000	91089000	80310000	7.81753e+07		Only NSP3
O15504	No	S	106	Nucleoporin-like protein 2	NUPL2	49456000	68344000		58900000				#DIV/0!	#DIV/0!	Only CTR
O15530	No	S	241	3-phosphoinositide-dependent protein kinase 1	PDPK1					43864000	108310000		76087000		Only NSP3
O43149	No	S	1518	Zinc finger ZZ-type and EF-hand domain-containing protein 1	ZZEF1					18845000	62424000	57821000	4.63633e+07		Only NSP3
O43159	No	S	53	Ribosomal RNA-processing protein 8	RRP8	149200000	175220000		162210000				#DIV/0!	#DIV/0!	Only CTR
O43303	No	S	372	Centriolar coiled-coil protein of 110 kDa	CCP110	11760000	13420000	13973000	13051000	19678000		20671000	20174500	0.0046911	1.54582
O43314	No	S	38	Inositol hexakisphosphate and diphosphoinositol-pentakisphosphate kinase 2	PPIP5K2		27806000	13985000	20895500				#DIV/0!	#DIV/0!	Only CTR
O43347	No	S	12	RNA-binding protein Musashi homolog 1	MSI1	56781000	49950000	44037000	50256000				#DIV/0!	#DIV/0!	Only CTR
O43379	No	S	32	WD repeat-containing protein 62	WDR62						30435000	44318000	37376500		Only NSP3
O43379	No	S	33	WD repeat-containing protein 62	WDR62						30435000	44318000	37376500		Only NSP3
O43399	No	S	21	Tumor protein D54	TPD52L2	94961000	73398000	57825000	7.53947e+07				#DIV/0!	#DIV/0!	Only CTR
O43399	No	S	19	Tumor protein D54	TPD52L2	68597000	73398000	57825000	6.66067e+07				#DIV/0!	#DIV/0!	Only CTR
O43399	No	S	166	Tumor protein D54	TPD52L2						28460000	33773000	31116500		Only NSP3
O43426	No	S	1565	Synaptojanin-1	SYNJ1						5753600	6923000	6338300		Only NSP3
O43432	No	S	1156	Eukaryotic translation initiation factor 4 gamma 3	EIF4G3	114830000	126980000		120905000	450220000	535750000	510620000	4.98863e+08	0.00143843	4.12608
O43432	No	S	232	Eukaryotic translation initiation factor 4 gamma 3	EIF4G3					9676200	9279800	11974000	10310000		Only NSP3
O43491	No	T	89	Band 4.1-like protein 2	EPB41L2					6294600	8515800	7990900	7.60043e+06		Only NSP3
O43491	No	S	683	Band 4.1-like protein 2	EPB41L2					260080000		210820000	235450000		Only NSP3
O43524	No	S	7	Forkhead box protein O3	FOXO3					48532000		69638000	59085000		Only NSP3
O43583	No	S	73	Density-regulated protein	DENR	80284000		109990000	95137000				#DIV/0!	#DIV/0!	Only CTR
O43598	No	S	12	2'-deoxynucleoside 5'-phosphate N-hydrolase 1	DNPH1		18955000	25826000	22390500	40283000	37712000	43530000	4.05083e+07	0.0124827	1.80918
O43598	No	S	169	2'-deoxynucleoside 5'-phosphate N-hydrolase 1	DNPH1		190490000	233890000	212190000		114300000	114040000	114170000	0.0456802	0.538056
O43663	No	T	481	Protein regulator of cytokinesis 1	PRC1						6221400	7397700	6809550		Only NSP3
O43719	No	S	452	HIV Tat-specific factor 1	HTATSF1	722290000	584420000	389090000	5.65267e+08	240310000	260700000	262240000	2.54417e+08	0.0326734	0.450083
O43719	No	S	481	HIV Tat-specific factor 1	HTATSF1					33933000	33435000	39804000	35724000		Only NSP3
O43719	No	S	498	HIV Tat-specific factor 1	HTATSF1					13296000	54366000		33831000		Only NSP3
O43741	No	S	108	5'-AMP-activated protein kinase subunit beta-2	PRKAB2					14955000	16186000		15570500		Only NSP3
O43765	No	T	81	Small glutamine-rich tetratricopeptide repeat-containing protein alpha	SGTA	99649000	115070000	131040000	115253000	171970000	212590000	192310000	192290000	0.00652382	1.66842
O43765	No	S	77	Small glutamine-rich tetratricopeptide repeat-containing protein alpha	SGTA	99649000	115070000	150920000	1.2188e+08	171970000	212590000	192310000	192290000	0.021398	1.5777
O43768	No	S	67	Alpha-endosulfine	ENSA	818080000	542720000	629640000	663480000	1083700000	1083000000	1342400000	1169700000	0.0129603	1.76298
O60256	No	S	219	Phosphoribosyl pyrophosphate synthase-associated protein 2	PRPSAP2	227700000		198320000	213010000				#DIV/0!	#DIV/0!	Only CTR
O60271	No	S	732	C-Jun-amino-terminal kinase-interacting protein 4	SPAG9					1063800000	740360000	1208600000	1.00425e+09		Only NSP3
Q5JTV8	No	S	143	Torsin-1A-interacting protein 1	TOR1AIP1	66310000	59535000	33202000	5.30157e+07	108420000	93237000	130140000	110599000	0.0173611	2.08616
Q5JTV8	No	T	220	Torsin-1A-interacting protein 1	TOR1AIP1					37620000	35642000	31269000	3.48437e+07		Only NSP3
Q5JTV8	No	S	215	Torsin-1A-interacting protein 1	TOR1AIP1						35642000	72725000	54183500		Only NSP3
O60341	No	S	131	Lysine-specific histone demethylase 1A	KDM1A	151590000	64441000	27398000	81143000				#DIV/0!	#DIV/0!	Only CTR
O60341	No	S	849	Lysine-specific histone demethylase 1A	KDM1A					14349000	15031000	14284000	1.45547e+07		Only NSP3
O60504	No	S	530	Vinexin	SORBS3	99142000	83461000	88284000	9.02957e+07	216490000	243820000	202420000	220910000	0.00055321	2.44652
O60548	No	S	96	Forkhead box protein D2	FOXD2						4879300	7585800	6232550		Only NSP3
O60749	No	S	119	Sorting nexin-2	SNX2					5615000	15935000	20496000	1.40153e+07		Only NSP3
O60762	No	S	9	Dolichol-phosphate mannosyltransferase subunit 1	DPM1	69457000	81947000	75533000	7.56457e+07	115560000		120460000	118010000	0.00345293	1.56004
O60832	No	T	458	H/ACA ribonucleoprotein complex subunit 4	DKC1	71919000		46791000	59355000				#DIV/0!	#DIV/0!	Only CTR
O60832	No	S	21	H/ACA ribonucleoprotein complex subunit 4	DKC1		50853000	55276000	53064500				#DIV/0!	#DIV/0!	Only CTR
O60841	No	S	190	Eukaryotic translation initiation factor 5B	EIF5B	95661000	33475000	17660000	48932000				#DIV/0!	#DIV/0!	Only CTR
O60841	No	S	183	Eukaryotic translation initiation factor 5B	EIF5B	95661000	33475000	17660000	48932000				#DIV/0!	#DIV/0!	Only CTR
O60841	No	S	186	Eukaryotic translation initiation factor 5B	EIF5B	95661000	33475000	17660000	48932000				#DIV/0!	#DIV/0!	Only CTR
O60841	No	S	182	Eukaryotic translation initiation factor 5B	EIF5B	95661000	33475000	17660000	48932000				#DIV/0!	#DIV/0!	Only CTR
O75052	No	S	266	Carboxyl-terminal PDZ ligand of neuronal nitric oxide synthase protein	NOS1AP					8221900		10266000	9243950		Only NSP3
O75122	No	S	360	CLIP-associating protein 2	CLASP2						2889000	6232700	4560850		Only NSP3
O75122	No	S	596	CLIP-associating protein 2	CLASP2					34143000	19172000		26657500		Only NSP3
O75179	No	S	2401	Ankyrin repeat domain-containing protein 17	ANKRD17	107820000	133790000	99174000	1.13595e+08	46978000	65766000	60999000	5.79143e+07	0.00926663	0.509833
O75179	No	S	1940	Ankyrin repeat domain-containing protein 17	ANKRD17		16793000	14218000	15505500				#DIV/0!	#DIV/0!	Only CTR
O75376	No	S	2184	Nuclear receptor corepressor 1	NCOR1					26940000		63171000	45055500		Only NSP3
O75376	No	S	1977	Nuclear receptor corepressor 1	NCOR1						23724000	36213000	29968500		Only NSP3
O75376	No	S	1980	Nuclear receptor corepressor 1	NCOR1						23724000	36213000	29968500		Only NSP3
O75446	No	S	138	Histone deacetylase complex subunit SAP30	SAP30		12740000	13359000	13049500	17476000		16342000	16909000	0.0268886	1.29576
O75494	No	S	141	Serine/arginine-rich splicing factor 10	SRSF10					18024000	17765000		17894500		Only NSP3
O75533	No	S	129	Splicing factor 3B subunit 1	SF3B1					34063000		266810000	150436500		Only NSP3
O75533	No	T	434	Splicing factor 3B subunit 1	SF3B1					23508000		20925000	22216500		Only NSP3
O75533	No	T	313	Splicing factor 3B subunit 1	SF3B1					34989000	27841000		31415000		Only NSP3
O75592	No	S	2869	E3 ubiquitin-protein ligase MYCBP2	MYCBP2		36414000	43119000	39766500				#DIV/0!	#DIV/0!	Only CTR
O75592	No	S	2787	E3 ubiquitin-protein ligase MYCBP2	MYCBP2	25180000	26043000		25611500				#DIV/0!	#DIV/0!	Only CTR
O75665	No	S	762	Oral-facial-digital syndrome 1 protein	OFD1	10891000	11149000	11850000	1.12967e+07		8899600	7596200	8247900	0.0154476	0.730118
O75683	No	S	138	Surfeit locus protein 6	SURF6	68820000	59482000	60999000	6.31003e+07	43397000	41895000	43125000	4.28057e+07	0.00228002	0.678375
O75822	No	S	11	Eukaryotic translation initiation factor 3 subunit J	EIF3J	1010000000	1012800000	1001800000	1008200000	112270000	480040000	126030000	2.39447e+08	0.00308837	0.237499
O75909	No	S	340	Cyclin-K	CCNK	25909000	20364000	51619000	3.26307e+07	68580000	61766000	75783000	6.87097e+07	0.0259478	2.10568
O75940	No	S	201	Survival of motor neuron-related-splicing factor 30	SMNDC1	17419000		15902000	16660500				#DIV/0!	#DIV/0!	Only CTR
O76080	No	S	48	AN1-type zinc finger protein 5	ZFAND5	132390000	95756000	79750000	102632000				#DIV/0!	#DIV/0!	Only CTR
O94776	No	S	435	Metastasis-associated protein MTA2	MTA2	90822000	45822000	71288000	6.93107e+07				#DIV/0!	#DIV/0!	Only CTR
O94806	No	S	41	Serine/threonine-protein kinase D3	PRKD3	35137000		21653000	28395000				#DIV/0!	#DIV/0!	Only CTR
O94811	No	S	160	Tubulin polymerization-promoting protein	TPPP					8974100		12958000	10966050		Only NSP3
O94842	No	S	178	TOX high mobility group box family member 4	TOX4						67418000	61170000	64294000		Only NSP3
O94913	No	S	494	Pre-mRNA cleavage complex 2 protein Pcf11	PCF11					12790000		14171000	13480500		Only NSP3
O94913	No	S	489	Pre-mRNA cleavage complex 2 protein Pcf11	PCF11					12790000		14171000	13480500		Only NSP3
O94915	No	S	1978	Protein furry homolog-like	FRYL					16122000	15242000	22517000	1.79603e+07		Only NSP3
O94992	No	S	233	Protein HEXIM1	HEXIM1	32499000		12233000	22366000				#DIV/0!	#DIV/0!	Only CTR
O95218	No	S	120	Zinc finger Ran-binding domain-containing protein 2	ZRANB2	391540000	616180000	522170000	5.09963e+08	265330000	217880000	347670000	276960000	0.0365175	0.543098
O95232	No	S	431	Luc7-like protein 3	LUC7L3	67731000	75356000		71543500				#DIV/0!	#DIV/0!	Only CTR
O95235	No	S	532	Kinesin-like protein KIF20A	KIF20A	19923000	15129000	14178000	16410000				#DIV/0!	#DIV/0!	Only CTR
O95295	No	S	133	SNARE-associated protein Snapin	SNAPIN	54639000	74799000	84070000	7.11693e+07	28245000	25165000	48399000	3.39363e+07	0.0303917	0.476839
O95365	No	S	549	Zinc finger and BTB domain-containing protein 7A	ZBTB7A		12659000	7891400	10275200	23363000	21644000	24139000	2.30487e+07	0.00794593	2.24314
O95394	No	S	64	Phosphoacetylglucosamine mutase	PGM3	51500000	49013000		50256500		84829000	95582000	90205500	0.0185524	1.7949
O95425	No	S	245	Supervillin	SVIL					45203000	38960000	48869000	44344000		Only NSP3
O95747	No	S	339	Serine/threonine-protein kinase OSR1	OXSR1	173960000	121720000	144470000	1.46717e+08	102290000	69733000	71356000	8.11263e+07	0.0237438	0.552946
O95747	No	T	331	Serine/threonine-protein kinase OSR1	OXSR1						27200000	27336000	27268000		Only NSP3
O95785	No	S	996	Protein Wiz	WIZ	16869000	13567000	10859000	13765000				#DIV/0!	#DIV/0!	Only CTR
O95785	No	S	1106	Protein Wiz	WIZ		21439000	14558000	17998500				#DIV/0!	#DIV/0!	Only CTR
O95817	No	S	377	BAG family molecular chaperone regulator 3	BAG3	78267000	71747000	73185000	7.43997e+07	42409000	42344000	66743000	5.04987e+07	0.0459694	0.678749
O96017	No	S	260	Serine/threonine-protein kinase Chk2	CHEK2						3624500	5069400	4346950		Only NSP3
P00558	No	S	203	Phosphoglycerate kinase 1	PGK1	30986000	38617000	32691000	34098000	20305000	20292000	18278000	19625000	0.00386136	0.575547
P01106	No	S	67	Myc proto-oncogene protein	MYC		7626600	10744000	9185300				#DIV/0!	#DIV/0!	Only CTR
P02545	No	S	390	Prelamin-A/C	LMNA	86294000	94289000	108600000	9.63943e+07	20460000	19512000		19986000	0.00283744	0.207336
P02545	No	S	392	Prelamin-A/C	LMNA	86294000	94289000	79142000	86575000				#DIV/0!	#DIV/0!	Only CTR
P04049	No	S	621	RAF proto-oncogene serine/threonine-protein kinase	RAF1					49178000	49259000	35147000	44528000		Only NSP3
P05387	No	S	16	60S acidic ribosomal protein P2	RPLP2		83746000	317480000	200613000				#DIV/0!	#DIV/0!	Only CTR
P05412	No	S	73	Transcription factor AP-1	JUN	8406000	30182000	20652000	1.97467e+07	142400000		144780000	143590000	0.00062671	7.27161
P05412	No	S	243	Transcription factor AP-1	JUN	100810000	80502000	47652000	7.63213e+07	201300000	134370000	254850000	196840000	0.0341795	2.5791
P05455	No	T	362	Lupus La protein	SSB						310370000	231400000	270885000		Only NSP3
P06400	No	S	608	Retinoblastoma-associated protein	RB1						117560000	151630000	134595000		Only NSP3
P06748	No	S	260	Nucleophosmin	NPM1	40687000	31292000	31399000	3.44593e+07	15385000	19253000	23033000	1.92237e+07	0.0162479	0.557865
P06748	No	S	125	Nucleophosmin	NPM1	4881600000	4397400000	4028500000	4.43583e+09	2623100000	176610000	2377600000	1725770000	0.0293576	0.389052
P06748	No	S	243	Nucleophosmin	NPM1	9862900	31791000	17434000	1.9696e+07				#DIV/0!	#DIV/0!	Only CTR
P07197	No	S	736	Neurofilament medium polypeptide	NEFM	43628000	48856000	21917000	3.81337e+07				#DIV/0!	#DIV/0!	Only CTR
P07814	No	S	885	Bifunctional glutamate/proline--tRNA ligase	EPRS	41202000		29154000	35178000	307690000		460110000	383900000	0.0448501	10.9131
P07814	No	S	886	Bifunctional glutamate/proline--tRNA ligase	EPRS	544860000	491700000		518280000				#DIV/0!	#DIV/0!	Only CTR
P07910	No	S	260	Heterogeneous nuclear ribonucleoproteins C1/C2	HNRNPC	210100000	189640000		199870000	158270000	128830000	126190000	1.37763e+08	0.0269848	0.689265
P08559	No	S	293	Pyruvate dehydrogenase E1 component subunit alpha, somatic form, mitochondrial	PDHA1	62070000		44286000	53178000	252600000	198060000	210190000	2.20283e+08	0.00495495	4.14238
P08651	No	S	339	Nuclear factor 1 C-type	NFIC					26110000	26890000	27477000	2.68257e+07		Only NSP3
P08651	No	S	333	Nuclear factor 1 C-type	NFIC					13218000	15146000	16548000	1.49707e+07		Only NSP3
P08670	No	S	56	Vimentin	VIM	910360000	740440000	816690000	8.22497e+08		30850000	357240000	194045000	0.0195292	0.235922
P08670	No	T	458	Vimentin	VIM					31719000		27856000	29787500		Only NSP3
P08670	No	S	39	Vimentin	VIM					9990300	5959200		7974750		Only NSP3
P09651	No	S	6	Heterogeneous nuclear ribonucleoprotein A1	HNRNPA1	141660000	369200000	276410000	2.62423e+08	444990000	450360000	444920000	4.46757e+08	0.0493368	1.70243
P0DMV9	No	S	633	Heat shock 70 kDa protein 1B	HSPA1B	49863000	42598000		46230500	86730000	93300000	82494000	87508000	0.00346576	1.89286
P10412	No	T	18	Histone H1.4	HIST1H1E	1743500000	1182100000	1215900000	1380500000	501750000	442050000	420110000	4.54637e+08	0.00723841	0.329328
P10644	No	S	83	cAMP-dependent protein kinase type I-alpha regulatory subunit	PRKAR1A	375530000	385320000	277490000	3.46113e+08	479820000	493390000	577530000	5.16913e+08	0.02065	1.49348
P10809	No	S	70	60 kDa heat shock protein, mitochondrial	HSPD1	38365000	33288000	31881000	3.45113e+07	23501000		27004000	25252500	0.0478569	0.731716
P11274	No	S	459	Breakpoint cluster region protein	BCR	62661000	57108000	40213000	5.33273e+07	14808000	23913000		19360500	0.0359407	0.36305
P11388	No	T	1244	DNA topoisomerase 2-alpha	TOP2A		27108000	49886000	38497000				#DIV/0!	#DIV/0!	Only CTR
P11388	No	S	1377	DNA topoisomerase 2-alpha	TOP2A					9413300	11730000	10999000	10714100		Only NSP3
P11388	No	S	1525	DNA topoisomerase 2-alpha	TOP2A					40724000		230630000	135677000		Only NSP3
P11717	No	S	2409	Cation-independent mannose-6-phosphate receptor	IGF2R	249630000	237880000	179700000	2.22403e+08	456940000	473320000	365420000	4.31893e+08	0.00631273	1.94194
P13051	No	S	23	Uracil-DNA glycosylase	UNG	53650000	96453000	58012000	6.93717e+07				#DIV/0!	#DIV/0!	Only CTR
P13051	No	S	12	Uracil-DNA glycosylase	UNG	8000300		21475000	14737650				#DIV/0!	#DIV/0!	Only CTR
P13612	No	S	1021	Integrin alpha-4	ITGA4					18079000		17675000	17877000		Only NSP3
P13639	No	T	57	Elongation factor 2	EEF2					620490000	742140000	632080000	6.64903e+08		Only NSP3
P13796	No	S	257	Plastin-2	LCP1					49391000	29908000	32991000	37430000		Only NSP3
P13798	No	S	187	Acylamino-acid-releasing enzyme	APEH					14922000	9370700	10923000	1.17386e+07		Only NSP3
P13807	No	S	645	Glycogen [starch] synthase, muscle	GYS1					6203000	7851200		7027100		Only NSP3
P13807	No	S	641	Glycogen [starch] synthase, muscle	GYS1					6203000	7851200		7027100		Only NSP3
P13861	No	S	99	cAMP-dependent protein kinase type II-alpha regulatory subunit	PRKAR2A	83091000	64726000	92454000	8.00903e+07	46024000	33899000	38938000	3.96203e+07	0.0103214	0.494696
P13861	No	S	80	cAMP-dependent protein kinase type II-alpha regulatory subunit	PRKAR2A	2421700000	1765600000	1618400000	1.93523e+09	890630000	923090000	937200000	9.16973e+08	0.0146425	0.473831
P13861	No	S	78	cAMP-dependent protein kinase type II-alpha regulatory subunit	PRKAR2A	2444900000	1765600000	1618400000	1.94297e+09	890630000	923090000	937200000	9.16973e+08	0.0158002	0.471945
P14618	No	S	37	Pyruvate kinase PKM	PKM	45018000	35591000	38411000	3.96733e+07	91425000	84879000	120860000	9.90547e+07	0.00650174	2.49676
P15056	No	S	729	Serine/threonine-protein kinase B-raf	BRAF	6957100	15447000	3510100	8.63807e+06	20210000	32891000	37180000	3.00937e+07	0.025905	3.48384
P15056	No	S	151	Serine/threonine-protein kinase B-raf	BRAF					15056000	30166000	31089000	25437000		Only NSP3
P15924	No	S	2815	Desmoplakin	DSP	10557000		9481500	10019250				#DIV/0!	#DIV/0!	Only CTR
P15924	No	S	2821	Desmoplakin	DSP					37022000	24684000	25748000	2.91513e+07		Only NSP3
P15924	No	S	2209	Desmoplakin	DSP					24270000	22331000	25567000	24056000		Only NSP3
P16383	No	T	428	GC-rich sequence DNA-binding factor 2	GCFC2					129110000		111840000	120475000		Only NSP3
P16402	No	T	18	Histone H1.3	HIST1H1D	232750000	99164000	103960000	1.45291e+08				#DIV/0!	#DIV/0!	Only CTR
P17535	No	S	255	Transcription factor jun-D	JUND	63329000	68284000		65806500				#DIV/0!	#DIV/0!	Only CTR
P17812	No	S	571	CTP synthase 1	CTPS1	44975000	54638000	34325000	44646000				#DIV/0!	#DIV/0!	Only CTR
P17812	No	S	568	CTP synthase 1	CTPS1		54638000	34325000	44481500				#DIV/0!	#DIV/0!	Only CTR
P17812	No	Y	567	CTP synthase 1	CTPS1		54638000	34325000	44481500				#DIV/0!	#DIV/0!	Only CTR
P18206	No	S	290	Vinculin	VCL					7039700	12189000	14744000	1.13242e+07		Only NSP3
P18583	No	S	94	Protein SON	SON					9512400	16309000	10222000	1.20145e+07		Only NSP3
P18583	No	S	1026	Protein SON	SON					7085000	5527200	4889200	5833800		Only NSP3
P18583	No	S	2011	Protein SON	SON						1788500	4244900	3016700		Only NSP3
P18583	No	S	2013	Protein SON	SON						1788500	4244900	3016700		Only NSP3
P18615	No	S	353	Negative elongation factor E	NELFE	56293000	56205000	53944000	5.54807e+07		10430000	18430000	14430000	0.000968623	0.260091
P18754	No	S	11	Regulator of chromosome condensation	RCC1	119630000	141060000	139890000	1.33527e+08	77217000	95083000	91040000	87780000	0.00655448	0.657397
P19338	No	T	121	Nucleolin	NCL	29712000	34750000		32231000				#DIV/0!	#DIV/0!	Only CTR
P20020	No	S	1155	Plasma membrane calcium-transporting ATPase 1	ATP2B1					154210000	205630000	183790000	181210000		Only NSP3
P20042	No	S	105	Eukaryotic translation initiation factor 2 subunit 2	EIF2S2					50364000	61385000		55874500		Only NSP3
P20265	No	S	341	POU domain, class 3, transcription factor 2	POU3F2	48139000	46804000	47551000	47498000				#DIV/0!	#DIV/0!	Only CTR
P21127	No	S	234	Cyclin-dependent kinase 11B	CDK11B		49556000	34910000	42233000				#DIV/0!	#DIV/0!	Only CTR
P21333	No	S	1084	Filamin-A	FLNA	33851000	28134000	28440000	3.01417e+07	24293000	21819000	24753000	2.36217e+07	0.0344333	0.783688
P21333	No	S	2327	Filamin-A	FLNA						16775000	17376000	17075500		Only NSP3
P21796	No	S	104	Voltage-dependent anion-selective channel protein 1	VDAC1					19973000	18933000		19453000		Only NSP3
P22059	No	S	240	Oxysterol-binding protein 1	OSBP					12737000	13282000		13009500		Only NSP3
P22234	No	S	27	Multifunctional protein ADE2	PAICS	50916000	23673000	19542000	31377000				#DIV/0!	#DIV/0!	Only CTR
P22626	No	S	259	Heterogeneous nuclear ribonucleoproteins A2/B1	HNRNPA2B1	223920000	188160000		206040000	35088000		54338000	44713000	0.0154761	0.217011
P23528	No	S	3	Cofilin-1	CFL1	681480000	969450000	595730000	7.48887e+08	2290500000	3105800000	2038300000	2478200000	0.00715272	3.30918
P23588	No	S	597	Eukaryotic translation initiation factor 4B	EIF4B						47172000	44167000	45669500		Only NSP3
P24534	No	S	106	Elongation factor 1-beta	EEF1B2	743790000	768760000	583740000	6.98763e+08	57316000	412850000	59564000	1.76577e+08	0.0165629	0.252699
P24723	No	S	317	Protein kinase C eta type	PRKCH					28587000		29589000	29088000		Only NSP3
P24928	No	T	1885	DNA-directed RNA polymerase II subunit RPB1	POLR2A	34447000	28902000	30313000	3.12207e+07		20956000	17772000	19364000	0.0169022	0.62023
P25054	No	S	1042	Adenomatous polyposis coli protein	APC						37792000	41302000	39547000		Only NSP3
P25054	No	S	2283	Adenomatous polyposis coli protein	APC					8007900		10285000	9146450		Only NSP3
P25440	No	S	298	Bromodomain-containing protein 2	BRD2	239230000	315400000	243330000	2.65987e+08	169370000	175670000	175360000	1.73467e+08	0.0203382	0.652163
P25789	No	S	13	Proteasome subunit alpha type-4	PSMA4	8456000	7589300	4768000	6.93777e+06				#DIV/0!	#DIV/0!	Only CTR
P26599	No	S	433	Polypyrimidine tract-binding protein 1	PTBP1		4307600	3520700	3914150				#DIV/0!	#DIV/0!	Only CTR
P27448	No	S	469	MAP/microtubule affinity-regulating kinase 3	MARK3					16797000		46598000	31697500		Only NSP3
P27816	No	S	636	Microtubule-associated protein 4	MAP4	11066000		21508000	16287000				#DIV/0!	#DIV/0!	Only CTR
P27816	No	S	507	Microtubule-associated protein 4	MAP4	8997900		5078500	7038200				#DIV/0!	#DIV/0!	Only CTR
P27824	No	S	583	Calnexin	CANX	599830000	516470000	499230000	538510000		718480000	868870000	793675000	0.0342162	1.47384
P28290	No	S	739	Sperm-specific antigen 2	SSFA2	49115000		45570000	47342500	52608000	54769000	54536000	53971000	0.0251077	1.14001
P28482	No	Y	187	Mitogen-activated protein kinase 1	MAPK1					32423000		28454000	30438500		Only NSP3
P28749	No	S	1041	Retinoblastoma-like protein 1	RBL1		27401000	26915000	27158000	8530200	8457300	7953700	8.31373e+06	8.53012e-06	0.306125
P28749	No	S	1037	Retinoblastoma-like protein 1	RBL1		27401000	17849000	22625000	8530200	8457300	7953700	8.31373e+06	0.0277975	0.367458
P29692	No	S	118	Elongation factor 1-delta	EEF1D		25149000	24657000	24903000	12987000	12839000		12913000	0.000458727	0.518532
P29966	No	S	170	Myristoylated alanine-rich C-kinase substrate	MARCKS	81021000	83966000	17597000	6.08613e+07	205860000		294970000	250415000	0.0222042	4.11452
P29966	No	S	163	Myristoylated alanine-rich C-kinase substrate	MARCKS	12223000		6756200	9489600	27205000	28138000		27671500	0.022478	2.91598
P29966	No	S	159	Myristoylated alanine-rich C-kinase substrate	MARCKS	12223000		6756200	9489600	27205000	28138000		27671500	0.022478	2.91598
P30041	No	T	44	Peroxiredoxin-6	PRDX6					9267000	8654100	8276700	8732600		Only NSP3
P30622	No	S	195	CAP-Gly domain-containing linker protein 1	CLIP1					32052000	36288000	110300000	5.95467e+07		Only NSP3
P30622	No	S	197	CAP-Gly domain-containing linker protein 1	CLIP1					32052000	36288000	110300000	5.95467e+07		Only NSP3
P31323	No	S	114	cAMP-dependent protein kinase type II-beta regulatory subunit	PRKAR2B	173050000	127400000	141170000	1.47207e+08	525940000	661110000	628780000	6.05277e+08	0.000437188	4.11175
P31323	No	T	69	cAMP-dependent protein kinase type II-beta regulatory subunit	PRKAR2B					12623000	9919800		11271400		Only NSP3
P31350	No	S	20	Ribonucleoside-diphosphate reductase subunit M2	RRM2	665140000	614210000	723510000	667620000	252420000	222990000	165730000	2.13713e+08	0.000362888	0.320112
P33981	No	S	455	Dual specificity protein kinase TTK	TTK					13145000	15590000	27869000	18868000		Only NSP3
P35222	No	S	552	Catenin beta-1	CTNNB1	34295000	35786000	37802000	35961000	83940000	68862000	88979000	8.05937e+07	0.00188889	2.24114
P35611	No	S	358	Alpha-adducin	ADD1	112070000	115340000	109030000	1.12147e+08	175560000	187890000	184340000	1.82597e+08	6.68135e-05	1.6282
P35611	No	S	726	Alpha-adducin	ADD1	19422000	33412000	16447000	2.30937e+07	49248000	40883000	60081000	5.00707e+07	0.0241211	2.16816
P35611	No	T	364	Alpha-adducin	ADD1					44460000	9913500	23907000	26093500		Only NSP3
P35611	No	S	366	Alpha-adducin	ADD1					44460000	9913500		27186750		Only NSP3
P35658	No	S	678	Nuclear pore complex protein Nup214	NUP214					61981000	40685000	59399000	5.40217e+07		Only NSP3
P36915	No	T	48	Guanine nucleotide-binding protein-like 1	GNL1		45010000	23908000	34459000				#DIV/0!	#DIV/0!	Only CTR
P36915	No	S	51	Guanine nucleotide-binding protein-like 1	GNL1		45010000	23908000	34459000				#DIV/0!	#DIV/0!	Only CTR
P36915	No	T	50	Guanine nucleotide-binding protein-like 1	GNL1		45010000	23908000	34459000				#DIV/0!	#DIV/0!	Only CTR
P37802	No	S	163	Transgelin-2	TAGLN2	20257000	37038000	32147000	29814000	65771000	77316000	55634000	6.62403e+07	0.010408	2.22179
P38159	No	S	208	RNA-binding motif protein, X chromosome	RBMX	652870000	533550000	568000000	5.84807e+08	69222000	331280000	340650000	2.47051e+08	0.0242944	0.422448
P38398	No	S	1217	Breast cancer type 1 susceptibility protein	BRCA1	52130000	21614000		36872000				#DIV/0!	#DIV/0!	Only CTR
P38398	No	S	1218	Breast cancer type 1 susceptibility protein	BRCA1	52130000	21614000		36872000				#DIV/0!	#DIV/0!	Only CTR
P38432	No	T	122	Coilin	COIL	35402000	25821000	23673000	2.82987e+07	46246000	46688000	43058000	4.53307e+07	0.0107978	1.60187
P38432	No	S	272	Coilin	COIL	60407000	58976000	43021000	5.41347e+07				#DIV/0!	#DIV/0!	Only CTR
P40763	No	S	727	Signal transducer and activator of transcription 3	STAT3	34758000	29898000		32328000	51369000		47618000	49493500	0.0305214	1.53098
P41208	No	S	20	Centrin-2	CETN2		23436000	20442000	21939000				#DIV/0!	#DIV/0!	Only CTR
P41229	No	S	301	Lysine-specific demethylase 5C	KDM5C		29425000	29107000	29266000				#DIV/0!	#DIV/0!	Only CTR
P41440	No	S	225	Folate transporter 1	SLC19A1					28718000		27752000	28235000		Only NSP3
P41440	No	S	5	Folate transporter 1	SLC19A1					4842600		5548200	5195400		Only NSP3
P42345	No	S	1261	Serine/threonine-protein kinase mTOR	MTOR					18514000	6899800		12706900		Only NSP3
P42345	No	T	1262	Serine/threonine-protein kinase mTOR	MTOR					18514000	6899800		12706900		Only NSP3
P42566	No	S	796	Epidermal growth factor receptor substrate 15	EPS15					9826800	14133000	13999000	1.26529e+07		Only NSP3
P42858	No	S	432	Huntingtin	HTT	46471000	51235000	56131000	51279000	71230000	90403000	69541000	77058000	0.0236582	1.50272
P45880	No	S	115	Voltage-dependent anion-selective channel protein 2	VDAC2					25874000	17431000	30581000	2.46287e+07		Only NSP3
P46013	No	S	584	Antigen KI-67	MKI67					55234000	38638000	65011000	52961000		Only NSP3
P46087	No	S	786	Probable 28S rRNA (cytosine(4447)-C(5))-methyltransferase	NOP2	43029000	54530000	44543000	4.73673e+07	28339000	30043000	33847000	30743000	0.0136965	0.649034
P46100	No	S	1527	Transcriptional regulator ATRX	ATRX					16228000	36734000	37036000	2.99993e+07		Only NSP3
P46109	No	S	107	Crk-like protein	CRKL	46735000	37910000		42322500				#DIV/0!	#DIV/0!	Only CTR
P46821	No	S	1915	Microtubule-associated protein 1B	MAP1B	45986000	43439000	49340000	46255000	35804000	32997000	30890000	3.32303e+07	0.00424163	0.718416
P46821	No	S	1438	Microtubule-associated protein 1B	MAP1B	47392000	18535000		32963500	68593000	92046000	88469000	83036000	0.0394023	2.51903
P46821	No	S	1792	Microtubule-associated protein 1B	MAP1B						43574000	52973000	48273500		Only NSP3
P46821	No	S	1793	Microtubule-associated protein 1B	MAP1B						43574000	52973000	48273500		Only NSP3
P46821	No	S	1782	Microtubule-associated protein 1B	MAP1B					37190000		28297000	32743500		Only NSP3
P46937	No	S	61	Transcriptional coactivator YAP1	YAP1	80761000	18724000	42033000	4.71727e+07				#DIV/0!	#DIV/0!	Only CTR
P46937	No	T	63	Transcriptional coactivator YAP1	YAP1		8591400	7051700	7821550				#DIV/0!	#DIV/0!	Only CTR
P48634	No	S	342	Protein PRRC2A	PRRC2A		63870000	74863000	69366500				#DIV/0!	#DIV/0!	Only CTR
P48634	No	S	350	Protein PRRC2A	PRRC2A		63870000	74863000	69366500				#DIV/0!	#DIV/0!	Only CTR
P48634	No	T	1087	Protein PRRC2A	PRRC2A	32655000	38302000		35478500				#DIV/0!	#DIV/0!	Only CTR
P48634	No	S	1085	Protein PRRC2A	PRRC2A	32655000	38302000		35478500				#DIV/0!	#DIV/0!	Only CTR
P48634	No	T	610	Protein PRRC2A	PRRC2A	29235000		26968000	28101500				#DIV/0!	#DIV/0!	Only CTR
P48634	No	S	1386	Protein PRRC2A	PRRC2A					36559000	31711000		34135000		Only NSP3
P49321	No	S	244	Nuclear autoantigenic sperm protein	NASP						141720000	152470000	147095000		Only NSP3
P49327	No	T	2204	Fatty acid synthase	FASN						216030000	128010000	172020000		Only NSP3
P49590	No	S	67	Probable histidine--tRNA ligase, mitochondrial	HARS2					9348500	8225000	10915000	9.49617e+06		Only NSP3
P49736	No	S	139	DNA replication licensing factor MCM2	MCM2	1441000000	1417800000	1342700000	1400500000	1290100000	1178100000	1278900000	1.24903e+09	0.0308522	0.891848
P49761	No	S	157	Dual specificity protein kinase CLK3	CLK3	20069000	17217000	14543000	1.72763e+07	31345000	35764000	27850000	31653000	0.00673776	1.83216
P49790	No	S	209	Nuclear pore complex protein Nup153	NUP153	40772000	53438000		47105000	12619000	14048000		13333500	0.0338171	0.283059
P49790	No	S	203	Nuclear pore complex protein Nup153	NUP153	11184000	12968000	40177000	21443000				#DIV/0!	#DIV/0!	Only CTR
P49790	No	S	257	Nuclear pore complex protein Nup153	NUP153	18326000		23834000	21080000				#DIV/0!	#DIV/0!	Only CTR
P49790	No	S	529	Nuclear pore complex protein Nup153	NUP153	4976300		6560300	5768300				#DIV/0!	#DIV/0!	Only CTR
P49792	No	S	781	E3 SUMO-protein ligase RanBP2	RANBP2	53705000	34644000	11816000	3.33883e+07				#DIV/0!	#DIV/0!	Only CTR
P49792	No	T	1393	E3 SUMO-protein ligase RanBP2	RANBP2	140570000	118120000		129345000				#DIV/0!	#DIV/0!	Only CTR
P49792	No	S	21	E3 SUMO-protein ligase RanBP2	RANBP2		23984000	12184000	18084000				#DIV/0!	#DIV/0!	Only CTR
P49792	No	S	2804	E3 SUMO-protein ligase RanBP2	RANBP2					43678000	62326000	75541000	60515000		Only NSP3
P49792	No	S	1456	E3 SUMO-protein ligase RanBP2	RANBP2					7223000		9022100	8122550		Only NSP3
P49916	No	S	210	DNA ligase 3	LIG3					55151000	49481000	68446000	5.76927e+07		Only NSP3
P50479	No	S	112	PDZ and LIM domain protein 4	PDLIM4	37950000	46150000	52061000	45387000				#DIV/0!	#DIV/0!	Only CTR
P50613	No	T	170	Cyclin-dependent kinase 7	CDK7	49235000	9324400	44810000	3.44565e+07				#DIV/0!	#DIV/0!	Only CTR
P50613	No	S	164	Cyclin-dependent kinase 7	CDK7	49235000		37961000	43598000				#DIV/0!	#DIV/0!	Only CTR
P51532	No	S	613	Transcription activator BRG1	SMARCA4					45254000	95734000		70494000		Only NSP3
P51532	No	S	610	Transcription activator BRG1	SMARCA4					45254000	44809000		45031500		Only NSP3
P51532	No	T	609	Transcription activator BRG1	SMARCA4					45254000	44809000		45031500		Only NSP3
P51580	No	S	14	Thiopurine S-methyltransferase	TPMT	17907000	26793000	18861000	21187000	38235000	41963000	47015000	4.24043e+07	0.00502385	2.00143
P51610	No	S	2020	Host cell factor 1	HCFC1					17770000	11538000	9658800	1.29889e+07		Only NSP3
P51784	No	S	948	Ubiquitin carboxyl-terminal hydrolase 11	USP11						96263000	88253000	92258000		Only NSP3
P51812	No	S	369	Ribosomal protein S6 kinase alpha-3	RPS6KA3					38200000	38532000	86984000	54572000		Only NSP3
P51948	No	S	279	CDK-activating kinase assembly factor MAT1	MNAT1	19472000		36265000	27868500				#DIV/0!	#DIV/0!	Only CTR
P51957	No	S	563	Serine/threonine-protein kinase Nek4	NEK4		7795100	6774900	7285000				#DIV/0!	#DIV/0!	Only CTR
P51991	No	S	14	Heterogeneous nuclear ribonucleoprotein A3	HNRNPA3	65529000	75191000	55731000	6.54837e+07		18318000	25280000	21799000	0.010859	0.332892
P52272	No	S	528	Heterogeneous nuclear ribonucleoprotein M	HNRNPM					6400100	6064000	7114600	6.52623e+06		Only NSP3
P52272	No	S	452	Heterogeneous nuclear ribonucleoprotein M	HNRNPM					8017400	9375500		8696450		Only NSP3
P52292	No	S	62	Importin subunit alpha-1	KPNA2	249230000	326310000	309690000	2.95077e+08	83109000	187010000	208290000	1.5947e+08	0.0399628	0.540435
P52594	No	S	167	Arf-GAP domain and FG repeat-containing protein 1	AGFG1	432290000	361650000		396970000				#DIV/0!	#DIV/0!	Only CTR
P52701	No	S	830	DNA mismatch repair protein Msh6	MSH6		22356000	25355000	23855500				#DIV/0!	#DIV/0!	Only CTR
P52732	No	T	926	Kinesin-like protein KIF11	KIF11		14118000	14577000	14347500				#DIV/0!	#DIV/0!	Only CTR
P52756	No	S	59	RNA-binding protein 5	RBM5	85232000	58362000	54841000	66145000	35657000	28212000	34386000	3.27517e+07	0.0276921	0.49515
P52948	No	S	839	Nuclear pore complex protein Nup98-Nup96	NUP98	43596000	55710000	31144000	4.34833e+07				#DIV/0!	#DIV/0!	Only CTR
P53367	No	S	132	Arfaptin-1	ARFIP1					17945000	14984000	15728000	16219000		Only NSP3
P53611	No	T	3	Geranylgeranyl transferase type-2 subunit beta	RABGGTB	133630000	142580000	106970000	1.27727e+08	41386000	38780000	64375000	4.81803e+07	0.00407678	0.377214
P53999	No	S	118	Activated RNA polymerase II transcriptional coactivator p15	SUB1	13760000	15647000	12939000	1.41153e+07	27735000	24011000	32210000	2.79853e+07	0.00517891	1.98262
P55010	No	S	389	Eukaryotic translation initiation factor 5	EIF5	53885000		46753000	50319000				#DIV/0!	#DIV/0!	Only CTR
P55010	No	S	390	Eukaryotic translation initiation factor 5	EIF5	53885000		46753000	50319000				#DIV/0!	#DIV/0!	Only CTR
P55011	No	S	77	Solute carrier family 12 member 2	SLC12A2					19174000		24576000	21875000		Only NSP3
P55081	No	S	52	Microfibrillar-associated protein 1	MFAP1	121850000	115770000	83893000	107171000	74496000	42134000	66250000	60960000	0.0388351	0.568811
P55081	No	S	53	Microfibrillar-associated protein 1	MFAP1	121850000	115770000	83893000	107171000	74496000	42134000	66250000	60960000	0.0388351	0.568811
P55196	No	S	1779	Afadin	MLLT4	58771000	57095000	69747000	61871000	34184000		26937000	30560500	0.0124028	0.493939
P55196	No	S	216	Afadin	MLLT4	39750000		33784000	36767000	22166000	24858000	20707000	22577000	0.0137174	0.614056
P55196	No	S	1199	Afadin	MLLT4	113370000		115070000	114220000				#DIV/0!	#DIV/0!	Only CTR
P55209	No	T	62	Nucleosome assembly protein 1-like 1	NAP1L1	142140000	129510000	143180000	1.38277e+08	37034000	35963000	58070000	43689000	0.000359682	0.315954
P55210	No	S	16	Caspase-7	CASP7	102950000	64138000	61609000	7.62323e+07	237240000		216000000	226620000	0.00420384	2.97275
P55884	No	S	164	Eukaryotic translation initiation factor 3 subunit B	EIF3B	338110000	236320000		287215000				#DIV/0!	#DIV/0!	Only CTR
P58107	No	S	2718	Epiplakin	EPPK1					49301000	399690000	646740000	3.65244e+08		Only NSP3
P60174	No	S	58	Triosephosphate isomerase	TPI1	1057600000	774040000	944460000	9.25367e+08	116640000	52783000	425660000	198361000	0.00681678	0.214359
P60981	No	S	3	Destrin	DSTN	83611000	91430000	79211000	8.47507e+07	350980000	315340000	420150000	3.62157e+08	0.000859899	4.2732
P62753	No	S	236	40S ribosomal protein S6	RPS6		482940000	324580000	403760000	44532000		37154000	40843000	0.0445413	0.101157
P62942	No	S	9	Peptidyl-prolyl cis-trans isomerase FKBP1A	FKBP1A					8340400	11650000	12012000	1.06675e+07		Only NSP3
P62995	No	S	95	Transformer-2 protein homolog beta	TRA2B						73777000	119620000	96698500		Only NSP3
P67809	No	S	165	Nuclease-sensitive element-binding protein 1	YBX1	55558000	150770000		103164000				#DIV/0!	#DIV/0!	Only CTR
P67809	No	S	167	Nuclease-sensitive element-binding protein 1	YBX1	55558000	150770000		103164000				#DIV/0!	#DIV/0!	Only CTR
P78312	No	S	1144	Protein FAM193A	FAM193A	26451000	22720000	24529000	2.45667e+07		10533000	8667000	9600000	0.00237982	0.390773
P78316	No	S	96	Nucleolar protein 14	NOP14	98395000	86702000	96942000	94013000	28983000	32420000	35195000	3.21993e+07	0.000112228	0.342499
P78317	No	S	94	E3 ubiquitin-protein ligase RNF4	RNF4	33979000	25021000		29500000				#DIV/0!	#DIV/0!	Only CTR
P78317	No	S	95	E3 ubiquitin-protein ligase RNF4	RNF4	33979000	25021000		29500000				#DIV/0!	#DIV/0!	Only CTR
P78344	No	T	508	Eukaryotic translation initiation factor 4 gamma 2	EIF4G2	183250000	180150000	154080000	1.72493e+08	125120000	107540000	129990000	1.20883e+08	0.0108957	0.7008
P78347	No	S	16	General transcription factor II-I	GTF2I	45854000	37795000	38033000	4.05607e+07	53606000	60123000	58318000	57349000	0.00692253	1.41391
P78347	No	S	823	General transcription factor II-I	GTF2I	36486000	41261000	34750000	37499000				#DIV/0!	#DIV/0!	Only CTR
P78559	No	S	526	Microtubule-associated protein 1A	MAP1A	25892000	24902000	20902000	2.38987e+07	13257000	9763900		11510450	0.0134733	0.481636
P78559	No	S	527	Microtubule-associated protein 1A	MAP1A	25892000	24902000	20902000	2.38987e+07	13257000	9763900		11510450	0.0134733	0.481636
P78559	No	S	1776	Microtubule-associated protein 1A	MAP1A	13220000	15073000		14146500				#DIV/0!	#DIV/0!	Only CTR
P78559	No	S	2022	Microtubule-associated protein 1A	MAP1A					3736000		2535700	3135850		Only NSP3
P82094	No	S	344	TATA element modulatory factor	TMF1	115040000	102050000	103570000	1.06887e+08	61349000	76400000	57150000	6.49663e+07	0.00420089	0.607806
P85037	No	S	101	Forkhead box protein K1	FOXK1	29584000	81488000		55536000				#DIV/0!	#DIV/0!	Only CTR
P85037	No	T	422	Forkhead box protein K1	FOXK1						8334000	8620400	8477200		Only NSP3
P85299	No	S	11	Proline-rich protein 5	PRR5					10275000		11239000	10757000		Only NSP3
P98174	No	S	48	FYVE, RhoGEF and PH domain-containing protein 1	FGD1	40321000		33640000	36980500				#DIV/0!	#DIV/0!	Only CTR
P98174	No	S	116	FYVE, RhoGEF and PH domain-containing protein 1	FGD1					15663000	34136000	29734000	26511000		Only NSP3
P98175	No	S	718	RNA-binding protein 10	RBM10	11451000		16938000	14194500	43332000		48406000	45869000	0.0136336	3.23146
Q00537	No	S	137	Cyclin-dependent kinase 17	CDK17						8200900	9871800	9036350		Only NSP3
Q00587	No	S	353	Cdc42 effector protein 1	CDC42EP1	142120000	130560000		136340000	48246000	88977000	72579000	69934000	0.0248812	0.512938
Q00587	No	S	121	Cdc42 effector protein 1	CDC42EP1	71035000		34350000	52692500				#DIV/0!	#DIV/0!	Only CTR
Q00839	No	S	59	Heterogeneous nuclear ribonucleoprotein U	HNRNPU	384790000	357010000	289180000	343660000	230460000		214060000	222260000	0.0469002	0.646744
Q01082	No	T	2328	Spectrin beta chain, non-erythrocytic 1	SPTBN1					22301000		27864000	25082500		Only NSP3
Q01167	No	S	30	Forkhead box protein K2	FOXK2	639480000	548650000	576840000	5.88323e+08	309390000	259600000	339500000	302830000	0.0013036	0.514734
Q01167	No	T	13	Forkhead box protein K2	FOXK2	277370000	256930000	315780000	283360000	139340000	100690000	150700000	1.30243e+08	0.0026228	0.459639
Q01167	No	S	398	Forkhead box protein K2	FOXK2	98620000	73980000	99999000	9.08663e+07		23613000	26165000	24889000	0.00917179	0.273908
Q01167	No	S	373	Forkhead box protein K2	FOXK2	21280000	28881000	26725000	2.56287e+07				#DIV/0!	#DIV/0!	Only CTR
Q01167	No	S	9	Forkhead box protein K2	FOXK2					169520000	46154000	191580000	1.35751e+08		Only NSP3
Q01484	No	S	31	Ankyrin-2	ANK2						6456900	7268400	6862650		Only NSP3
Q01664	No	S	124	Transcription factor AP-4	TFAP4	105840000		92843000	99341500		49741000	57053000	53397000	0.0253411	0.53751
Q02078	No	S	98	Myocyte-specific enhancer factor 2A	MEF2A					15591000	18802000	18788000	17727000		Only NSP3
Q02078	No	T	108	Myocyte-specific enhancer factor 2A	MEF2A					15591000	18802000	18788000	17727000		Only NSP3
Q02078	No	S	408	Myocyte-specific enhancer factor 2A	MEF2A						8411900	7049100	7730500		Only NSP3
Q02241	No	S	155	Kinesin-like protein KIF23	KIF23						7274400	11457000	9365700		Only NSP3
Q02241	No	S	160	Kinesin-like protein KIF23	KIF23						7274400	11457000	9365700		Only NSP3
Q02880	No	S	1581	DNA topoisomerase 2-beta	TOP2B	257480000	229660000	176970000	221370000				#DIV/0!	#DIV/0!	Only CTR
Q02952	No	S	598	A-kinase anchor protein 12	AKAP12	96534000	165430000	162280000	1.41415e+08	491910000	592650000	512730000	532430000	0.000505211	3.76503
Q02952	No	S	505	A-kinase anchor protein 12	AKAP12	17166000	15154000		16160000	21072000	21566000		21319000	0.0380318	1.31925
Q02952	No	S	627	A-kinase anchor protein 12	AKAP12					206030000	448310000	135540000	2.63293e+08		Only NSP3
Q02952	No	S	483	A-kinase anchor protein 12	AKAP12						40693000	41697000	41195000		Only NSP3
Q02952	No	S	629	A-kinase anchor protein 12	AKAP12					285750000	328970000		307360000		Only NSP3
Q03135	No	S	37	Caveolin-1	CAV1					13322000		8229300	10775650		Only NSP3
Q04726	No	S	203	Transducin-like enhancer protein 3	TLE3		139480000	140290000	139885000	225270000	299050000	286200000	2.70173e+08	0.0213106	1.9314
Q04726	No	T	334	Transducin-like enhancer protein 3	TLE3					56560000		57005000	56782500		Only NSP3
Q05209	No	S	435	Tyrosine-protein phosphatase non-receptor type 12	PTPN12					6162600		9207200	7684900		Only NSP3
Q07002	No	S	89	Cyclin-dependent kinase 18	CDK18					5320600	5423100	6709200	5.81763e+06		Only NSP3
Q07157	No	S	1617	Tight junction protein ZO-1	TJP1	26696000		47462000	37079000		104450000	108260000	106355000	0.0224412	2.86834
Q07157	No	S	617	Tight junction protein ZO-1	TJP1	5821600	17477000	7308900	10202500	23527000	21868000	21264000	2.22197e+07	0.0320803	2.17786
Q07343	No	S	145	cAMP-specific 3',5'-cyclic phosphodiesterase 4B	PDE4B					11137000	9609400		10373200		Only NSP3
Q07687	No	S	232	Homeobox protein DLX-2	DLX2	66884000	59727000	53465000	6.00253e+07		22623000	27819000	25221000	0.00744061	0.420173
Q08495	No	S	226	Dematin	DMTN						20327000	22150000	21238500		Only NSP3
Q08945	No	Y	438	FACT complex subunit SSRP1	SSRP1	52027000	42942000	46327000	4.70987e+07	38380000	39500000	39618000	39166000	0.041558	0.831573
Q08J23	No	S	751	tRNA (cytosine(34)-C(5))-methyltransferase	NSUN2	311020000	312130000	447720000	3.56957e+08	1008000000	1085300000	859960000	984420000	0.00144002	2.75781
Q08J23	No	S	743	tRNA (cytosine(34)-C(5))-methyltransferase	NSUN2	567330000	312130000	655350000	5.11603e+08	1072900000	1554400000	1610700000	1.41267e+09	0.0106477	2.76125
Q09666	No	S	177	Neuroblast differentiation-associated protein AHNAK	AHNAK					3750400	8228900		5989650		Only NSP3
Q0JRZ9	No	S	403	F-BAR domain only protein 2	FCHO2	24972000	33822000	26524000	2.84393e+07	57007000	57854000		57430500	0.00379821	2.0194
Q0ZGT2	No	S	80	Nexilin	NEXN					48267000		42779000	45523000		Only NSP3
Q12756	No	S	1370	Kinesin-like protein KIF1A	KIF1A	63403000	45137000	33744000	47428000		108960000	81797000	95378500	0.0499509	2.01102
Q12774	No	S	11	Rho guanine nucleotide exchange factor 5	ARHGEF5					6157600		6675900	6416750		Only NSP3
Q12789	No	S	1068	General transcription factor 3C polypeptide 1	GTF3C1						75792000	93216000	84504000		Only NSP3
Q12789	No	S	1611	General transcription factor 3C polypeptide 1	GTF3C1						17382000	23062000	20222000		Only NSP3
Q12789	No	S	1865	General transcription factor 3C polypeptide 1	GTF3C1					23015000	25651000		24333000		Only NSP3
Q12789	No	S	1868	General transcription factor 3C polypeptide 1	GTF3C1					23015000	25651000		24333000		Only NSP3
Q12872	No	S	283	Splicing factor, suppressor of white-apricot homolog	SFSWAP					249550000	315670000		282610000		Only NSP3
Q12888	No	S	525	Tumor suppressor p53-binding protein 1	TP53BP1	34747000	35368000	42098000	3.74043e+07	25787000	25150000	27728000	2.62217e+07	0.0107183	0.701033
Q12888	No	T	1414	Tumor suppressor p53-binding protein 1	TP53BP1						37016000	95926000	66471000		Only NSP3
Q12923	No	S	1082	Tyrosine-protein phosphatase non-receptor type 13	PTPN13					17197000	18641000	10440000	15426000		Only NSP3
Q12923	No	S	1085	Tyrosine-protein phosphatase non-receptor type 13	PTPN13					10075000	11005000	10440000	1.05067e+07		Only NSP3
Q12923	No	S	2032	Tyrosine-protein phosphatase non-receptor type 13	PTPN13						3460600	4985700	4223150		Only NSP3
Q13009	No	S	231	T-lymphoma invasion and metastasis-inducing protein 1	TIAM1	19511000	14514000	17232000	1.70857e+07	36637000	34750000	58731000	4.33727e+07	0.0284095	2.53854
Q13085	No	S	80	Acetyl-CoA carboxylase 1	ACACA					73721000	27398000	36573000	4.58973e+07		Only NSP3
Q13085	No	S	1259	Acetyl-CoA carboxylase 1	ACACA					37547000	60751000	16549000	3.82823e+07		Only NSP3
Q13085	No	S	1257	Acetyl-CoA carboxylase 1	ACACA					37547000		16549000	27048000		Only NSP3
Q13085	No	S	1263	Acetyl-CoA carboxylase 1	ACACA					37547000	60751000		49149000		Only NSP3
Q13098	No	T	479	COP9 signalosome complex subunit 1	GPS1		32404000	28864000	30634000	22002000	20837000	21370000	21403000	0.00694323	0.698668
Q13111	No	S	951	Chromatin assembly factor 1 subunit A	CHAF1A					14250000	14159000		14204500		Only NSP3
Q13131	No	T	490	5'-AMP-activated protein kinase catalytic subunit alpha-1	PRKAA1					46695000	6845700		26770350		Only NSP3
Q13136	No	S	1172	Liprin-alpha-1	PPFIA1		82494000	95634000	89064000	44627000	56123000	57760000	5.28367e+07	0.0153678	0.593244
Q13153	No	S	144	Serine/threonine-protein kinase PAK 1	PAK1	3615000		4087900	3851450	7650600	7065600	7128500	7.28157e+06	0.00139722	1.8906
Q13177	No	S	141	Serine/threonine-protein kinase PAK 2	PAK2					295710000	16406000	24411000	1.12176e+08		Only NSP3
Q13177	No	T	143	Serine/threonine-protein kinase PAK 2	PAK2						16406000	24411000	20408500		Only NSP3
Q13185	No	T	173	Chromobox protein homolog 3	CBX3	102620000		113300000	107960000				#DIV/0!	#DIV/0!	Only CTR
Q13185	No	S	176	Chromobox protein homolog 3	CBX3					95611000	115930000	118930000	110157000		Only NSP3
Q13188	No	S	316	Serine/threonine-protein kinase 3	STK3	106200000	106130000		106165000	67532000	56648000	78762000	6.76473e+07	0.0185025	0.637191
Q13247	No	S	303	Serine/arginine-rich splicing factor 6	SRSF6	80643000	117900000	98227000	9.89233e+07	24577000	33236000	31751000	2.98547e+07	0.00338273	0.301796
Q13263	No	S	473	Transcription intermediary factor 1-beta	TRIM28		29111000	12203000	20657000	95931000	86129000	76801000	86287000	0.00624485	4.17713
Q13263	No	S	26	Transcription intermediary factor 1-beta	TRIM28					76462000	65412000		70937000		Only NSP3
Q13309	No	S	72	S-phase kinase-associated protein 2	SKP2	10672000	12543000	8450200	1.05551e+07				#DIV/0!	#DIV/0!	Only CTR
Q13330	No	S	520	Metastasis-associated protein MTA1	MTA1					12152000		21277000	16714500		Only NSP3
Q13371	No	S	296	Phosducin-like protein	PDCL	49612000	37232000	23570000	3.68047e+07				#DIV/0!	#DIV/0!	Only CTR
Q13425	No	S	393	Beta-2-syntrophin	SNTB2	60515000	70194000		65354500				#DIV/0!	#DIV/0!	Only CTR
Q13443	No	T	761	Disintegrin and metalloproteinase domain-containing protein 9	ADAM9					27823000		37561000	32692000		Only NSP3
Q13443	No	S	758	Disintegrin and metalloproteinase domain-containing protein 9	ADAM9					17273000		23048000	20160500		Only NSP3
Q13459	No	S	1354	Unconventional myosin-IXb	MYO9B					21386000	17322000	24240000	2.09827e+07		Only NSP3
Q13480	No	S	419	GRB2-associated-binding protein 1	GAB1					17900000	19975000		18937500		Only NSP3
Q13501	No	T	269	Sequestosome-1	SQSTM1	15263000		59962000	37612500				#DIV/0!	#DIV/0!	Only CTR
Q13501	No	S	24	Sequestosome-1	SQSTM1						20711000	28379000	24545000		Only NSP3
Q13523	No	T	576	Serine/threonine-protein kinase PRP4 homolog	PRPF4B	39964000	21252000		30608000				#DIV/0!	#DIV/0!	Only CTR
Q13542	No	T	46	Eukaryotic translation initiation factor 4E-binding protein 2	EIF4EBP2	1295700000	1185100000	811050000	1.09728e+09				#DIV/0!	#DIV/0!	Only CTR
Q13547	No	S	421	Histone deacetylase 1	HDAC1	260210000	178130000	136070000	191470000	42409000	32508000	54095000	43004000	0.0159358	0.224599
Q13573	No	S	232	SNW domain-containing protein 1	SNW1	61338000	62643000	60146000	6.13757e+07	37869000	36763000	40315000	3.83157e+07	5.46532e-05	0.624281
Q13573	No	S	224	SNW domain-containing protein 1	SNW1	77248000	62643000	70537000	7.01427e+07	37869000	36763000	40315000	3.83157e+07	0.0018552	0.546253
Q13595	No	S	2	Transformer-2 protein homolog alpha	TRA2A	184150000	148090000	137810000	1.56683e+08	74042000	61955000	67680000	6.78923e+07	0.00358213	0.433309
Q13601	No	S	3	KRR1 small subunit processome component homolog	KRR1	83920000	100310000	113390000	9.92067e+07	40144000	48330000	42854000	43776000	0.00332702	0.441261
Q13619	No	S	10	Cullin-4A	CUL4A					15266000	14362000	20875000	1.68343e+07		Only NSP3
Q13895	No	S	98	Bystin	BYSL	358360000	349550000	342360000	350090000	404290000	564620000	616960000	5.28623e+08	0.0496486	1.50996
Q14004	No	S	383	Cyclin-dependent kinase 13	CDK13	40883000	39341000		40112000				#DIV/0!	#DIV/0!	Only CTR
Q14004	No	T	1058	Cyclin-dependent kinase 13	CDK13	23136000		19601000	21368500				#DIV/0!	#DIV/0!	Only CTR
Q14004	No	S	358	Cyclin-dependent kinase 13	CDK13					18059000	21740000	24935000	21578000		Only NSP3
Q14004	No	S	360	Cyclin-dependent kinase 13	CDK13					18059000	21740000	24935000	21578000		Only NSP3
Q14147	No	S	749	Probable ATP-dependent RNA helicase DHX34	DHX34		131420000	145470000	138445000	93259000	109500000	84840000	9.58663e+07	0.0284622	0.692451
Q14147	No	S	750	Probable ATP-dependent RNA helicase DHX34	DHX34		131420000	145470000	138445000	93259000	109500000	84840000	9.58663e+07	0.0284622	0.692451
Q14151	No	S	343	Scaffold attachment factor B2	SAFB2	1341400000	1334600000	1186600000	1.28753e+09	67914000	342780000	761950000	3.90881e+08	0.0125406	0.303589
Q14151	No	S	233	Scaffold attachment factor B2	SAFB2					120060000		131960000	126010000		Only NSP3
Q14153	No	S	167	Protein FAM53B	FAM53B	16796000	19170000	17080000	17682000		11812000	13220000	12516000	0.0182408	0.707838
Q14157	No	S	454	Ubiquitin-associated protein 2-like	UBAP2L	522280000	426000000	588190000	5.12157e+08	149680000	253190000	266100000	222990000	0.00842383	0.435394
Q14157	No	S	477	Ubiquitin-associated protein 2-like	UBAP2L		154330000	288650000	221490000				#DIV/0!	#DIV/0!	Only CTR
Q14160	No	S	853	Protein scribble homolog	SCRIB		11828000	8933900	10380950				#DIV/0!	#DIV/0!	Only CTR
Q14160	No	S	504	Protein scribble homolog	SCRIB					23519000		27903000	25711000		Only NSP3
Q14160	No	S	1475	Protein scribble homolog	SCRIB					15205000	15950000		15577500		Only NSP3
Q14160	No	S	1486	Protein scribble homolog	SCRIB					5855800	4599200		5227500		Only NSP3
Q14191	No	S	1133	Werner syndrome ATP-dependent helicase	WRN					4935300		7259100	6097200		Only NSP3
Q14195	No	S	522	Dihydropyrimidinase-related protein 3	DPYSL3					40933000	55854000	61386000	5.27243e+07		Only NSP3
Q5JTV8	No	S	157	Torsin-1A-interacting protein 1	TOR1AIP1					17857000	15954000		16905500		Only NSP3
Q14315	No	S	2233	Filamin-C	FLNC	59829000		30935000	45382000				#DIV/0!	#DIV/0!	Only CTR
Q14566	No	S	762	DNA replication licensing factor MCM6	MCM6						52882000	65682000	59282000		Only NSP3
Q14676	No	S	780	Mediator of DNA damage checkpoint protein 1	MDC1		45360000	49107000	47233500	28558000	30097000	33391000	30682000	0.00560048	0.649581
Q14676	No	S	299	Mediator of DNA damage checkpoint protein 1	MDC1	34465000	28796000	114970000	5.94103e+07				#DIV/0!	#DIV/0!	Only CTR
Q14676	No	S	402	Mediator of DNA damage checkpoint protein 1	MDC1	37813000	11139000		24476000				#DIV/0!	#DIV/0!	Only CTR
Q14676	No	T	404	Mediator of DNA damage checkpoint protein 1	MDC1	37813000	11139000		24476000				#DIV/0!	#DIV/0!	Only CTR
Q14684	No	S	513	Ribosomal RNA processing protein 1 homolog B	RRP1B	38158000	38851000	29277000	3.54287e+07		20951000	21426000	21188500	0.0374176	0.598061
Q14687	No	S	1101	Genetic suppressor element 1	GSE1	54646000	64690000		59668000	99450000	95609000		97529500	0.0195764	1.63454
Q14692	No	S	552	Ribosome biogenesis protein BMS1 homolog	BMS1		48019000	40334000	44176500		16939000	20423000	18681000	0.026307	0.422872
Q14694	No	S	576	Ubiquitin carboxyl-terminal hydrolase 10	USP10	807550000	663920000	742730000	7.38067e+08	563110000	586610000	535320000	561680000	0.0161271	0.761015
Q14738	No	S	573	Serine/threonine-protein phosphatase 2A 56 kDa regulatory subunit delta isoform	PPP2R5D					16383000	51452000	73399000	47078000		Only NSP3
Q14847	No	S	146	LIM and SH3 domain protein 1	LASP1					78801000	73055000	89267000	8.03743e+07		Only NSP3
Q14966	No	S	508	Zinc finger protein 638	ZNF638	80789000	65987000	57114000	6.79633e+07	39225000	39864000	35365000	3.81513e+07	0.0133652	0.561352
Q14966	No	S	510	Zinc finger protein 638	ZNF638	80789000	65987000	57114000	6.79633e+07	39225000	39864000	35365000	3.81513e+07	0.0133652	0.561352
Q14978	No	T	607	Nucleolar and coiled-body phosphoprotein 1	NOLC1	84814000	94626000	103910000	94450000	22326000	30841000	32766000	2.86443e+07	0.000498015	0.303275
Q14978	No	T	610	Nucleolar and coiled-body phosphoprotein 1	NOLC1	84814000	94626000	103910000	94450000	22326000	30841000	32766000	2.86443e+07	0.000498015	0.303275
Q14980	No	T	2055	Nuclear mitotic apparatus protein 1	NUMA1	12381000	14844000	12768000	13331000				#DIV/0!	#DIV/0!	Only CTR
Q14C86	No	S	466	GTPase-activating protein and VPS9 domain-containing protein 1	GAPVD1	58802000	65628000		62215000				#DIV/0!	#DIV/0!	Only CTR
Q14C86	No	S	902	GTPase-activating protein and VPS9 domain-containing protein 1	GAPVD1					74153000		65740000	69946500		Only NSP3
Q15007	No	S	306	Pre-mRNA-splicing regulator WTAP	WTAP		111300000	100760000	106030000	71112000	82903000	69611000	74542000	0.018213	0.703027
Q15018	No	S	368	BRISC complex subunit Abro1	FAM175B	129580000	61148000	51941000	8.08897e+07				#DIV/0!	#DIV/0!	Only CTR
Q15018	No	S	372	BRISC complex subunit Abro1	FAM175B	129580000	61148000	51941000	8.08897e+07				#DIV/0!	#DIV/0!	Only CTR
Q15018	No	S	375	BRISC complex subunit Abro1	FAM175B	129580000	61148000	51941000	8.08897e+07				#DIV/0!	#DIV/0!	Only CTR
Q15018	No	Y	377	BRISC complex subunit Abro1	FAM175B	129580000	61148000	51941000	8.08897e+07				#DIV/0!	#DIV/0!	Only CTR
Q15022	No	S	546	Polycomb protein SUZ12	SUZ12					66169000	72627000	52307000	63701000		Only NSP3
Q15032	No	S	381	R3H domain-containing protein 1	R3HDM1					6550900	10434000		8492450		Only NSP3
Q15036	No	S	440	Sorting nexin-17	SNX17					12616000		5003300	8809650		Only NSP3
Q15036	No	S	434	Sorting nexin-17	SNX17					12616000		5003300	8809650		Only NSP3
Q15084	No	S	428	Protein disulfide-isomerase A6	PDIA6	106620000	56569000	34620000	6.59363e+07				#DIV/0!	#DIV/0!	Only CTR
Q15121	No	S	116	Astrocytic phosphoprotein PEA-15	PEA15	62250000	76306000		69278000				#DIV/0!	#DIV/0!	Only CTR
Q15139	No	S	205	Serine/threonine-protein kinase D1	PRKD1						13695000	10178000	11936500		Only NSP3
Q15154	No	S	65	Pericentriolar material 1 protein	PCM1	101240000	127320000	164570000	1.31043e+08	358070000	348510000	377970000	3.61517e+08	0.00034463	2.75876
Q15154	No	S	1765	Pericentriolar material 1 protein	PCM1		163750000	114110000	138930000	635380000	566820000	481230000	5.61143e+08	0.00602851	4.03904
Q15154	No	S	1768	Pericentriolar material 1 protein	PCM1		163750000	114110000	138930000	665290000	590470000	481230000	5.78997e+08	0.00860681	4.16754
Q15154	No	S	69	Pericentriolar material 1 protein	PCM1		72876000	58598000	65737000	111630000	99058000	104350000	1.05013e+08	0.011654	1.59747
Q15154	No	T	530	Pericentriolar material 1 protein	PCM1	41184000	30805000	34407000	3.54653e+07		53907000	53799000	53853000	0.0184213	1.51847
Q15154	No	S	537	Pericentriolar material 1 protein	PCM1	41184000	30805000	34407000	3.54653e+07		53907000	53799000	53853000	0.0184213	1.51847
Q15154	No	S	533	Pericentriolar material 1 protein	PCM1	41184000	30805000	34407000	3.54653e+07		53907000	53799000	53853000	0.0184213	1.51847
Q15154	No	Y	535	Pericentriolar material 1 protein	PCM1	41184000	30805000	34407000	3.54653e+07		53907000	53799000	53853000	0.0184213	1.51847
Q15154	No	S	1730	Pericentriolar material 1 protein	PCM1	86675000	64578000	66433000	72562000	122730000	96057000	119830000	1.12872e+08	0.0216285	1.55553
Q15154	No	S	960	Pericentriolar material 1 protein	PCM1					14987000	13214000	19171000	1.57907e+07		Only NSP3
Q15154	No	S	861	Pericentriolar material 1 protein	PCM1					11810000	8884600	12363000	11019200		Only NSP3
Q15154	No	S	93	Pericentriolar material 1 protein	PCM1					57698000	45300000		51499000		Only NSP3
Q15233	No	T	450	Non-POU domain-containing octamer-binding protein	NONO	334890000	338900000	348790000	340860000	97008000	206280000	181480000	1.61589e+08	0.00577486	0.474064
Q15233	No	T	428	Non-POU domain-containing octamer-binding protein	NONO	202040000	227030000		214535000	49676000	43506000		46591000	0.00582153	0.217172
Q15276	No	T	408	Rab GTPase-binding effector protein 1	RABEP1					19695000	30428000	34502000	2.82083e+07		Only NSP3
Q15287	No	S	251	RNA-binding protein with serine-rich domain 1	RNPS1	40224000	27933000	7792200	25316400	71837000	66309000	111410000	8.31853e+07	0.0274807	3.28583
Q15311	No	S	11	RalA-binding protein 1	RALBP1		20031000	21484000	20757500				#DIV/0!	#DIV/0!	Only CTR
Q15311	No	S	62	RalA-binding protein 1	RALBP1					20363000	41821000		31092000		Only NSP3
Q15311	No	S	48	RalA-binding protein 1	RALBP1					20363000	41821000		31092000		Only NSP3
Q15365	No	S	231	Poly(rC)-binding protein 1	PCBP1	116070000	76381000		96225500				#DIV/0!	#DIV/0!	Only CTR
Q15365	No	S	189	Poly(rC)-binding protein 1	PCBP1						403570000	557420000	480495000		Only NSP3
Q15418	No	T	359	Ribosomal protein S6 kinase alpha-1	RPS6KA1					9104800	10781000	17182000	1.23559e+07		Only NSP3
Q15424	No	S	23	Scaffold attachment factor B1	SAFB					29840000		24821000	27330500		Only NSP3
Q15435	No	S	12	Protein phosphatase 1 regulatory subunit 7	PPP1R7						10906000	14016000	12461000		Only NSP3
Q15464	No	S	310	SH2 domain-containing adapter protein B	SHB	64984000		49436000	57210000	21511000	23037000	34906000	2.64847e+07	0.0307879	0.462938
Q15477	No	S	255	Helicase SKI2W	SKIV2L	114990000	99638000	77320000	97316000	433630000		482830000	458230000	0.000572861	4.70868
Q15477	No	S	256	Helicase SKI2W	SKIV2L						20111000	482830000	251470500		Only NSP3
Q5JTV8	No	S	156	Torsin-1A-interacting protein 1	TOR1AIP1					17857000	15954000		16905500		Only NSP3
Q5VSL9	No	S	335	Striatin-interacting protein 1	STRIP1	70424000	77261000	88592000	78759000		170570000	154380000	162475000	0.00273434	2.06294
Q7Z417	No	S	212	Nuclear fragile X mental retardation-interacting protein 2	NUFIP2					48788000	62273000	56657000	55906000		Only NSP3
Q15678	No	S	642	Tyrosine-protein phosphatase non-receptor type 14	PTPN14					6048000		13413000	9730500		Only NSP3
Q15758	No	S	493	Neutral amino acid transporter B(0)	SLC1A5					4816100	5945300		5380700		Only NSP3
Q15758	No	T	494	Neutral amino acid transporter B(0)	SLC1A5					4816100	5945300		5380700		Only NSP3
Q15773	No	S	238	Myeloid leukemia factor 2	MLF2	323530000	277860000	298740000	3.00043e+08	163710000	164770000	181240000	1.69907e+08	0.000823482	0.566274
Q15788	No	S	22	Nuclear receptor coactivator 1	NCOA1					11213000		17935000	14574000		Only NSP3
Q15811	No	S	313	Intersectin-1	ITSN1					31785000	8957300		20371150		Only NSP3
Q15942	No	S	344	Zyxin	ZYX	31932000	42061000	30303000	3.47653e+07	13684000	16866000	17169000	1.59063e+07	0.00800301	0.457534
Q15942	No	S	267	Zyxin	ZYX	30107000	31945000	34561000	3.22043e+07				#DIV/0!	#DIV/0!	Only CTR
Q16555	No	T	521	Dihydropyrimidinase-related protein 2	DPYSL2	16631000		15458000	16044500	74653000	84319000	138600000	9.91907e+07	0.0480057	6.18222
Q16555	No	T	514	Dihydropyrimidinase-related protein 2	DPYSL2					33762000	36208000	73452000	4.78073e+07		Only NSP3
Q16555	No	S	517	Dihydropyrimidinase-related protein 2	DPYSL2						36208000	36232000	36220000		Only NSP3
Q16555	No	S	518	Dihydropyrimidinase-related protein 2	DPYSL2						36208000	36232000	36220000		Only NSP3
Q16625	No	S	408	Occludin	OCLN					40589000	48979000	53482000	4.76833e+07		Only NSP3
Q16625	No	T	404	Occludin	OCLN						48979000	53482000	51230500		Only NSP3
Q16630	No	T	404	Cleavage and polyadenylation specificity factor subunit 6	CPSF6	22273000		12633000	17453000	50883000	35503000	39892000	4.20927e+07	0.0376945	2.41177
Q16637	No	T	37	Survival motor neuron protein	SMN1						356410000	395810000	376110000		Only NSP3
Q16799	No	S	352	Reticulon-1	RTN1					17511000	19252000		18381500		Only NSP3
Q1MSJ5	No	S	966	Centrosome and spindle pole-associated protein 1	CSPP1					7950600		9700800	8825700		Only NSP3
Q2M2I8	No	S	637	AP2-associated protein kinase 1	AAK1	20018000		7800500	13909250				#DIV/0!	#DIV/0!	Only CTR
Q2PPJ7	No	S	486	Ral GTPase-activating protein subunit alpha-2	RALGAPA2					3693800	4873900	5088700	4.55213e+06		Only NSP3
Q7Z417	No	T	571	Nuclear fragile X mental retardation-interacting protein 2	NUFIP2					30202000		32403000	31302500		Only NSP3
Q3YEC7	No	S	425	Rab-like protein 6	RABL6	18786000		16066000	17426000				#DIV/0!	#DIV/0!	Only CTR
Q3YEC7	No	S	427	Rab-like protein 6	RABL6	18786000		16066000	17426000				#DIV/0!	#DIV/0!	Only CTR
Q4ADV7	No	S	1017	RAB6A-GEF complex partner protein 1	RIC1					9740100	10280000	8081200	9367100		Only NSP3
Q4G0J3	No	S	299	La-related protein 7	LARP7					19426000	25524000	22582000	2.25107e+07		Only NSP3
Q4G0J3	No	S	300	La-related protein 7	LARP7					19426000	25524000	22582000	2.25107e+07		Only NSP3
Q4G0J3	No	S	298	La-related protein 7	LARP7					19426000	25524000	22582000	2.25107e+07		Only NSP3
Q4LE39	No	T	793	AT-rich interactive domain-containing protein 4B	ARID4B						60783000	37010000	48896500		Only NSP3
Q4VCS5	No	S	714	Angiomotin	AMOT	94296000	121510000	77125000	9.76437e+07				#DIV/0!	#DIV/0!	Only CTR
Q52LR7	No	S	538	Enhancer of polycomb homolog 2	EPC2	30579000	54993000	32690000	3.94207e+07				#DIV/0!	#DIV/0!	Only CTR
Q53EL6	No	S	94	Programmed cell death protein 4	PDCD4	119780000	144810000	126560000	1.30383e+08	231390000	238970000	246400000	238920000	0.000231018	1.83244
Q53GS9	No	S	82	U4/U6.U5 tri-snRNP-associated protein 2	USP39	35704000	38652000	36606000	3.69873e+07	30786000	30971000	27917000	2.98913e+07	0.00575837	0.808151
Q53SF7	No	S	256	Cordon-bleu protein-like 1	COBLL1						11749000	11209000	11479000		Only NSP3
Q53T59	No	S	194	HCLS1-binding protein 3	HS1BP3	39648000	34710000		37179000				#DIV/0!	#DIV/0!	Only CTR
Q567U6	No	S	305	Coiled-coil domain-containing protein 93	CCDC93	36631000	39867000	41582000	39360000	18355000	17530000		17942500	0.00149476	0.455856
Q56NI9	No	S	244	N-acetyltransferase ESCO2	ESCO2					15545000	18247000	28409000	2.07337e+07		Only NSP3
Q56NI9	No	S	512	N-acetyltransferase ESCO2	ESCO2					9130500	13393000		11261750		Only NSP3
Q58WW2	No	S	336	DDB1- and CUL4-associated factor 6	DCAF6					8459400	6894100	6472200	7.27523e+06		Only NSP3
Q5BKX5	No	S	316	UPF0692 protein C19orf54	C19orf54					9794700		13133000	11463850		Only NSP3
Q5C9Z4	No	S	139	Nucleolar MIF4G domain-containing protein 1	NOM1					12169000	7783000	13954000	11302000		Only NSP3
Q5HYI7	No	S	311	Metaxin-3	MTX3					30979000	19844000	31278000	27367000		Only NSP3
Q5HYJ3	No	S	193	Protein FAM76B	FAM76B	178070000		84377000	131223500				#DIV/0!	#DIV/0!	Only CTR
Q5JSH3	No	S	50	WD repeat-containing protein 44	WDR44	96323000	93048000	91242000	9.35377e+07	23742000	22620000		23181000	4.78942e-05	0.247825
Q5JSH3	No	S	403	WD repeat-containing protein 44	WDR44		178540000	190070000	184305000	72514000	75788000	70038000	72780000	0.000175174	0.394889
Q5JSH3	No	S	470	WD repeat-containing protein 44	WDR44	181880000	67572000	46905000	9.87857e+07				#DIV/0!	#DIV/0!	Only CTR
Q5JSH3	No	S	471	WD repeat-containing protein 44	WDR44	181880000	67572000	46905000	9.87857e+07				#DIV/0!	#DIV/0!	Only CTR
Q5JSH3	No	S	472	WD repeat-containing protein 44	WDR44	181880000	67572000	46905000	9.87857e+07				#DIV/0!	#DIV/0!	Only CTR
Q5JSH3	No	S	3	WD repeat-containing protein 44	WDR44	35116000	51499000	162370000	82995000				#DIV/0!	#DIV/0!	Only CTR
Q5JSH3	No	S	96	WD repeat-containing protein 44	WDR44	7438000	28866000	20827000	1.90437e+07				#DIV/0!	#DIV/0!	Only CTR
Q5JSH3	No	S	27	WD repeat-containing protein 44	WDR44	177240000	251230000		214235000				#DIV/0!	#DIV/0!	Only CTR
Q5JSH3	No	S	342	WD repeat-containing protein 44	WDR44	27573000		10770000	19171500				#DIV/0!	#DIV/0!	Only CTR
Q5JSZ5	No	S	556	Protein PRRC2B	PRRC2B	16976000	15134000	19685000	17265000	5654400	5543300		5598850	0.00640818	0.324289
Q5JSZ5	No	S	388	Protein PRRC2B	PRRC2B	68317000	78988000	154590000	1.00632e+08				#DIV/0!	#DIV/0!	Only CTR
Q5JSZ5	No	S	1395	Protein PRRC2B	PRRC2B		22539000	21963000	22251000				#DIV/0!	#DIV/0!	Only CTR
Q86WB0	No	S	354	Nuclear-interacting partner of ALK	ZC3HC1	20019000	30983000		25501000	139780000	113770000	195240000	1.49597e+08	0.0286271	5.86631
Q8WWQ0	No	S	1783	PH-interacting protein	PHIP	19322000	14355000	14666000	1.61143e+07		29690000	35711000	32700500	0.0122682	2.02928
Q96T58	No	S	2101	Msx2-interacting protein	SPEN	11006000	4370100		7688050	18980000	30129000	26648000	2.52523e+07	0.0375234	3.28462
Q96T58	No	S	1062	Msx2-interacting protein	SPEN					32385000	54722000		43553500		Only NSP3
Q9UHB6	No	S	362	LIM domain and actin-binding protein 1	LIMA1					179160000	234310000	288740000	234070000		Only NSP3
Q5JVS0	No	S	108	Intracellular hyaluronan-binding protein 4	HABP4	61774000		56345000	59059500				#DIV/0!	#DIV/0!	Only CTR
Q5PRF9	No	S	557	Protein Smaug homolog 2	SAMD4B					21414000	14023000	25615000	2.03507e+07		Only NSP3
Q5PRF9	No	S	238	Protein Smaug homolog 2	SAMD4B					43090000		69407000	56248500		Only NSP3
Q5PRF9	No	S	628	Protein Smaug homolog 2	SAMD4B					7782900	12084000		9933450		Only NSP3
Q9UHB6	No	S	132	LIM domain and actin-binding protein 1	LIMA1					3900700	6074500	9224100	6.39977e+06		Only NSP3
Q5SQI0	No	S	271	Alpha-tubulin N-acetyltransferase 1	ATAT1					70275000		48809000	59542000		Only NSP3
Q5SQI0	No	S	270	Alpha-tubulin N-acetyltransferase 1	ATAT1					70275000		48809000	59542000		Only NSP3
Q5SQI0	No	S	272	Alpha-tubulin N-acetyltransferase 1	ATAT1					70275000		48809000	59542000		Only NSP3
Q5SW79	No	S	1112	Centrosomal protein of 170 kDa	CEP170	52291000	35017000	41290000	42866000	23135000	30221000	25368000	2.62413e+07	0.0383177	0.612171
Q5SW79	No	S	630	Centrosomal protein of 170 kDa	CEP170	7972700		14871000	11421850				#DIV/0!	#DIV/0!	Only CTR
Q5SYE7	No	S	1233	NHS-like protein 1	NHSL1					19958000	30463000	31433000	2.72847e+07		Only NSP3
Q5T0N5	No	S	489	Formin-binding protein 1-like	FNBP1L					45315000		46502000	45908500		Only NSP3
Q5T0W9	No	S	388	Protein FAM83B	FAM83B						27413000	74088000	50750500		Only NSP3
Q5T481	No	S	1080	RNA-binding protein 20	RBM20					9785300		13592000	11688650		Only NSP3
Q5T4S7	No	S	2719	E3 ubiquitin-protein ligase UBR4	UBR4		38970000	31331000	35150500	65097000	80473000		72785000	0.0482927	2.07067
Q5T4S7	No	S	181	E3 ubiquitin-protein ligase UBR4	UBR4					12674000		54900000	33787000		Only NSP3
Q5T5C0	No	S	785	Syntaxin-binding protein 5	STXBP5	9215400	16154000		12684700		42082000	36289000	39185500	0.0278741	3.08919
Q5T9S5	No	S	1355	Coiled-coil domain-containing protein 18	CCDC18					3644000	4504500		4074250		Only NSP3
Q5TAQ9	No	S	129	DDB1- and CUL4-associated factor 8	DCAF8		26012000	26225000	26118500				#DIV/0!	#DIV/0!	Only CTR
Q5TAQ9	No	S	130	DDB1- and CUL4-associated factor 8	DCAF8		26012000	26225000	26118500				#DIV/0!	#DIV/0!	Only CTR
Q5TAQ9	No	S	99	DDB1- and CUL4-associated factor 8	DCAF8					184740000	148570000	213650000	182320000		Only NSP3
Q5TCQ9	No	S	699	Membrane-associated guanylate kinase, WW and PDZ domain-containing protein 3	MAGI3	52211000		21974000	37092500				#DIV/0!	#DIV/0!	Only CTR
Q5TCQ9	No	S	697	Membrane-associated guanylate kinase, WW and PDZ domain-containing protein 3	MAGI3	14122000	19120000		16621000				#DIV/0!	#DIV/0!	Only CTR
Q5TH69	No	S	2061	Brefeldin A-inhibited guanine nucleotide-exchange protein 3	ARFGEF3					24178000	13225000	35299000	24234000		Only NSP3
Q5THJ4	No	S	1138	Vacuolar protein sorting-associated protein 13D	VPS13D						9579000	9788900	9683950		Only NSP3
Q5THK1	No	S	1029	Protein PRR14L	PRR14L		28616000	38314000	33465000				#DIV/0!	#DIV/0!	Only CTR
Q5U5Q3	No	S	537	RNA-binding E3 ubiquitin-protein ligase MEX3C	MEX3C	21563000		14624000	18093500				#DIV/0!	#DIV/0!	Only CTR
Q5U5Q3	No	S	545	RNA-binding E3 ubiquitin-protein ligase MEX3C	MEX3C	21563000		14624000	18093500				#DIV/0!	#DIV/0!	Only CTR
Q5UIP0	No	S	782	Telomere-associated protein RIF1	RIF1					9566400		9642900	9604650		Only NSP3
Q9UHB6	No	S	692	LIM domain and actin-binding protein 1	LIMA1					26779000		49977000	38378000		Only NSP3
Q5VT52	No	S	593	Regulation of nuclear pre-mRNA domain-containing protein 2	RPRD2	140540000	92036000	124210000	1.18929e+08	74627000	76542000	76414000	75861000	0.0391739	0.63787
Q5VT52	No	S	374	Regulation of nuclear pre-mRNA domain-containing protein 2	RPRD2		27616000	25309000	26462500				#DIV/0!	#DIV/0!	Only CTR
Q5VTL8	No	S	320	Pre-mRNA-splicing factor 38B	PRPF38B		48183000	38779000	43481000	104410000	90557000	108040000	1.01002e+08	0.00500153	2.32291
Q5VUA4	No	S	136	Zinc finger protein 318	ZNF318		54517000	26460000	40488500				#DIV/0!	#DIV/0!	Only CTR
Q5VWG9	No	S	183	Transcription initiation factor TFIID subunit 3	TAF3					10439000	10879000	9119700	10145900		Only NSP3
Q5VWN6	No	S	1025	Protein FAM208B	FAM208B	49412000	31314000		40363000				#DIV/0!	#DIV/0!	Only CTR
Q5VZ89	No	S	968	DENN domain-containing protein 4C	DENND4C					25827000	34990000	36963000	3.25933e+07		Only NSP3
Q5VZ89	No	S	973	DENN domain-containing protein 4C	DENND4C					25827000	34990000	36963000	3.25933e+07		Only NSP3
Q5VZ89	No	S	989	DENN domain-containing protein 4C	DENND4C					5023700		7991000	6507350		Only NSP3
Q5VZ89	No	S	1325	DENN domain-containing protein 4C	DENND4C					2927700	4855800		3891750		Only NSP3
Q5VZK9	No	S	1360	Leucine-rich repeat-containing protein 16A	LRRC16A					40764000	45363000	48966000	45031000		Only NSP3
Q5VZK9	No	S	967	Leucine-rich repeat-containing protein 16A	LRRC16A					13568000	7961600		10764800		Only NSP3
Q5XUX1	No	S	18	F-box/WD repeat-containing protein 9	FBXW9	38476000	33070000	20451000	3.06657e+07	70381000	82551000		76466000	0.0115362	2.49354
Q63ZY3	No	S	375	KN motif and ankyrin repeat domain-containing protein 2	KANK2					7174200	9361700	6450400	7662100		Only NSP3
Q641Q2	No	S	728	WASH complex subunit FAM21A	FAM21A	57353000		51314000	54333500	30423000	25158000		27790500	0.0220277	0.51148
Q641Q2	No	S	288	WASH complex subunit FAM21A	FAM21A					12170000	23747000	22895000	19604000		Only NSP3
Q641Q2	No	S	284	WASH complex subunit FAM21A	FAM21A					12170000	23747000		17958500		Only NSP3
Q9UHB6	No	S	698	LIM domain and actin-binding protein 1	LIMA1					26779000		49977000	38378000		Only NSP3
Q9UHB6	No	S	609	LIM domain and actin-binding protein 1	LIMA1						10991000	18315000	14653000		Only NSP3
Q68E01	No	S	537	Integrator complex subunit 3	INTS3	54819000		76465000	65642000				#DIV/0!	#DIV/0!	Only CTR
Q68EM7	No	S	625	Rho GTPase-activating protein 17	ARHGAP17	83531000	78774000	157860000	1.06722e+08				#DIV/0!	#DIV/0!	Only CTR
Q69YH5	No	S	936	Cell division cycle-associated protein 2	CDCA2	49684000	38739000		44211500				#DIV/0!	#DIV/0!	Only CTR
Q69YH5	No	S	710	Cell division cycle-associated protein 2	CDCA2		29310000	20811000	25060500				#DIV/0!	#DIV/0!	Only CTR
Q69YN4	No	S	1579	Protein virilizer homolog	KIAA1429	60901000	62354000	67688000	6.36477e+07		83864000	95253000	89558500	0.014035	1.4071
Q6FI81	No	S	183	Anamorsin	CIAPIN1	34212000	69322000		51767000				#DIV/0!	#DIV/0!	Only CTR
Q6FI81	No	S	182	Anamorsin	CIAPIN1						20166000	26526000	23346000		Only NSP3
Q6GYQ0	No	S	860	Ral GTPase-activating protein subunit alpha-1	RALGAPA1					14956000	18662000		16809000		Only NSP3
Q6GYQ0	No	T	754	Ral GTPase-activating protein subunit alpha-1	RALGAPA1					16341000	16676000		16508500		Only NSP3
Q6IAA8	No	S	27	Ragulator complex protein LAMTOR1	LAMTOR1	22508000		16624000	19566000				#DIV/0!	#DIV/0!	Only CTR
Q6ICG6	No	S	287	Uncharacterized protein KIAA0930	KIAA0930						9768300	10802000	10285150		Only NSP3
Q6ICG6	No	T	293	Uncharacterized protein KIAA0930	KIAA0930						9768300	10802000	10285150		Only NSP3
Q6IQ22	No	S	21	Ras-related protein Rab-12	RAB12	37894000		37857000	37875500				#DIV/0!	#DIV/0!	Only CTR
Q6KC79	No	S	280	Nipped-B-like protein	NIPBL					14424000	13965000	13844000	1.40777e+07		Only NSP3
Q6NZY4	No	S	597	Zinc finger CCHC domain-containing protein 8	ZCCHC8						71472000	76508000	73990000		Only NSP3
Q6NZY4	No	S	658	Zinc finger CCHC domain-containing protein 8	ZCCHC8					11512000	6766600		9139300		Only NSP3
Q6P0Q8	No	S	900	Microtubule-associated serine/threonine-protein kinase 2	MAST2					3330100	9328500	5119000	5.92587e+06		Only NSP3
Q6P1L5	No	S	273	Protein FAM117B	FAM117B	23932000		13192000	18562000				#DIV/0!	#DIV/0!	Only CTR
Q6P1L5	No	S	10	Protein FAM117B	FAM117B	21514000	13126000		17320000				#DIV/0!	#DIV/0!	Only CTR
Q6P1M3	No	S	961	Lethal(2) giant larvae protein homolog 2	LLGL2					16704000	21924000		19314000		Only NSP3
Q6P1M3	No	T	963	Lethal(2) giant larvae protein homolog 2	LLGL2					16704000	21924000		19314000		Only NSP3
Q6P2E9	No	S	879	Enhancer of mRNA-decapping protein 4	EDC4	652760000	647490000	478260000	5.92837e+08	779680000	955030000	846170000	8.60293e+08	0.025282	1.45115
Q6P2E9	No	T	727	Enhancer of mRNA-decapping protein 4	EDC4	408420000	115350000		261885000				#DIV/0!	#DIV/0!	Only CTR
Q6P996	No	S	718	Pyridoxal-dependent decarboxylase domain-containing protein 1	PDXDC1					12736000		16499000	14617500		Only NSP3
Q6PCE3	No	S	175	Glucose 1,6-bisphosphate synthase	PGM2L1						4511300	6220100	5365700		Only NSP3
Q6PJT7	No	S	515	Zinc finger CCCH domain-containing protein 14	ZC3H14	232910000	217450000	203600000	2.17987e+08	158080000	109350000	133600000	1.33677e+08	0.00681368	0.613233
Q6PJT7	No	S	620	Zinc finger CCCH domain-containing protein 14	ZC3H14		15043000	12650000	13846500				#DIV/0!	#DIV/0!	Only CTR
Q6PJT7	No	S	409	Zinc finger CCCH domain-containing protein 14	ZC3H14					20091000		30520000	25305500		Only NSP3
Q6PKG0	No	S	517	La-related protein 1	LARP1	82959000		80258000	81608500		43636000	46569000	45102500	0.00296902	0.552669
Q6PL18	No	S	327	ATPase family AAA domain-containing protein 2	ATAD2	46427000	45805000	38065000	4.34323e+07	21870000	22715000	24801000	2.31287e+07	0.00199122	0.532522
Q6R327	No	S	21	Rapamycin-insensitive companion of mTOR	RICTOR					22920000		39986000	31453000		Only NSP3
Q6SZW1	No	S	54	Sterile alpha and TIR motif-containing protein 1	SARM1					35153000	42236000	37626000	3.83383e+07		Only NSP3
Q6UN15	No	S	259	Pre-mRNA 3'-end-processing factor FIP1	FIP1L1	20766000	25971000	17956000	2.15643e+07	4238500	9301000		6769750	0.0255262	0.313933
Q6VN20	No	S	361	Ran-binding protein 10	RANBP10		11762000	12255000	12008500				#DIV/0!	#DIV/0!	Only CTR
Q6W2J9	No	S	1410	BCL-6 corepressor	BCOR	61883000	48351000	78217000	62817000	17855000	17680000		17767500	0.0272622	0.282845
Q6W2J9	No	S	422	BCL-6 corepressor	BCOR	39819000		28232000	34025500	15611000	19224000	18411000	1.77487e+07	0.0372206	0.521628
Q6W2J9	No	S	423	BCL-6 corepressor	BCOR	39819000		28232000	34025500	15611000	19224000	18411000	1.77487e+07	0.0372206	0.521628
Q6W2J9	No	S	1139	BCL-6 corepressor	BCOR		226670000	102850000	164760000				#DIV/0!	#DIV/0!	Only CTR
Q6Y7W6	No	S	26	PERQ amino acid-rich with GYF domain-containing protein 2	GIGYF2	178010000	203370000		190690000	67238000	40298000	78834000	6.21233e+07	0.00521707	0.325782
Q6Y7W6	No	T	382	PERQ amino acid-rich with GYF domain-containing protein 2	GIGYF2		1039200000	1197400000	1118300000				#DIV/0!	#DIV/0!	Only CTR
Q6ZN18	No	S	24	Zinc finger protein AEBP2	AEBP2		276510000	227120000	251815000		105070000	110990000	108030000	0.0286424	0.429005
Q6ZN18	No	S	206	Zinc finger protein AEBP2	AEBP2					12560000	13975000	18613000	1.50493e+07		Only NSP3
Q71RC2	No	S	583	La-related protein 4	LARP4	171170000	187100000	125390000	161220000	23359000	11257000	63782000	3.27993e+07	0.00622093	0.203445
Q71RC2	No	S	722	La-related protein 4	LARP4	13742000		18550000	16146000				#DIV/0!	#DIV/0!	Only CTR
Q76FK4	No	S	1098	Nucleolar protein 8	NOL8	9140400		5494000	7317200				#DIV/0!	#DIV/0!	Only CTR
Q76FK4	No	S	365	Nucleolar protein 8	NOL8						6342500	5057100	5699800		Only NSP3
Q7KZ85	No	T	1523	Transcription elongation factor SPT6	SUPT6H					8187700		11876000	10031850		Only NSP3
Q7L014	No	S	295	Probable ATP-dependent RNA helicase DDX46	DDX46					12723000		12269000	12496000		Only NSP3
Q7L014	No	S	296	Probable ATP-dependent RNA helicase DDX46	DDX46					12723000		12269000	12496000		Only NSP3
Q7L2J0	No	S	60	7SK snRNA methylphosphate capping enzyme	MEPCE	43004000	36144000	34805000	3.79843e+07	27605000	16039000	17720000	2.04547e+07	0.0164951	0.538503
Q7L2J0	No	S	69	7SK snRNA methylphosphate capping enzyme	MEPCE	32536000	36144000	34805000	34495000	27605000		29865000	28735000	0.0367154	0.833019
Q7L2J0	No	S	330	7SK snRNA methylphosphate capping enzyme	MEPCE						29248000	22258000	25753000		Only NSP3
Q7L4I2	No	S	4	Arginine/serine-rich coiled-coil protein 2	RSRC2	65707000		56619000	61163000				#DIV/0!	#DIV/0!	Only CTR
Q7L4I2	No	T	6	Arginine/serine-rich coiled-coil protein 2	RSRC2	65707000		56619000	61163000				#DIV/0!	#DIV/0!	Only CTR
Q7L7X3	No	S	421	Serine/threonine-protein kinase TAO1	TAOK1		11492000	11186000	11339000	21529000	24704000	31354000	2.58623e+07	0.0302338	2.28083
Q9UKE5	No	S	764	TRAF2 and NCK-interacting protein kinase	TNIK					94999000		74306000	84652500		Only NSP3
Q7Z2W4	No	S	335	Zinc finger CCCH-type antiviral protein 1	ZC3HAV1	189940000	187700000	143150000	1.73597e+08	75641000	60088000		67864500	0.0141471	0.390932
Q7Z2W4	No	T	273	Zinc finger CCCH-type antiviral protein 1	ZC3HAV1	62846000	89993000	60644000	71161000		24712000	25545000	25128500	0.0325102	0.353122
Q7Z2W4	No	S	275	Zinc finger CCCH-type antiviral protein 1	ZC3HAV1	54664000	90697000	19199000	5.48533e+07				#DIV/0!	#DIV/0!	Only CTR
Q7Z2W4	No	S	271	Zinc finger CCCH-type antiviral protein 1	ZC3HAV1	14768000	90697000		52732500				#DIV/0!	#DIV/0!	Only CTR
Q7Z309	No	S	141	Protein FAM122B	FAM122B		22194000	25856000	24025000				#DIV/0!	#DIV/0!	Only CTR
Q7Z401	No	S	1015	C-myc promoter-binding protein	DENND4A						31135000	29869000	30502000		Only NSP3
Q7Z401	No	T	1019	C-myc promoter-binding protein	DENND4A						31135000	29869000	30502000		Only NSP3
Q7Z406	No	S	1969	Myosin-14	MYH14						47043000	117000000	82021500		Only NSP3
Q7Z406	No	S	1989	Myosin-14	MYH14						47043000	36659000	41851000		Only NSP3
Q9UKG1	No	T	399	DCC-interacting protein 13-alpha	APPL1						25312000	35927000	30619500		Only NSP3
Q9ULH0	No	S	1555	Kinase D-interacting substrate of 220 kDa	KIDINS220					9516100	10489000	13729000	11244700		Only NSP3
Q7Z434	No	S	222	Mitochondrial antiviral-signaling protein	MAVS					4528600		19286000	11907300		Only NSP3
Q7Z4H7	No	S	552	HAUS augmin-like complex subunit 6	HAUS6	21904000	14409000		18156500				#DIV/0!	#DIV/0!	Only CTR
Q7Z4H7	No	T	584	HAUS augmin-like complex subunit 6	HAUS6					5756300		10238000	7997150		Only NSP3
Q7Z4S6	No	S	1212	Kinesin-like protein KIF21A	KIF21A	8759800		10365000	9562400				#DIV/0!	#DIV/0!	Only CTR
Q7Z569	No	S	117	BRCA1-associated protein	BRAP		39137000	30959000	35048000				#DIV/0!	#DIV/0!	Only CTR
Q7Z5K2	No	S	223	Wings apart-like protein homolog	WAPAL	80683000		59216000	69949500				#DIV/0!	#DIV/0!	Only CTR
Q7Z5L9	No	S	240	Interferon regulatory factor 2-binding protein 2	IRF2BP2					33560000	27933000	33391000	31628000		Only NSP3
Q7Z6E9	No	S	360	E3 ubiquitin-protein ligase RBBP6	RBBP6	36022000	34127000	33504000	34551000	19575000	9787500	14087000	1.44832e+07	0.0023839	0.419182
Q7Z6E9	No	S	1277	E3 ubiquitin-protein ligase RBBP6	RBBP6						16787000	24984000	20885500		Only NSP3
Q7Z6Z7	No	S	2887	E3 ubiquitin-protein ligase HUWE1	HUWE1	84742000	58553000		71647500				#DIV/0!	#DIV/0!	Only CTR
Q7Z6Z7	No	S	3757	E3 ubiquitin-protein ligase HUWE1	HUWE1						24301000	14295000	19298000		Only NSP3
Q7Z7F0	No	S	572	UPF0469 protein KIAA0907	KIAA0907					26745000		36831000	31788000		Only NSP3
Q7Z7F0	No	Y	567	UPF0469 protein KIAA0907	KIAA0907					26745000		36831000	31788000		Only NSP3
Q7Z7F0	No	S	571	UPF0469 protein KIAA0907	KIAA0907					26745000		36831000	31788000		Only NSP3
Q7Z7L8	No	S	406	Uncharacterized protein C11orf96	C11orf96					10104000	13220000	10401000	1.12417e+07		Only NSP3
Q7Z7L8	No	T	407	Uncharacterized protein C11orf96	C11orf96						13220000	10401000	11810500		Only NSP3
Q86TI0	No	S	237	TBC1 domain family member 1	TBC1D1					11496000	12379000		11937500		Only NSP3
Q86U42	No	S	150	Polyadenylate-binding protein 2	PABPN1	105070000	146220000	128760000	1.26683e+08	70009000	33513000	82957000	6.21597e+07	0.0274162	0.49067
Q86U44	No	S	43	N6-adenosine-methyltransferase 70 kDa subunit	METTL3	7310600		6697300	7003950	4515000	4531400	4183500	4.40997e+06	0.00242918	0.62964
Q86U90	No	S	37	YrdC domain-containing protein, mitochondrial	YRDC	82024000	56153000	71159000	6.97787e+07	43696000	31621000	43391000	3.95693e+07	0.0236098	0.567069
Q86VM9	No	S	534	Zinc finger CCCH domain-containing protein 18	ZC3H18	191980000	226380000	187000000	2.01787e+08	270420000	284330000	315550000	290100000	0.00832878	1.43766
Q86VM9	No	S	95	Zinc finger CCCH domain-containing protein 18	ZC3H18						41433000	40874000	41153500		Only NSP3
Q86VQ1	No	S	223	Glucocorticoid-induced transcript 1 protein	GLCCI1	35324000		28646000	31985000				#DIV/0!	#DIV/0!	Only CTR
Q86VQ1	No	S	221	Glucocorticoid-induced transcript 1 protein	GLCCI1					19265000	18927000		19096000		Only NSP3
Q86VR2	No	S	258	Protein FAM134C	FAM134C	43059000	39568000	29133000	3.72533e+07	55678000	74623000	54783000	6.16947e+07	0.0337761	1.65608
Q86VR2	No	S	260	Protein FAM134C	FAM134C	43059000	39568000	29133000	3.72533e+07	55678000	74623000	54783000	6.16947e+07	0.0337761	1.65608
Q86VX9	No	T	130	Vacuolar fusion protein MON1 homolog A	MON1A						12710000	18062000	15386000		Only NSP3
Q9Y3R0	No	S	847	Glutamate receptor-interacting protein 1	GRIP1		8988400	12734000	10861200	24296000	19558000	27341000	2.37317e+07	0.0285097	2.18499
Q9Y3R0	No	S	433	Glutamate receptor-interacting protein 1	GRIP1					7602900	7394700	6592700	7.19677e+06		Only NSP3
O60264	No	S	66	SWI/SNF-related matrix-associated actin-dependent regulator of chromatin subfamily A member 5	SMARCA5	191960000	185250000	219030000	1.98747e+08		72906000	78540000	75723000	0.00278879	0.381003
Q86WP2	No	S	381	Vasculin	GPBP1	34659000	36353000	21609000	3.08737e+07				#DIV/0!	#DIV/0!	Only CTR
Q86WR7	No	T	45	Proline and serine-rich protein 2	PROSER2					7628500		8394400	8011450		Only NSP3
Q86X29	No	S	643	Lipolysis-stimulated lipoprotein receptor	LSR	19376000	20221000	20594000	2.00637e+07		79668000	83332000	81500000	2.84918e-05	4.06207
Q86X29	No	S	646	Lipolysis-stimulated lipoprotein receptor	LSR		20221000	20594000	20407500	107420000		83332000	95376000	0.0248574	4.67358
Q86X29	No	S	464	Lipolysis-stimulated lipoprotein receptor	LSR	38228000	21447000	25000000	28225000	112400000	57742000	118200000	96114000	0.0270929	3.40528
Q86X29	No	S	530	Lipolysis-stimulated lipoprotein receptor	LSR					73410000	70782000	73073000	7.24217e+07		Only NSP3
Q86X29	No	S	493	Lipolysis-stimulated lipoprotein receptor	LSR					54590000	79426000	52571000	6.21957e+07		Only NSP3
Q86X29	No	S	467	Lipolysis-stimulated lipoprotein receptor	LSR					32125000		31019000	31572000		Only NSP3
Q86XP3	No	S	109	ATP-dependent RNA helicase DDX42	DDX42	67775000	43245000	29524000	46848000				#DIV/0!	#DIV/0!	Only CTR
Q86XP3	No	S	111	ATP-dependent RNA helicase DDX42	DDX42	67775000	43245000	29524000	46848000				#DIV/0!	#DIV/0!	Only CTR
Q86XP3	No	S	96	ATP-dependent RNA helicase DDX42	DDX42					98464000	40502000	71707000	7.02243e+07		Only NSP3
Q86YD1	No	S	36	Prostate tumor-overexpressed gene 1 protein	PTOV1		25037000	19269000	22153000				#DIV/0!	#DIV/0!	Only CTR
Q86YP4	No	T	49	Transcriptional repressor p66-alpha	GATAD2A	29632000	30547000	30976000	30385000				#DIV/0!	#DIV/0!	Only CTR
Q8IU81	No	S	66	Interferon regulatory factor 2-binding protein 1	IRF2BP1	17762000	17764000	15649000	1.70583e+07	24804000	27545000	26896000	26415000	0.000999362	1.54851
Q8IV63	No	S	59	Inactive serine/threonine-protein kinase VRK3	VRK3					28519000	20581000		24550000		Only NSP3
Q8IVT5	No	S	406	Kinase suppressor of Ras 1	KSR1					18532000	21513000	22248000	2.07643e+07		Only NSP3
Q8IVT5	No	S	569	Kinase suppressor of Ras 1	KSR1					64525000		62396000	63460500		Only NSP3
Q8IVW6	No	S	89	AT-rich interactive domain-containing protein 3B	ARID3B					32457000		51641000	42049000		Only NSP3
Q8IWA0	No	S	779	WD repeat-containing protein 75	WDR75	139840000		252750000	196295000				#DIV/0!	#DIV/0!	Only CTR
Q8IWA0	No	S	782	WD repeat-containing protein 75	WDR75	139840000		252750000	196295000				#DIV/0!	#DIV/0!	Only CTR
Q8IWC1	No	S	461	MAP7 domain-containing protein 3	MAP7D3		19337000	20782000	20059500				#DIV/0!	#DIV/0!	Only CTR
Q8IWQ3	No	S	489	Serine/threonine-protein kinase BRSK2	BRSK2	19857000	28816000		24336500				#DIV/0!	#DIV/0!	Only CTR
Q8IWS0	No	S	145	PHD finger protein 6	PHF6	322880000		274230000	298555000				#DIV/0!	#DIV/0!	Only CTR
Q8IWW6	No	S	201	Rho GTPase-activating protein 12	ARHGAP12						13369000	10742000	12055500		Only NSP3
Q8IWZ8	No	S	485	SURP and G-patch domain-containing protein 1	SUGP1	132640000	161880000	124950000	1.39823e+08	110070000	90770000	87690000	9.61767e+07	0.0301094	0.687844
Q8IXJ6	No	S	23	NAD-dependent protein deacetylase sirtuin-2	SIRT2					28634000	36874000		32754000		Only NSP3
Q8IXJ6	No	S	25	NAD-dependent protein deacetylase sirtuin-2	SIRT2					28634000	36874000		32754000		Only NSP3
Q8IXJ6	No	S	27	NAD-dependent protein deacetylase sirtuin-2	SIRT2					28634000	36874000		32754000		Only NSP3
Q8IXQ3	No	S	69	Uncharacterized protein C9orf40	C9orf40		82507000	72101000	77304000				#DIV/0!	#DIV/0!	Only CTR
Q8IY81	No	S	584	pre-rRNA processing protein FTSJ3	FTSJ3	23573000	21368000		22470500				#DIV/0!	#DIV/0!	Only CTR
Q8IYB3	No	S	769	Serine/arginine repetitive matrix protein 1	SRRM1	744090000	688430000	894010000	775510000	408960000	512770000	523380000	4.81703e+08	0.0146876	0.621144
Q8IYB3	No	S	738	Serine/arginine repetitive matrix protein 1	SRRM1						13745000	7732400	10738700		Only NSP3
Q8IYH5	No	S	130	ZZ-type zinc finger-containing protein 3	ZZZ3	49331000	65421000	41238000	5.19967e+07				#DIV/0!	#DIV/0!	Only CTR
Q8IYH5	No	S	131	ZZ-type zinc finger-containing protein 3	ZZZ3	49331000	65421000	41238000	5.19967e+07				#DIV/0!	#DIV/0!	Only CTR
Q8IYH5	No	S	135	ZZ-type zinc finger-containing protein 3	ZZZ3	49331000	65421000	41238000	5.19967e+07				#DIV/0!	#DIV/0!	Only CTR
O60271	No	S	183	C-Jun-amino-terminal kinase-interacting protein 4	SPAG9	13461000	16770000	12707000	1.43127e+07				#DIV/0!	#DIV/0!	Only CTR
Q8IZ73	No	S	68	RNA pseudouridylate synthase domain-containing protein 2	RPUSD2	6788100	14415000	15406000	1.2203e+07				#DIV/0!	#DIV/0!	Only CTR
Q8IZJ1	No	S	526	Netrin receptor UNC5B	UNC5B					10357000	11293000		10825000		Only NSP3
Q8N163	No	S	681	Cell cycle and apoptosis regulator protein 2	CCAR2	125340000	89628000	103790000	1.06253e+08	312630000	435610000	297990000	3.48743e+08	0.00566984	3.28221
Q8N163	No	S	671	Cell cycle and apoptosis regulator protein 2	CCAR2					279610000	230610000		255110000		Only NSP3
O60271	No	S	185	C-Jun-amino-terminal kinase-interacting protein 4	SPAG9	13461000	16770000	12707000	1.43127e+07				#DIV/0!	#DIV/0!	Only CTR
Q8N1G0	No	S	253	Zinc finger protein 687	ZNF687						21111000	25808000	23459500		Only NSP3
Q8N3C0	No	S	2195	Activating signal cointegrator 1 complex subunit 3	ASCC3					10242000		16464000	13353000		Only NSP3
Q8N3F8	No	S	486	MICAL-like protein 1	MICALL1	11702000	11351000	14819000	12624000	6629100	6277400	6876900	6.59447e+06	0.00567802	0.522375
Q8N3F8	No	S	621	MICAL-like protein 1	MICALL1	77556000	76286000		76921000				#DIV/0!	#DIV/0!	Only CTR
Q8N3F8	No	S	470	MICAL-like protein 1	MICALL1					45238000		57673000	51455500		Only NSP3
Q8N3X1	No	S	116	Formin-binding protein 4	FNBP4	126790000	89804000		108297000	32091000	51198000	35468000	3.95857e+07	0.0222295	0.365529
Q8N4S9	No	S	161	MARVEL domain-containing protein 2	MARVELD2					8517200		11648000	10082600		Only NSP3
Q8N684	No	T	203	Cleavage and polyadenylation specificity factor subunit 7	CPSF7	138130000	113690000	134070000	128630000	60922000	97432000	87118000	81824000	0.0241098	0.636119
Q8N6T3	No	S	343	ADP-ribosylation factor GTPase-activating protein 1	ARFGAP1						38251000	40276000	39263500		Only NSP3
Q8N720	No	S	12	Zinc finger protein 655	ZNF655	24924000	23296000		24110000				#DIV/0!	#DIV/0!	Only CTR
Q8N7R7	No	S	344	Cyclin-Y-like protein 1	CCNYL1	14643000		11208000	12925500	43856000	48017000	43869000	4.52473e+07	0.000682966	3.50063
Q8N8A6	No	S	83	ATP-dependent RNA helicase DDX51	DDX51	26971000	27769000	31526000	2.87553e+07	17627000	22179000	16250000	1.86853e+07	0.011477	0.649804
Q8N8S7	No	T	489	Protein enabled homolog	ENAH						26930000	30685000	28807500		Only NSP3
Q8N8S7	No	S	125	Protein enabled homolog	ENAH					26328000	37490000		31909000		Only NSP3
Q8NA72	No	S	109	Centrosomal protein POC5	POC5	3843700	8109800		5976750				#DIV/0!	#DIV/0!	Only CTR
Q8NB49	No	S	1108	Phospholipid-transporting ATPase IG	ATP11C					36781000	20710000		28745500		Only NSP3
Q8NBN3	No	S	475	Transmembrane protein 87A	TMEM87A					39318000		45296000	42307000		Only NSP3
Q8NBU5	No	S	322	ATPase family AAA domain-containing protein 1	ATAD1					45604000		54197000	49900500		Only NSP3
Q8NC51	No	S	330	Plasminogen activator inhibitor 1 RNA-binding protein	SERBP1	173170000	251770000	204750000	2.09897e+08	61387000	71293000	65691000	6.61237e+07	0.00334726	0.31503
Q8NC51	No	T	232	Plasminogen activator inhibitor 1 RNA-binding protein	SERBP1					32026000	51914000		41970000		Only NSP3
Q8NCD3	No	S	473	Holliday junction recognition protein	HJURP	64125000	81921000	55088000	6.70447e+07	27076000	28062000	30414000	2.85173e+07	0.00834143	0.425348
Q14247	No	S	418	Src substrate cortactin	CTTN	115750000	96823000		106286500	70949000	78091000	80490000	76510000	0.0333793	0.719847
Q15642	No	S	296	Cdc42-interacting protein 4	TRIP10	78027000	54868000	87120000	7.33383e+07				#DIV/0!	#DIV/0!	Only CTR
Q15642	No	S	299	Cdc42-interacting protein 4	TRIP10	23883000	30525000	28460000	2.76227e+07				#DIV/0!	#DIV/0!	Only CTR
Q15642	No	S	298	Cdc42-interacting protein 4	TRIP10	23883000	30525000		27204000				#DIV/0!	#DIV/0!	Only CTR
Q8NCY6	No	S	106	Myb/SANT-like DNA-binding domain-containing protein 4	MSANTD4	29288000		19248000	24268000				#DIV/0!	#DIV/0!	Only CTR
Q8ND56	No	S	216	Protein LSM14 homolog A	LSM14A	254800000	698200000	558190000	503730000	867140000	1061100000	1191100000	1039780000	0.0292301	2.06416
Q8ND82	No	T	540	Zinc finger protein 280C	ZNF280C		83786000	67263000	75524500				#DIV/0!	#DIV/0!	Only CTR
Q32MZ4	No	S	16	Leucine-rich repeat flightless-interacting protein 1	LRRFIP1		18537000	17725000	18131000				#DIV/0!	#DIV/0!	Only CTR
Q8NDT2	No	S	552	Putative RNA-binding protein 15B	RBM15B	45851000	55590000	42066000	4.78357e+07	21784000		26671000	24227500	0.023363	0.506474
Q8NDX5	No	T	609	Polyhomeotic-like protein 3	PHC3					36272000	26261000		31266500		Only NSP3
Q8NDX5	No	S	616	Polyhomeotic-like protein 3	PHC3					17969000	26261000		22115000		Only NSP3
Q8NE71	No	S	109	ATP-binding cassette sub-family F member 1	ABCF1	33051000	29513000	31484000	3.13493e+07	188350000	287660000	171620000	2.15877e+08	0.00701541	6.88616
Q8NE71	No	S	140	ATP-binding cassette sub-family F member 1	ABCF1	463940000	520510000	368830000	4.51093e+08		900850000	728720000	814785000	0.0241148	1.80624
Q8NE71	No	S	228	ATP-binding cassette sub-family F member 1	ABCF1	152960000	177870000	154450000	161760000	194320000	247950000	286540000	2.42937e+08	0.0438326	1.50183
Q8NE71	No	T	108	ATP-binding cassette sub-family F member 1	ABCF1					116800000	210820000	98072000	1.41897e+08		Only NSP3
Q8NFC6	No	S	2986	Biorientation of chromosomes in cell division protein 1-like 1	BOD1L1		59779000	40379000	50079000				#DIV/0!	#DIV/0!	Only CTR
Q8NFC6	No	S	482	Biorientation of chromosomes in cell division protein 1-like 1	BOD1L1	32283000	18733000		25508000				#DIV/0!	#DIV/0!	Only CTR
Q8NFC6	No	S	484	Biorientation of chromosomes in cell division protein 1-like 1	BOD1L1	32283000	18733000		25508000				#DIV/0!	#DIV/0!	Only CTR
Q8NFC6	No	S	2975	Biorientation of chromosomes in cell division protein 1-like 1	BOD1L1						48747000	53347000	51047000		Only NSP3
Q8NFC6	No	S	2905	Biorientation of chromosomes in cell division protein 1-like 1	BOD1L1					8385900	9583400		8984650		Only NSP3
Q8NFH5	No	S	100	Nucleoporin NUP53	NUP35	25818000	20576000	10512000	1.89687e+07				#DIV/0!	#DIV/0!	Only CTR
Q8NFH5	No	T	273	Nucleoporin NUP53	NUP35	4951900	11383000		8167450				#DIV/0!	#DIV/0!	Only CTR
Q8NG27	No	T	277	E3 ubiquitin-protein ligase Praja-1	PJA1	89345000	69929000	86418000	8.18973e+07		24740000	20906000	22823000	0.0050109	0.278678
Q8NG27	No	S	126	E3 ubiquitin-protein ligase Praja-1	PJA1	51976000	28132000	48923000	4.30103e+07				#DIV/0!	#DIV/0!	Only CTR
Q8NI35	No	T	1209	InaD-like protein	INADL	19499000		21795000	20647000				#DIV/0!	#DIV/0!	Only CTR
Q8TAP8	No	S	52	Protein phosphatase 1 regulatory subunit 35	PPP1R35	50684000		4608500	27646250				#DIV/0!	#DIV/0!	Only CTR
Q8TAQ2	No	S	283	SWI/SNF complex subunit SMARCC2	SMARCC2	63066000	83990000	38737000	61931000	117270000	107840000	107280000	1.10797e+08	0.0222114	1.78903
Q8TAQ2	No	S	347	SWI/SNF complex subunit SMARCC2	SMARCC2	111060000	45450000	24635000	6.03817e+07				#DIV/0!	#DIV/0!	Only CTR
Q8TB72	No	T	175	Pumilio homolog 2	PUM2					18231000	26099000		22165000		Only NSP3
Q8TBE0	No	S	184	Bromo adjacent homology domain-containing 1 protein	BAHD1	9029500	16153000	14257000	13146500				#DIV/0!	#DIV/0!	Only CTR
Q8TBF4	No	S	155	Zinc finger CCHC-type and RNA-binding motif-containing protein 1	ZCRB1		96261000	96591000	96426000	50354000		50333000	50343500	1.28719e-05	0.522095
Q8TC71	No	S	507	Mitochondria-eating protein	SPATA18	14725000		15581000	15153000				#DIV/0!	#DIV/0!	Only CTR
Q8TC76	No	S	301	Protein FAM110B	FAM110B					6310400	3262600	5968100	5.18037e+06		Only NSP3
Q8TCN5	No	S	195	Zinc finger protein 507	ZNF507		13649000	15229000	14439000				#DIV/0!	#DIV/0!	Only CTR
Q8TD19	No	S	868	Serine/threonine-protein kinase Nek9	NEK9					40445000		59415000	49930000		Only NSP3
Q8TD19	No	S	869	Serine/threonine-protein kinase Nek9	NEK9					40445000		59415000	49930000		Only NSP3
Q8TDD1	No	S	75	ATP-dependent RNA helicase DDX54	DDX54					136940000	406600000	592200000	378580000		Only NSP3
Q8TDD1	No	S	782	ATP-dependent RNA helicase DDX54	DDX54					7787100	21052000		14419550		Only NSP3
Q8TDM6	No	S	1263	Disks large homolog 5	DLG5					6110700	6220600	6654100	6.32847e+06		Only NSP3
Q8TEQ0	No	S	344	Sorting nexin-29	SNX29	32099000	16751000	31478000	26776000				#DIV/0!	#DIV/0!	Only CTR
Q8TEV9	No	S	498	Smith-Magenis syndrome chromosomal region candidate gene 8 protein	SMCR8					42408000		20198000	31303000		Only NSP3
Q8TEW0	No	S	852	Partitioning defective 3 homolog	PARD3						14459000	10370000	12414500		Only NSP3
Q8TF01	No	S	290	Arginine/serine-rich protein PNISR	PNISR	281250000	205370000	181690000	222770000	106970000	114430000	141570000	120990000	0.0329301	0.543116
Q8TF01	No	S	211	Arginine/serine-rich protein PNISR	PNISR	16534000		7859300	12196650				#DIV/0!	#DIV/0!	Only CTR
Q8TF44	No	S	178	C2 calcium-dependent domain-containing protein 4C	C2CD4C					14822000	10150000	14029000	1.30003e+07		Only NSP3
Q8TF72	No	S	1221	Protein Shroom3	SHROOM3					7737600	11565000	21143000	1.34819e+07		Only NSP3
Q8WUA4	No	S	165	General transcription factor 3C polypeptide 2	GTF3C2	92085000	93875000	78352000	88104000	62410000	60434000	65334000	62726000	0.00764865	0.711954
Q8WUX9	No	S	417	Charged multivesicular body protein 7	CHMP7					12730000	15766000	13842000	1.41127e+07		Only NSP3
Q8WUY9	No	S	160	DEP domain-containing protein 1B	DEPDC1B					5895500		12154000	9024750		Only NSP3
Q8WVB6	No	S	865	Chromosome transmission fidelity protein 18 homolog	CHTF18	92754000	96177000	94079000	9.43367e+07		6715000	55394000	31054500	0.0400698	0.329188
Q8WVB6	No	S	871	Chromosome transmission fidelity protein 18 homolog	CHTF18					48443000	33819000		41131000		Only NSP3
Q8WVC0	No	T	629	RNA polymerase-associated protein LEO1	LEO1					9585400	36566000		23075700		Only NSP3
Q8WVM8	No	S	303	Sec1 family domain-containing protein 1	SCFD1	161260000	215080000	183260000	1.86533e+08	87921000	71265000	89776000	8.29873e+07	0.00343676	0.444893
Q8WWI1	No	S	1493	LIM domain only protein 7	LMO7					14815000	10586000	17418000	14273000		Only NSP3
Q8WWM7	No	S	559	Ataxin-2-like protein	ATXN2L		54479000	60949000	57714000	34881000		40351000	37616000	0.04167	0.651766
Q8WWM7	No	S	111	Ataxin-2-like protein	ATXN2L					15058000	13067000	32036000	2.00537e+07		Only NSP3
Q8WWM7	No	S	406	Ataxin-2-like protein	ATXN2L					17571000	22064000	20822000	2.01523e+07		Only NSP3
Q5QJE6	No	S	117	Deoxynucleotidyltransferase terminal-interacting protein 2	DNTTIP2	164910000		139490000	152200000	37138000		48422000	42780000	0.0157703	0.281078
Q66PJ3	No	S	332	ADP-ribosylation factor-like protein 6-interacting protein 4	ARL6IP4		205810000	194680000	200245000	111110000	128580000	119310000	1.19667e+08	0.00187941	0.597601
Q8WYP5	No	S	1160	Protein ELYS	AHCTF1	10813000		9890400	10351700				#DIV/0!	#DIV/0!	Only CTR
Q8WYQ5	No	S	95	Microprocessor complex subunit DGCR8	DGCR8	10929000	11467000		11198000	7734400	7373100	8242900	7.78347e+06	0.00296469	0.695077
Q8WZ73	No	S	240	E3 ubiquitin-protein ligase rififylin	RFFL						13284000	13226000	13255000		Only NSP3
Q92466	No	S	24	DNA damage-binding protein 2	DDB2	47679000	32970000		40324500				#DIV/0!	#DIV/0!	Only CTR
Q92508	No	S	1646	Piezo-type mechanosensitive ion channel component 1	PIEZO1						5834800	6962000	6398400		Only NSP3
Q92538	No	T	1317	Golgi-specific brefeldin A-resistance guanine nucleotide exchange factor 1	GBF1					68555000		64110000	66332500		Only NSP3
Q92538	No	S	659	Golgi-specific brefeldin A-resistance guanine nucleotide exchange factor 1	GBF1					10850000	14091000		12470500		Only NSP3
Q92541	No	S	697	RNA polymerase-associated protein RTF1 homolog	RTF1	8541600		7054500	7798050				#DIV/0!	#DIV/0!	Only CTR
Q92574	No	S	505	Hamartin	TSC1					5783000		8535800	7159400		Only NSP3
Q92585	No	S	360	Mastermind-like protein 1	MAML1	16008000		21807000	18907500				#DIV/0!	#DIV/0!	Only CTR
Q92597	No	S	330	Protein NDRG1	NDRG1	30925000	42748000	40382000	3.80183e+07	287400000	245350000	292400000	275050000	0.000102664	7.23467
Q92597	No	T	340	Protein NDRG1	NDRG1						63539000	59272000	61405500		Only NSP3
Q92597	No	S	2	Protein NDRG1	NDRG1					36820000		48547000	42683500		Only NSP3
Q92597	No	S	364	Protein NDRG1	NDRG1					39904000		35231000	37567500		Only NSP3
Q92597	No	S	333	Protein NDRG1	NDRG1					21466000		27802000	24634000		Only NSP3
Q92618	No	S	116	Zinc finger protein 516	ZNF516	22218000	23297000	22329000	2.26147e+07				#DIV/0!	#DIV/0!	Only CTR
Q92625	No	S	647	Ankyrin repeat and SAM domain-containing protein 1A	ANKS1A		31730000	33280000	32505000		46058000	46354000	46206000	0.0032999	1.4215
Q92733	No	S	159	Proline-rich protein PRCC	PRCC	560730000	555430000		558080000	314960000	290240000	353740000	3.19647e+08	0.00215358	0.572761
Q92733	No	S	157	Proline-rich protein PRCC	PRCC	560730000	587060000		573895000	314960000	290240000	353740000	3.19647e+08	0.00222089	0.556978
Q92733	No	S	267	Proline-rich protein PRCC	PRCC		427210000	509350000	468280000		156670000	167630000	162150000	0.0178305	0.346267
Q92733	No	T	261	Proline-rich protein PRCC	PRCC	71627000	44424000		58025500				#DIV/0!	#DIV/0!	Only CTR
Q92785	No	T	176	Zinc finger protein ubi-d4	DPF2	79992000	51806000	80409000	7.07357e+07	38181000	25283000	41561000	3.50083e+07	0.0287471	0.494918
Q92786	No	S	511	Prospero homeobox protein 1	PROX1					13356000	10042000		11699000		Only NSP3
Q92834	No	S	418	X-linked retinitis pigmentosa GTPase regulator	RPGR					7943700	5324400	12793000	8.68703e+06		Only NSP3
Q92834	No	S	961	X-linked retinitis pigmentosa GTPase regulator	RPGR					10026000	9432500	7118600	8.85903e+06		Only NSP3
Q92879	No	S	28	CUGBP Elav-like family member 1	CELF1	8293500	9661400	6581700	8.17887e+06	15172000	17308000	19978000	17486000	0.00487549	2.13795
Q92890	No	S	247	Ubiquitin fusion degradation protein 1 homolog	UFD1L	33308000	41548000	27432000	34096000	16339000	19096000	18686000	1.80403e+07	0.018487	0.529104
Q92934	No	S	99	Bcl2-associated agonist of cell death	BAD	11899000	23288000		17593500				#DIV/0!	#DIV/0!	Only CTR
Q92974	No	S	174	Rho guanine nucleotide exchange factor 2	ARHGEF2	119020000	112790000	94356000	108722000	269210000	378560000	208200000	2.85323e+08	0.0247772	2.62434
Q92974	No	S	151	Rho guanine nucleotide exchange factor 2	ARHGEF2					18376000	43115000		30745500		Only NSP3
Q93008	No	S	2443	Probable ubiquitin carboxyl-terminal hydrolase FAF-X	USP9X					24820000		32490000	28655000		Only NSP3
Q93100	No	S	700	Phosphorylase b kinase regulatory subunit beta	PHKB					23429000	30284000		26856500		Only NSP3
Q93100	No	S	701	Phosphorylase b kinase regulatory subunit beta	PHKB					23429000	30284000		26856500		Only NSP3
Q969E4	No	T	118	Transcription elongation factor A protein-like 3	TCEAL3					23765000	28511000		26138000		Only NSP3
Q969V6	No	T	447	MKL/myocardin-like protein 1	MKL1	47361000	39404000	37210000	41325000				#DIV/0!	#DIV/0!	Only CTR
Q96A47	No	S	154	Insulin gene enhancer protein ISL-2	ISL2					19059000	19636000	29246000	22647000		Only NSP3
Q96A47	No	S	157	Insulin gene enhancer protein ISL-2	ISL2					19059000	19636000	29246000	22647000		Only NSP3
Q96A65	No	S	226	Exocyst complex component 4	EXOC4					6055500	5795900		5925700		Only NSP3
Q96AE4	No	T	153	Far upstream element-binding protein 1	FUBP1	26221000	20893000		23557000				#DIV/0!	#DIV/0!	Only CTR
Q96AT1	No	S	50	Uncharacterized protein KIAA1143	KIAA1143	115730000	116120000	164540000	132130000	47462000	57893000		52677500	0.0334867	0.398679
Q96B23	No	S	66	Uncharacterized protein C18orf25	C18orf25		58436000	45341000	51888500	166410000	229290000	216470000	2.04057e+08	0.00915067	3.9326
Q96B23	No	S	69	Uncharacterized protein C18orf25	C18orf25					61020000	57899000	67480000	62133000		Only NSP3
Q96B23	No	S	67	Uncharacterized protein C18orf25	C18orf25					13975000	16134000	16726000	1.56117e+07		Only NSP3
Q96B97	No	S	230	SH3 domain-containing kinase-binding protein 1	SH3KBP1	23798000	42623000	27802000	3.14077e+07	62685000	87079000	52803000	6.75223e+07	0.0365485	2.14987
Q96BY7	No	S	1016	Autophagy-related protein 2 homolog B	ATG2B					22410000	34164000	20383000	2.56523e+07		Only NSP3
Q96BY7	No	S	1018	Autophagy-related protein 2 homolog B	ATG2B					22410000	34164000	20383000	2.56523e+07		Only NSP3
Q96BY7	No	T	1022	Autophagy-related protein 2 homolog B	ATG2B					22410000	34164000	20383000	2.56523e+07		Only NSP3
Q96C90	No	S	32	Protein phosphatase 1 regulatory subunit 14B	PPP1R14B	46290000	47056000	63049000	5.21317e+07				#DIV/0!	#DIV/0!	Only CTR
Q96D09	No	S	328	G-protein coupled receptor-associated sorting protein 2	GPRASP2	53715000		48274000	50994500				#DIV/0!	#DIV/0!	Only CTR
Q96D09	No	S	330	G-protein coupled receptor-associated sorting protein 2	GPRASP2	53715000		48274000	50994500				#DIV/0!	#DIV/0!	Only CTR
Q96D71	No	S	709	RalBP1-associated Eps domain-containing protein 1	REPS1					45521000		84355000	64938000		Only NSP3
Q96DF8	No	S	395	Protein DGCR14	DGCR14		10260000	6352700	8306350				#DIV/0!	#DIV/0!	Only CTR
Q96DR7	No	S	392	Rho guanine nucleotide exchange factor 26	ARHGEF26	12972000		14964000	13968000	6395100		6671400	6533250	0.017805	0.46773
Q96EQ0	No	S	298	Small glutamine-rich tetratricopeptide repeat-containing protein beta	SGTB					17673000		22515000	20094000		Only NSP3
Q96EV2	No	S	41	RNA-binding protein 33	RBM33		20180000	19545000	19862500				#DIV/0!	#DIV/0!	Only CTR
Q96F63	No	S	257	Coiled-coil domain-containing protein 97	CCDC97	43337000		73895000	58616000	93192000	117770000	106560000	1.05841e+08	0.0482284	1.80566
Q96G74	No	T	507	OTU domain-containing protein 5	OTUD5	121530000	111790000	128700000	1.20673e+08	49449000	15012000	38037000	34166000	0.00153902	0.283128
Q96G74	No	S	452	OTU domain-containing protein 5	OTUD5		110120000	125810000	117965000				#DIV/0!	#DIV/0!	Only CTR
Q96G74	No	S	165	OTU domain-containing protein 5	OTUD5	38222000		40939000	39580500				#DIV/0!	#DIV/0!	Only CTR
Q96G74	No	S	177	OTU domain-containing protein 5	OTUD5	38222000		40939000	39580500				#DIV/0!	#DIV/0!	Only CTR
Q96GV9	No	S	25	UNC119-binding protein C5orf30	C5orf30	91362000		41989000	66675500				#DIV/0!	#DIV/0!	Only CTR
Q96HR8	No	S	315	H/ACA ribonucleoprotein complex non-core subunit NAF1	NAF1	83553000	89475000	81514000	8.48473e+07	43776000	65568000	43666000	5.10033e+07	0.0115459	0.601119
Q96I25	No	Y	161	Splicing factor 45	RBM17					37968000	61576000		49772000		Only NSP3
Q96JG6	No	S	494	Coiled-coil domain-containing protein 132	CCDC132		55355000	49513000	52434000				#DIV/0!	#DIV/0!	Only CTR
Q96JM3	No	S	427	Chromosome alignment-maintaining phosphoprotein 1	CHAMP1	7138300		6561700	6850000	12576000	13124000	14816000	1.35053e+07	0.0050571	1.97158
Q96JM3	No	S	459	Chromosome alignment-maintaining phosphoprotein 1	CHAMP1	87233000	74614000	82678000	8.15083e+07	66478000	71169000	61695000	6.64473e+07	0.0305177	0.815221
Q96JM3	No	S	443	Chromosome alignment-maintaining phosphoprotein 1	CHAMP1					39909000	21967000		30938000		Only NSP3
Q96KQ7	No	S	140	Histone-lysine N-methyltransferase EHMT2	EHMT2					10009000		42702000	26355500		Only NSP3
Q96KR1	No	S	1054	Zinc finger RNA-binding protein	ZFR					37687000	43601000	50645000	4.39777e+07		Only NSP3
Q96M89	No	S	149	Coiled-coil domain-containing protein 138	CCDC138						18117000	18259000	18188000		Only NSP3
Q96N67	No	S	1432	Dedicator of cytokinesis protein 7	DOCK7	9413700		5706700	7560200		64139000	63309000	63724000	0.00114175	8.42888
Q96N67	No	S	910	Dedicator of cytokinesis protein 7	DOCK7					22034000		23344000	22689000		Only NSP3
Q96NE9	No	S	544	FERM domain-containing protein 6	FRMD6					14057000		15520000	14788500		Only NSP3
Q96NY9	No	S	95	Crossover junction endonuclease MUS81	MUS81						20725000	20123000	20424000		Only NSP3
Q96PU5	No	S	448	E3 ubiquitin-protein ligase NEDD4-like	NEDD4L	56788000	32900000		44844000	177440000	168040000	200110000	1.81863e+08	0.00286802	4.05547
Q96PY5	No	S	171	Formin-like protein 2	FMNL2		12393000	6040900	9216950	32530000	30888000	27979000	3.04657e+07	0.00538199	3.3054
Q96Q15	No	T	3569	Serine/threonine-protein kinase SMG1	SMG1					20952000		30011000	25481500		Only NSP3
Q96QR8	No	S	8	Transcriptional activator protein Pur-beta	PURB	143480000	72419000	67555000	9.44847e+07	254310000	177600000	278270000	2.36727e+08	0.0218927	2.50545
Q96QR8	No	S	6	Transcriptional activator protein Pur-beta	PURB	143480000	112600000	108690000	121590000	254310000	287980000	177930000	2.40073e+08	0.0261083	1.97445
Q96RK0	No	S	173	Protein capicua homolog	CIC					10351000	9837700	12556000	10914900		Only NSP3
Q96RK0	No	S	1373	Protein capicua homolog	CIC					108240000		44706000	76473000		Only NSP3
Q96RR4	No	S	100	Calcium/calmodulin-dependent protein kinase kinase 2	CAMKK2					25752000	26195000	25544000	2.58303e+07		Only NSP3
Q96RS0	No	S	154	Trimethylguanosine synthase	TGS1	61214000		49831000	55522500				#DIV/0!	#DIV/0!	Only CTR
Q96RS0	No	S	438	Trimethylguanosine synthase	TGS1		16032000	19454000	17743000				#DIV/0!	#DIV/0!	Only CTR
Q96S94	No	S	345	Cyclin-L2	CCNL2						48402000	43934000	46168000		Only NSP3
Q96T23	No	T	628	Remodeling and spacing factor 1	RSF1					80697000	144420000		112558500		Only NSP3
Q96T25	No	S	600	Zinc finger protein ZIC 5	ZIC5					28907000		47994000	38450500		Only NSP3
Q66PJ3	No	S	239	ADP-ribosylation factor-like protein 6-interacting protein 4	ARL6IP4	18869000	15592000		17230500				#DIV/0!	#DIV/0!	Only CTR
Q7L804	No	S	277	Rab11 family-interacting protein 2	RAB11FIP2	8970200		7535800	8253000	13501000	16870000	15245000	1.52053e+07	0.0146265	1.8424
Q86WB0	No	S	335	Nuclear-interacting partner of ALK	ZC3HC1	199480000	203520000		201500000	65523000	38365000	69648000	5.78453e+07	0.00150173	0.287074
Q96TA1	No	S	665	Niban-like protein 1	FAM129B					30225000		34785000	32505000		Only NSP3
Q96TC7	No	S	46	Regulator of microtubule dynamics protein 3	RMDN3	46857000	48512000		47684500		135320000	130950000	133135000	0.000746785	2.792
Q99567	No	S	517	Nuclear pore complex protein Nup88	NUP88	31651000	29452000	30070000	30391000				#DIV/0!	#DIV/0!	Only CTR
Q99590	No	S	796	Protein SCAF11	SCAF11	118370000	113740000	91417000	1.07842e+08	54742000	82166000	21550000	5.28193e+07	0.0470448	0.489783
Q99592	No	S	333	Zinc finger and BTB domain-containing protein 18	ZBTB18		27003000	26631000	26817000				#DIV/0!	#DIV/0!	Only CTR
Q99700	No	S	684	Ataxin-2	ATXN2	53481000		46360000	49920500	31546000	32661000		32103500	0.0385629	0.643093
Q99708	No	S	327	DNA endonuclease RBBP8	RBBP8	22355000		22275000	22315000				#DIV/0!	#DIV/0!	Only CTR
Q99733	No	S	125	Nucleosome assembly protein 1-like 4	NAP1L4	290180000	350590000	262510000	3.01093e+08	132960000	109890000	132630000	125160000	0.00290452	0.415685
Q99733	No	S	5	Nucleosome assembly protein 1-like 4	NAP1L4	126110000	121270000	193960000	1.47113e+08	24051000	19997000	21999000	2.20157e+07	0.00598685	0.149651
Q99733	No	S	12	Nucleosome assembly protein 1-like 4	NAP1L4	264660000	203310000	122600000	1.96857e+08	25805000	35471000	29688000	3.03213e+07	0.0156167	0.154027
Q99733	No	S	7	Nucleosome assembly protein 1-like 4	NAP1L4	218790000	201290000	129490000	183190000				#DIV/0!	#DIV/0!	Only CTR
Q99959	No	S	151	Plakophilin-2	PKP2					35594000	45235000	34690000	3.85063e+07		Only NSP3
Q99959	No	S	155	Plakophilin-2	PKP2					35594000		34690000	35142000		Only NSP3
Q99959	No	S	251	Plakophilin-2	PKP2						6409700	6224600	6317150		Only NSP3
Q86WB0	No	S	344	Nuclear-interacting partner of ALK	ZC3HC1	324350000	290850000	259390000	291530000	146460000	33568000	210160000	1.30063e+08	0.0424182	0.446138
Q9BQC3	No	S	488	Diphthamide biosynthesis protein 2	DPH2						5821600	4646000	5233800		Only NSP3
Q9BQE3	No	S	439	Tubulin alpha-1C chain	TUBA1C					30611000		29299000	29955000		Only NSP3
Q9BQE9	No	S	122	B-cell CLL/lymphoma 7 protein family member B	BCL7B	32686000	25790000		29238000				#DIV/0!	#DIV/0!	Only CTR
Q9BQG0	No	S	1163	Myb-binding protein 1A	MYBBP1A	61686000		132320000	97003000				#DIV/0!	#DIV/0!	Only CTR
Q9BQI3	No	S	258	Eukaryotic translation initiation factor 2-alpha kinase 1	EIF2AK1					22555000	18208000	20403000	2.03887e+07		Only NSP3
Q9BRD0	No	S	163	BUD13 homolog	BUD13		89735000	73546000	81640500	45496000	57957000	50535000	5.13293e+07	0.028524	0.628724
Q9BRD0	No	T	159	BUD13 homolog	BUD13		89735000	73546000	81640500	45496000	57957000	50535000	5.13293e+07	0.028524	0.628724
Q9BRD0	No	S	325	BUD13 homolog	BUD13		15571000	11376000	13473500	9034400	7017100	7182600	7744700	0.0481272	0.57481
Q9BRP1	No	S	20	Programmed cell death protein 2-like	PDCD2L					12580000	16505000		14542500		Only NSP3
Q9BRP8	No	S	6	Partner of Y14 and mago	WIBG		9007200	7848200	8427700				#DIV/0!	#DIV/0!	Only CTR
Q9BRS8	No	S	56	La-related protein 6	LARP6					13178000	13442000	37825000	2.14817e+07		Only NSP3
Q9BRZ2	No	T	442	E3 ubiquitin-protein ligase TRIM56	TRIM56					19737000	23485000		21611000		Only NSP3
Q9BSQ5	No	S	384	Cerebral cavernous malformations 2 protein	CCM2					12440000		11909000	12174500		Only NSP3
Q9BT23	No	S	29	LIM domain-containing protein 2	LIMD2					35588000	37052000	36990000	3.65433e+07		Only NSP3
Q9BTA9	No	S	511	WW domain-containing adapter protein with coiled-coil	WAC		42305000	38506000	40405500	58303000		67319000	62811000	0.0445105	1.55452
Q9BTU6	No	S	47	Phosphatidylinositol 4-kinase type 2-alpha	PI4K2A					93042000	131280000	100990000	1.08437e+08		Only NSP3
Q9BTU6	No	S	51	Phosphatidylinositol 4-kinase type 2-alpha	PI4K2A					93042000	115280000	100990000	103104000		Only NSP3
Q9BUA3	No	S	251	Uncharacterized protein C11orf84	C11orf84	83012000	143220000	112330000	112854000	14064000	23217000	65695000	3.43253e+07	0.0290267	0.304157
Q9BVC5	No	S	189	Ashwin	C2orf49					23652000		24433000	24042500		Only NSP3
Q9BVJ6	No	T	448	U3 small nucleolar RNA-associated protein 14 homolog A	UTP14A		17745000	13485000	15615000				#DIV/0!	#DIV/0!	Only CTR
Q9BVS4	No	S	442	Serine/threonine-protein kinase RIO2	RIOK2	60701000	40933000	56845000	5.28263e+07	92924000	145340000	89024000	109096000	0.0423827	2.06518
Q9BVV8	No	S	120	Uncharacterized membrane protein C19orf24	C19orf24	203690000	145660000	211660000	1.87003e+08	48421000	65691000	109510000	7.45407e+07	0.0152111	0.398606
Q9BVV8	No	T	113	Uncharacterized membrane protein C19orf24	C19orf24					48421000		44508000	46464500		Only NSP3
Q9BW19	No	S	6	Kinesin-like protein KIFC1	KIFC1	36688000		36436000	36562000				#DIV/0!	#DIV/0!	Only CTR
Q9BX66	No	T	497	Sorbin and SH3 domain-containing protein 1	SORBS1					2768700	4805500	5082200	4218800		Only NSP3
Q9BXP5	No	T	544	Serrate RNA effector molecule homolog	SRRT	1168300000		1026200000	1097250000	238630000	576350000	631970000	4.82317e+08	0.0348437	0.439569
Q9BXP5	No	S	74	Serrate RNA effector molecule homolog	SRRT					5300400		3672900	4486650		Only NSP3
Q9BY44	No	S	506	Eukaryotic translation initiation factor 2A	EIF2A	98132000	89109000	98053000	95098000	80090000	73619000	83820000	7.91763e+07	0.0196261	0.832576
Q9BY44	No	S	503	Eukaryotic translation initiation factor 2A	EIF2A	270940000		336720000	303830000				#DIV/0!	#DIV/0!	Only CTR
Q8IZ21	No	S	590	Phosphatase and actin regulator 4	PHACTR4		17567000	11347000	14457000				#DIV/0!	#DIV/0!	Only CTR
Q9BYG5	No	S	11	Partitioning defective 6 homolog beta	PARD6B		37468000	43496000	40482000	19473000	19053000	23791000	2.07723e+07	0.0070241	0.513125
Q9BYW2	No	S	2082	Histone-lysine N-methyltransferase SETD2	SETD2		18333000	14709000	16521000				#DIV/0!	#DIV/0!	Only CTR
Q9BZ23	No	S	189	Pantothenate kinase 2, mitochondrial	PANK2	30896000	25510000	36306000	30904000	47575000	54400000	67075000	56350000	0.0173923	1.82339
Q9BZD4	No	S	247	Kinetochore protein Nuf2	NUF2		34694000	45083000	39888500	55967000	56478000	55684000	56043000	0.0252645	1.40499
Q9BZL6	No	S	197	Serine/threonine-protein kinase D2	PRKD2					26292000	31226000		28759000		Only NSP3
Q9C0C2	No	S	983	182 kDa tankyrase-1-binding protein	TNKS1BP1					40864000	43286000		42075000		Only NSP3
Q9GZR7	No	S	295	ATP-dependent RNA helicase DDX24	DDX24	112130000	106550000		109340000				#DIV/0!	#DIV/0!	Only CTR
Q9H019	No	S	103	Mitochondrial fission regulator 1-like	MTFR1L	16463000	24640000	18920000	2.00077e+07	62849000	51816000	66694000	60453000	0.00134261	3.02149
Q9H0D6	No	S	501	5'-3' exoribonuclease 2	XRN2	417390000	615070000	499710000	5.10723e+08	310120000	306660000	287920000	3.01567e+08	0.0223144	0.59047
Q9H0D6	No	S	499	5'-3' exoribonuclease 2	XRN2	436070000	655470000	530830000	540790000	327980000	306690000	302790000	3.12487e+08	0.0234467	0.577834
Q9H0E3	No	S	855	Histone deacetylase complex subunit SAP130	SAP130		55338000	48187000	51762500	34740000	37831000	33309000	3.52933e+07	0.013893	0.681832
Q9H0E3	No	T	856	Histone deacetylase complex subunit SAP130	SAP130		55338000	48187000	51762500	34740000	37831000	33309000	3.52933e+07	0.013893	0.681832
Q9H0G5	No	S	33	Nuclear speckle splicing regulatory protein 1	NSRP1					118730000	172380000		145555000		Only NSP3
Q9H0W8	No	S	2	Protein SMG9	SMG9					9915300	47539000		28727150		Only NSP3
Q9H165	No	S	332	B-cell lymphoma/leukemia 11A	BCL11A					19201000	18549000	25668000	2.11393e+07		Only NSP3
Q9H165	No	S	205	B-cell lymphoma/leukemia 11A	BCL11A						12547000	35272000	23909500		Only NSP3
Q9H246	No	S	115	Uncharacterized protein C1orf21	C1orf21	18637000		15487000	17062000		44968000	36588000	40778000	0.0338269	2.38999
Q9H2H9	No	S	52	Sodium-coupled neutral amino acid transporter 1	SLC38A1					11074000	9392400		10233200		Only NSP3
Q9H2J7	No	S	55	Sodium-dependent neutral amino acid transporter B(0)AT2	SLC6A15	22658000		44048000	33353000				#DIV/0!	#DIV/0!	Only CTR
Q9H2Y7	No	S	641	Zinc finger protein 106	ZNF106	31212000		34188000	32700000	19897000		18804000	19350500	0.0138089	0.591758
Q9H2Y7	No	T	1372	Zinc finger protein 106	ZNF106		57757000	59393000	58575000				#DIV/0!	#DIV/0!	Only CTR
Q9H307	No	S	100	Pinin	PNN	520860000	670120000	603080000	598020000	423150000	390380000	478510000	430680000	0.0290891	0.720177
Q9H3N1	No	S	247	Thioredoxin-related transmembrane protein 1	TMX1	17965000	48524000	52501000	3.96633e+07				#DIV/0!	#DIV/0!	Only CTR
Q9H410	No	S	81	Kinetochore-associated protein DSN1 homolog	DSN1		61694000	88296000	74995000	26655000	31513000	36358000	3.15087e+07	0.0259027	0.420144
Q9H4A3	No	S	2011	Serine/threonine-protein kinase WNK1	WNK1					34522000	60953000		47737500		Only NSP3
Q9H4H8	No	S	17	Protein FAM83D	FAM83D	89502000	69949000		79725500				#DIV/0!	#DIV/0!	Only CTR
Q9H4L4	No	S	188	Sentrin-specific protease 3	SENP3					4994100	4462700	6259500	5.23877e+06		Only NSP3
Q8N1F8	No	S	389	Serine/threonine-protein kinase 11-interacting protein	STK11IP		44010000	61552000	52781000				#DIV/0!	#DIV/0!	Only CTR
Q8NCF5	No	S	198	NFATC2-interacting protein	NFATC2IP		20929000	24004000	22466500	13809000	12851000		13330000	0.0296905	0.593328
Q8NCF5	No	S	92	NFATC2-interacting protein	NFATC2IP	84677000	45719000		65198000				#DIV/0!	#DIV/0!	Only CTR
Q9H501	No	S	663	ESF1 homolog	ESF1	896840000	712410000	653480000	7.54243e+08	355520000	178720000	335300000	2.89847e+08	0.00728818	0.384288
Q9H501	No	S	153	ESF1 homolog	ESF1	148250000	135540000	128230000	137340000	22662000	43005000	82558000	4.94083e+07	0.00900432	0.359752
Q9H501	No	S	657	ESF1 homolog	ESF1	930710000	712410000	564230000	7.35783e+08	355520000	135370000	310770000	267220000	0.0204253	0.363178
Q9H5H4	No	S	83	Zinc finger protein 768	ZNF768	21908000	25459000	21197000	2.28547e+07	17103000	16714000	17793000	1.72033e+07	0.0140394	0.752727
Q9H6E5	No	S	6	Speckle targeted PIP5K1A-regulated poly(A) polymerase	TUT1					8423300	5788300		7105800		Only NSP3
Q9H6F5	No	S	102	Coiled-coil domain-containing protein 86	CCDC86	118590000	131730000		125160000	51465000	73606000	62557000	6.25427e+07	0.00731138	0.499702
Q9H6F5	No	S	58	Coiled-coil domain-containing protein 86	CCDC86		126370000	137350000	131860000	98191000	87537000	104040000	9.65893e+07	0.0179247	0.732514
Q9H6R7	No	S	690	WD repeat and coiled-coil-containing protein C2orf44	C2orf44					12288000	10120000		11204000		Only NSP3
Q9H6S0	No	S	1277	Probable ATP-dependent RNA helicase YTHDC2	YTHDC2					17395000	16700000	17464000	1.71863e+07		Only NSP3
Q9H6S0	No	S	1281	Probable ATP-dependent RNA helicase YTHDC2	YTHDC2					17395000	16700000	17464000	1.71863e+07		Only NSP3
Q9H6T3	No	S	116	RNA polymerase II-associated protein 3	RPAP3	128710000		89757000	109233500				#DIV/0!	#DIV/0!	Only CTR
Q9H6Z4	No	S	211	Ran-binding protein 3	RANBP3	81325000	151040000		116182500				#DIV/0!	#DIV/0!	Only CTR
Q9H7E9	No	T	19	UPF0488 protein C8orf33	C8orf33	240880000	180560000	153970000	1.91803e+08	79492000	62180000		70836000	0.0373538	0.369316
Q9H7F0	No	S	817	Probable cation-transporting ATPase 13A3	ATP13A3					30546000	15354000		22950000		Only NSP3
Q9H7L9	No	S	236	Sin3 histone deacetylase corepressor complex component SDS3	SUDS3	269900000	280440000	272420000	2.74253e+08	230080000	196140000	210280000	2.12167e+08	0.00387622	0.773616
Q9H7L9	No	S	237	Sin3 histone deacetylase corepressor complex component SDS3	SUDS3	269900000	280440000	272420000	2.74253e+08	230080000	196140000	210280000	2.12167e+08	0.00387622	0.773616
Q9H7L9	No	S	234	Sin3 histone deacetylase corepressor complex component SDS3	SUDS3	269900000	280440000	324350000	2.91563e+08	250940000	196140000	210280000	219120000	0.0363894	0.751535
Q9H7S9	No	S	252	Zinc finger protein 703	ZNF703		92961000	89906000	91433500	56492000	44173000	45040000	4.85683e+07	0.00384263	0.531188
Q9H840	No	T	3	Gem-associated protein 7	GEMIN7	7735100	10335000		9035050		26682000	35049000	30865500	0.0379903	3.4162
Q9H8W4	No	S	226	Pleckstrin homology domain-containing family F member 2	PLEKHF2	6892900	11718000		9305450				#DIV/0!	#DIV/0!	Only CTR
Q9H8Y8	No	S	451	Golgi reassembly-stacking protein 2	GORASP2	64369000	67248000	61164000	6.42603e+07				#DIV/0!	#DIV/0!	Only CTR
Q9H8Y8	No	T	415	Golgi reassembly-stacking protein 2	GORASP2	27871000	23056000	34790000	2.85723e+07				#DIV/0!	#DIV/0!	Only CTR
Q9H910	No	T	76	Hematological and neurological expressed 1-like protein	HN1L	43239000	31070000	34987000	36432000	18474000	19654000		19064000	0.0334745	0.523276
Q8NCF5	No	S	90	NFATC2-interacting protein	NFATC2IP	84677000	45719000		65198000				#DIV/0!	#DIV/0!	Only CTR
Q9H9J4	No	S	1219	Ubiquitin carboxyl-terminal hydrolase 42	USP42	40625000		36331000	38478000				#DIV/0!	#DIV/0!	Only CTR
Q9H9J4	No	S	1226	Ubiquitin carboxyl-terminal hydrolase 42	USP42	40625000		36331000	38478000				#DIV/0!	#DIV/0!	Only CTR
Q9H9J4	No	S	1222	Ubiquitin carboxyl-terminal hydrolase 42	USP42	40625000		21809000	31217000				#DIV/0!	#DIV/0!	Only CTR
Q9H9L7	No	S	22	Akirin-1	AKIRIN1	9863200		4700900	7282050				#DIV/0!	#DIV/0!	Only CTR
Q9HAZ1	No	S	136	Dual specificity protein kinase CLK4	CLK4					29621000	43657000		36639000		Only NSP3
Q9HAZ1	No	S	138	Dual specificity protein kinase CLK4	CLK4					29621000	43657000		36639000		Only NSP3
Q9HB20	No	S	244	Pleckstrin homology domain-containing family A member 3	PLEKHA3					68191000	49024000		58607500		Only NSP3
Q9HCK8	No	S	1424	Chromodomain-helicase-DNA-binding protein 8	CHD8		70326000	61760000	66043000				#DIV/0!	#DIV/0!	Only CTR
Q9HCK8	No	S	1420	Chromodomain-helicase-DNA-binding protein 8	CHD8		70326000	61760000	66043000				#DIV/0!	#DIV/0!	Only CTR
Q9HCM7	No	S	937	Fibrosin-1-like protein	FBRSL1		10644000	10021000	10332500				#DIV/0!	#DIV/0!	Only CTR
Q9NPI6	No	S	525	mRNA-decapping enzyme 1A	DCP1A	19889000		13228000	16558500	30988000	38344000	48569000	3.93003e+07	0.0480961	2.37342
Q9NPI6	No	S	523	mRNA-decapping enzyme 1A	DCP1A						40139000	42984000	41561500		Only NSP3
Q9NPI6	No	S	522	mRNA-decapping enzyme 1A	DCP1A						40139000	42984000	41561500		Only NSP3
Q9NQ29	No	S	363	Putative RNA-binding protein Luc7-like 1	LUC7L					179580000	224630000	195030000	1.99747e+08		Only NSP3
Q9NQC3	No	S	182	Reticulon-4	RTN4					95545000		195180000	145362500		Only NSP3
Q9NQG6	No	S	94	Mitochondrial dynamics protein MID51	MIEF1	73056000	77485000		75270500	60714000	61293000	67900000	6.33023e+07	0.0389956	0.840998
Q9NQS7	No	S	312	Inner centromere protein	INCENP	66947000	81254000		74100500				#DIV/0!	#DIV/0!	Only CTR
Q9NQS7	No	S	306	Inner centromere protein	INCENP	66947000	81254000		74100500				#DIV/0!	#DIV/0!	Only CTR
Q9NQS7	No	T	292	Inner centromere protein	INCENP	41089000		33003000	37046000				#DIV/0!	#DIV/0!	Only CTR
Q9NQS7	No	S	143	Inner centromere protein	INCENP					24158000	22515000		23336500		Only NSP3
Q9NQT8	No	S	1644	Kinesin-like protein KIF13B	KIF13B					5764300	7986400	9990000	7.91357e+06		Only NSP3
Q8NCF5	No	S	231	NFATC2-interacting protein	NFATC2IP	36319000		38185000	37252000				#DIV/0!	#DIV/0!	Only CTR
Q9NQX3	No	S	194	Gephyrin	GPHN					73757000		99824000	86790500		Only NSP3
Q9NQX3	No	S	188	Gephyrin	GPHN					73757000		99824000	86790500		Only NSP3
Q9NR30	No	S	171	Nucleolar RNA helicase 2	DDX21	203310000	44246000	54961000	100839000				#DIV/0!	#DIV/0!	Only CTR
Q9NR30	No	S	173	Nucleolar RNA helicase 2	DDX21	203310000	44246000	54961000	100839000				#DIV/0!	#DIV/0!	Only CTR
Q9NR30	No	S	168	Nucleolar RNA helicase 2	DDX21	203310000	44246000		123778000				#DIV/0!	#DIV/0!	Only CTR
Q9NR30	No	S	13	Nucleolar RNA helicase 2	DDX21		9966900	9682600	9824750				#DIV/0!	#DIV/0!	Only CTR
Q9NRF8	No	S	571	CTP synthase 2	CTPS2	60306000	18759000		39532500				#DIV/0!	#DIV/0!	Only CTR
Q9NRF8	No	S	568	CTP synthase 2	CTPS2	60306000	18759000		39532500				#DIV/0!	#DIV/0!	Only CTR
Q9NS91	No	S	471	E3 ubiquitin-protein ligase RAD18	RAD18	70140000	69678000	77009000	7.22757e+07	28301000	29718000	28509000	2.88427e+07	5.58418e-05	0.399065
Q9NS91	No	S	99	E3 ubiquitin-protein ligase RAD18	RAD18	77876000	80636000		79256000				#DIV/0!	#DIV/0!	Only CTR
Q9NS91	No	S	103	E3 ubiquitin-protein ligase RAD18	RAD18	77876000	80636000		79256000				#DIV/0!	#DIV/0!	Only CTR
Q9NSK0	No	S	459	Kinesin light chain 4	KLC4					8491500	10491000		9491250		Only NSP3
Q9NSY0	No	S	22	Nuclear receptor-binding protein 2	NRBP2					5427700		7499400	6463550		Only NSP3
Q9NV70	No	S	499	Exocyst complex component 1	EXOC1		39713000	34824000	37268500				#DIV/0!	#DIV/0!	Only CTR
Q9NVD7	No	S	19	Alpha-parvin	PARVA	30904000	37365000	30953000	33074000	44654000	42479000	51398000	46177000	0.0189004	1.39617
Q9NVI1	No	S	407	Fanconi anemia group I protein	FANCI	5098800	14336000	7691900	9.04223e+06				#DIV/0!	#DIV/0!	Only CTR
Q9NVR2	No	S	231	Integrator complex subunit 10	INTS10	61124000	68052000	66928000	65368000	30556000	38967000	53650000	4.10577e+07	0.0264624	0.6281
Q9NW82	No	S	638	WD repeat-containing protein 70	WDR70	25736000	25377000	30126000	2.70797e+07	35455000	36746000	37232000	3.64777e+07	0.00435327	1.34705
Q9NWZ5	No	S	56	Uridine-cytidine kinase-like 1	UCKL1	14057000		19890000	16973500				#DIV/0!	#DIV/0!	Only CTR
Q9NXR1	No	S	282	Nuclear distribution protein nudE homolog 1	NDE1	15107000	16898000	10975000	1.43267e+07	9547000	7136100	8926200	8.53643e+06	0.037934	0.595842
Q9NXV2	No	S	10	BTB/POZ domain-containing protein KCTD5	KCTD5	26097000	28227000	23800000	2.60413e+07				#DIV/0!	#DIV/0!	Only CTR
Q9NXX6	No	S	72	Non-structural maintenance of chromosomes element 4 homolog A	NSMCE4A	17048000		23431000	20239500				#DIV/0!	#DIV/0!	Only CTR
Q9NY61	No	S	320	Protein AATF	AATF	474600000	453990000	319590000	416060000	196970000	154590000	142640000	1.64733e+08	0.00805977	0.395936
Q9NY61	No	S	321	Protein AATF	AATF	474600000	453990000	319590000	416060000	196970000	154590000	142640000	1.64733e+08	0.00805977	0.395936
Q9NY61	No	S	316	Protein AATF	AATF	474600000	453990000	319590000	416060000	196970000	154590000	142640000	1.64733e+08	0.00805977	0.395936
Q8NDC0	No	S	15	MAPK-interacting and spindle-stabilizing protein-like	MAPK1IP1L	1651200000	1527600000	1535800000	1.57153e+09	631770000	504550000	541150000	5.59157e+08	5.11578e-05	0.355803
Q9NYF8	No	T	840	Bcl-2-associated transcription factor 1	BCLAF1	94328000	89922000	116480000	1.00243e+08	24579000	45901000	53044000	4.11747e+07	0.00759194	0.410747
Q9NYF8	No	S	297	Bcl-2-associated transcription factor 1	BCLAF1		172030000	80061000	126045500				#DIV/0!	#DIV/0!	Only CTR
Q9NYI0	No	S	1011	PH and SEC7 domain-containing protein 3	PSD3					14949000	15969000	21631000	1.75163e+07		Only NSP3
Q9NYI0	No	S	1020	PH and SEC7 domain-containing protein 3	PSD3					9468400		13488000	11478200		Only NSP3
Q9NYP3	No	S	34	Protein downstream neighbor of Son	DONSON					12678000	11660000	14695000	13011000		Only NSP3
Q9NYV4	No	S	681	Cyclin-dependent kinase 12	CDK12	125140000	100070000	103440000	109550000	51589000	29370000	70914000	5.06243e+07	0.0147577	0.462112
Q9NYV4	No	S	685	Cyclin-dependent kinase 12	CDK12	125140000	100070000	103440000	109550000	51589000	29370000	70914000	5.06243e+07	0.0147577	0.462112
Q9NYZ1	No	S	6	Golgi apparatus membrane protein TVP23 homolog B	TVP23B	54686000		41413000	48049500	138510000	137760000	148620000	141630000	0.000795053	2.94759
Q9NYZ1	No	S	14	Golgi apparatus membrane protein TVP23 homolog B	TVP23B					39544000	44659000		42101500		Only NSP3
Q9NYZ3	No	S	536	G2 and S phase-expressed protein 1	GTSE1	7364800	6837900		7101350	5126000	4379600	4992000	4.83253e+06	0.00780214	0.680509
Q9NZ52	No	S	159	ADP-ribosylation factor-binding protein GGA3	GGA3					2720900		5263600	3992250		Only NSP3
Q9NZ56	No	S	400	Formin-2	FMN2						109120000	52283000	80701500		Only NSP3
Q9NZ56	No	S	396	Formin-2	FMN2						109120000	52283000	80701500		Only NSP3
Q9NZH5	No	S	165	Securin-2	PTTG2		20926000	17550000	19238000	8904000	10267000	13471000	1.08807e+07	0.0303001	0.565582
Q9NZJ0	No	S	655	Denticleless protein homolog	DTL	78538000	60940000		69739000	19752000	14463000		17107500	0.0291483	0.245308
Q9NZJ0	No	S	656	Denticleless protein homolog	DTL	78538000	60940000		69739000	19752000	14463000		17107500	0.0291483	0.245308
Q9NZJ0	No	T	516	Denticleless protein homolog	DTL	38159000	28309000	22209000	29559000				#DIV/0!	#DIV/0!	Only CTR
Q9NZJ0	No	T	429	Denticleless protein homolog	DTL		45318000	36717000	41017500				#DIV/0!	#DIV/0!	Only CTR
Q9NZJ0	No	S	512	Denticleless protein homolog	DTL	17460000	28309000		22884500				#DIV/0!	#DIV/0!	Only CTR
Q9NZN5	No	S	1288	Rho guanine nucleotide exchange factor 12	ARHGEF12					24207000	25515000		24861000		Only NSP3
Q9NZN5	No	T	1286	Rho guanine nucleotide exchange factor 12	ARHGEF12					21434000	23250000		22342000		Only NSP3
Q9NZT2	No	S	315	Opioid growth factor receptor	OGFR						15281000	28458000	21869500		Only NSP3
Q9P1Y5	No	S	431	Calmodulin-regulated spectrin-associated protein 3	CAMSAP3					17494000	26384000	37818000	27232000		Only NSP3
Q9P1Y5	No	S	334	Calmodulin-regulated spectrin-associated protein 3	CAMSAP3					13349000	13715000	15494000	14186000		Only NSP3
Q9P1Y6	No	S	973	PHD and RING finger domain-containing protein 1	PHRF1	46876000	45478000		46177000	30413000		29309000	29861000	0.00296672	0.646664
Q9P1Y6	No	S	915	PHD and RING finger domain-containing protein 1	PHRF1	46259000	28717000	27701000	3.42257e+07				#DIV/0!	#DIV/0!	Only CTR
Q9P1Y6	No	S	936	PHD and RING finger domain-containing protein 1	PHRF1		34865000	31885000	33375000				#DIV/0!	#DIV/0!	Only CTR
Q9P209	No	S	237	Centrosomal protein of 72 kDa	CEP72					34367000		25250000	29808500		Only NSP3
Q9P260	No	S	180	LisH domain and HEAT repeat-containing protein KIAA1468	KIAA1468					30499000	25190000	26583000	27424000		Only NSP3
Q9P266	No	S	1044	Junctional protein associated with coronary artery disease	KIAA1462					12862000	10740000	12973000	1.21917e+07		Only NSP3
Q9P275	No	S	582	Ubiquitin carboxyl-terminal hydrolase 36	USP36	4482300	10629000	8932000	8.01443e+06				#DIV/0!	#DIV/0!	Only CTR
Q9P2B4	No	S	488	CTTNBP2 N-terminal-like protein	CTTNBP2NL	7924300		10745000	9334650				#DIV/0!	#DIV/0!	Only CTR
Q9P2B7	No	S	488	Cilia- and flagella-associated protein 97	CFAP97	9370300		5731200	7550750				#DIV/0!	#DIV/0!	Only CTR
Q9P2F8	No	S	1549	Signal-induced proliferation-associated 1-like protein 2	SIPA1L2					10153000	17795000	11787000	13245000		Only NSP3
Q9P2F8	No	S	162	Signal-induced proliferation-associated 1-like protein 2	SIPA1L2					167160000		115630000	141395000		Only NSP3
Q9P2F8	No	S	1488	Signal-induced proliferation-associated 1-like protein 2	SIPA1L2					28978000	27647000		28312500		Only NSP3
Q9P2F8	No	S	194	Signal-induced proliferation-associated 1-like protein 2	SIPA1L2					17243000	14622000		15932500		Only NSP3
Q9P2K3	No	S	156	REST corepressor 3	RCOR3						60671000	57622000	59146500		Only NSP3
Q9P2K3	No	S	171	REST corepressor 3	RCOR3						60671000	57622000	59146500		Only NSP3
Q9P2N5	No	S	566	RNA-binding protein 27	RBM27					6471500		8694100	7582800		Only NSP3
Q9P2R6	No	S	1266	Arginine-glutamic acid dipeptide repeats protein	RERE					24015000	19381000		21698000		Only NSP3
Q8WWQ0	No	S	911	PH-interacting protein	PHIP		10292000	13118000	11705000				#DIV/0!	#DIV/0!	Only CTR
Q96T58	No	S	2124	Msx2-interacting protein	SPEN	212660000		159260000	185960000				#DIV/0!	#DIV/0!	Only CTR
Q9UBF8	No	S	428	Phosphatidylinositol 4-kinase beta	PI4KB	142240000		113490000	127865000	26398000	24965000	56584000	3.59823e+07	0.0125923	0.281409
Q9UBT7	No	S	538	Alpha-catulin	CTNNAL1					7519600	4960600		6240100		Only NSP3
Q9UBW7	No	T	1376	Zinc finger MYM-type protein 2	ZMYM2					28138000	29375000	26946000	28153000		Only NSP3
Q9UDY2	No	S	170	Tight junction protein ZO-2	TJP2		53496000	30838000	42167000	86129000	94809000	93553000	91497000	0.0124644	2.16987
Q9UDY2	No	S	1067	Tight junction protein ZO-2	TJP2					34552000	37207000	49428000	4.03957e+07		Only NSP3
Q9UEE5	No	S	28	Serine/threonine-protein kinase 17A	STK17A	10334000	13838000	8759600	10977200				#DIV/0!	#DIV/0!	Only CTR
Q9UER7	No	S	178	Death domain-associated protein 6	DAXX	110550000		41140000	75845000				#DIV/0!	#DIV/0!	Only CTR
Q9UEW8	No	S	385	STE20/SPS1-related proline-alanine-rich protein kinase	STK39	18016000	18556000	17392000	17988000	15758000	14722000		15240000	0.0179124	0.847231
Q9UEY8	No	S	673	Gamma-adducin	ADD3						96091000	126970000	111530500		Only NSP3
Q9UFC0	No	S	212	Leucine-rich repeat and WD repeat-containing protein 1	LRWD1	57983000	83177000	90336000	7.71653e+07	150280000	159110000	157000000	1.55463e+08	0.0015292	2.01468
Q9UFC0	No	S	241	Leucine-rich repeat and WD repeat-containing protein 1	LRWD1	36776000		46625000	41700500				#DIV/0!	#DIV/0!	Only CTR
Q9UGU0	No	T	1671	Transcription factor 20	TCF20						8950100	12535000	10742550		Only NSP3
Q9UGU5	No	S	497	HMG domain-containing protein 4	HMGXB4					13905000		21983000	17944000		Only NSP3
Q9UGV2	No	T	332	Protein NDRG3	NDRG3						9804500	59785000	34794750		Only NSP3
Q99966	No	T	15	Cbp/p300-interacting transactivator 1	CITED1	105340000	188630000	116690000	1.36887e+08				#DIV/0!	#DIV/0!	Only CTR
Q9BYG3	No	T	223	MKI67 FHA domain-interacting nucleolar phosphoprotein	NIFK	140080000	149540000		144810000				#DIV/0!	#DIV/0!	Only CTR
Q9H4L7	No	S	124	SWI/SNF-related matrix-associated actin-dependent regulator of chromatin subfamily A containing DEAD/H box 1	SMARCAD1	176950000	99516000	105690000	1.27385e+08	60462000	19417000	56889000	4.55893e+07	0.0436427	0.357885
Q9H4L7	No	S	127	SWI/SNF-related matrix-associated actin-dependent regulator of chromatin subfamily A containing DEAD/H box 1	SMARCAD1	176950000	99516000	105690000	1.27385e+08	60462000	19417000	56889000	4.55893e+07	0.0436427	0.357885
Q9H4L7	No	S	39	SWI/SNF-related matrix-associated actin-dependent regulator of chromatin subfamily A containing DEAD/H box 1	SMARCAD1	121950000	72074000	56206000	83410000				#DIV/0!	#DIV/0!	Only CTR
Q9H981	No	S	412	Actin-related protein 8	ACTR8	73916000	36259000	52452000	54209000				#DIV/0!	#DIV/0!	Only CTR
Q9UHR5	No	S	43	SAP30-binding protein	SAP30BP					9869600	9908200		9888900		Only NSP3
Q9UHW9	No	S	1032	Solute carrier family 12 member 6	SLC12A6					16947000		33268000	25107500		Only NSP3
Q9UI08	No	S	329	Ena/VASP-like protein	EVL	12066000		23822000	17944000				#DIV/0!	#DIV/0!	Only CTR
Q9UJU6	No	S	232	Drebrin-like protein	DBNL	70091000	74933000	84599000	76541000	46801000	66064000	58143000	5.70027e+07	0.0498735	0.744734
Q9UJX2	No	T	596	Cell division cycle protein 23 homolog	CDC23	34285000	30953000		32619000	23477000	20919000	21267000	2.18877e+07	0.00695712	0.67101
Q9UJX5	No	S	777	Anaphase-promoting complex subunit 4	ANAPC4	51627000		69128000	60377500				#DIV/0!	#DIV/0!	Only CTR
Q9UK76	No	T	54	Hematological and neurological expressed 1 protein	HN1		53292000	48289000	50790500				#DIV/0!	#DIV/0!	Only CTR
Q9UKA4	No	T	1100	A-kinase anchor protein 11	AKAP11	13929000	14697000	12642000	13756000	10795000	7108200	10174000	9.35907e+06	0.0269134	0.680363
Q9UKA4	No	S	1171	A-kinase anchor protein 11	AKAP11					34971000	35205000	28242000	32806000		Only NSP3
Q9UKA4	No	T	1485	A-kinase anchor protein 11	AKAP11					30184000	32392000	27721000	30099000		Only NSP3
Q9NQW6	No	S	323	Actin-binding protein anillin	ANLN	8222400		8100400	8161400	12626000	11344000	15274000	1.30813e+07	0.0460092	1.60283
Q9NYB0	No	S	36	Telomeric repeat-binding factor 2-interacting protein 1	TERF2IP	25436000	23759000	23164000	2.41197e+07				#DIV/0!	#DIV/0!	Only CTR
Q9UKJ3	No	Y	1031	G patch domain-containing protein 8	GPATCH8	24394000	31384000	22245000	2.60077e+07				#DIV/0!	#DIV/0!	Only CTR
Q9UKS6	No	S	319	Protein kinase C and casein kinase substrate in neurons protein 3	PACSIN3					6795100	9230100	15285000	1.04367e+07		Only NSP3
Q9UKV3	No	S	240	Apoptotic chromatin condensation inducer in the nucleus	ACIN1	33004000	76276000	44092000	51124000				#DIV/0!	#DIV/0!	Only CTR
Q9UKV3	No	S	243	Apoptotic chromatin condensation inducer in the nucleus	ACIN1	33004000	76276000	44092000	51124000				#DIV/0!	#DIV/0!	Only CTR
Q9UKV3	No	S	384	Apoptotic chromatin condensation inducer in the nucleus	ACIN1					117930000	148270000		133100000		Only NSP3
Q9UKY7	No	S	106	Protein CDV3 homolog	CDV3		21198000	17973000	19585500				#DIV/0!	#DIV/0!	Only CTR
Q9UKY7	No	S	107	Protein CDV3 homolog	CDV3		21198000	17973000	19585500				#DIV/0!	#DIV/0!	Only CTR
Q9ULD9	No	S	895	Zinc finger protein 608	ZNF608						16444000	18407000	17425500		Only NSP3
Q9ULD9	No	S	963	Zinc finger protein 608	ZNF608						11908000	11602000	11755000		Only NSP3
Q9UBB9	No	S	210	Tuftelin-interacting protein 11	TFIP11	185550000	151700000	152540000	1.63263e+08	109210000	109060000	101970000	1.06747e+08	0.00771704	0.653831
Q9ULJ3	No	S	411	Zinc finger and BTB domain-containing protein 21	ZBTB21	32649000	27967000	27810000	2.94753e+07	47470000	46811000	63600000	52627000	0.0154599	1.78546
Q9ULM3	No	S	536	YEATS domain-containing protein 2	YEATS2		41024000	51239000	46131500				#DIV/0!	#DIV/0!	Only CTR
Q9ULM3	No	T	407	YEATS domain-containing protein 2	YEATS2	32181000		31448000	31814500				#DIV/0!	#DIV/0!	Only CTR
Q9ULM3	No	S	627	YEATS domain-containing protein 2	YEATS2						5336200	5549400	5442800		Only NSP3
Q9ULU4	No	S	425	Protein kinase C-binding protein 1	ZMYND8					5550000	4717400		5133700		Only NSP3
Q9ULW0	No	T	369	Targeting protein for Xklp2	TPX2		40567000	34653000	37610000				#DIV/0!	#DIV/0!	Only CTR
Q9UMN6	No	S	861	Histone-lysine N-methyltransferase 2B	KMT2B					17405000	8755300	19025000	1.50618e+07		Only NSP3
Q9UMN6	No	S	1092	Histone-lysine N-methyltransferase 2B	KMT2B					10898000	14590000		12744000		Only NSP3
Q9UMN6	No	S	1095	Histone-lysine N-methyltransferase 2B	KMT2B					10898000	14590000		12744000		Only NSP3
Q9UN30	No	S	150	Sex comb on midleg-like protein 1	SCML1					44915000	51800000		48357500		Only NSP3
Q9UN86	No	S	149	Ras GTPase-activating protein-binding protein 2	G3BP2	110370000		93876000	102123000	39949000		52316000	46132500	0.0322607	0.451735
Q9UN86	No	S	141	Ras GTPase-activating protein-binding protein 2	G3BP2	110370000		93876000	102123000	39949000		52316000	46132500	0.0322607	0.451735
Q9UNE7	No	S	19	E3 ubiquitin-protein ligase CHIP	STUB1	627710000	598580000	635380000	6.20557e+08	901850000	816240000	850240000	856110000	0.000991326	1.37958
Q9UP95	No	S	967	Solute carrier family 12 member 4	SLC12A4					25051000	21142000	38749000	28314000		Only NSP3
Q9UPN4	No	S	105	Centrosomal protein of 131 kDa	CEP131	56753000	69379000	42764000	5.62987e+07				#DIV/0!	#DIV/0!	Only CTR
Q9UPP1	No	S	880	Histone lysine demethylase PHF8	PHF8	15038000		12998000	14018000				#DIV/0!	#DIV/0!	Only CTR
Q9UPQ0	No	S	973	LIM and calponin homology domains-containing protein 1	LIMCH1					12719000	12478000	10875000	12024000		Only NSP3
Q9UPQ3	No	T	836	Arf-GAP with GTPase, ANK repeat and PH domain-containing protein 1	AGAP1	5906100		6879300	6392700				#DIV/0!	#DIV/0!	Only CTR
Q9UPR0	No	T	584	Inactive phospholipase C-like protein 2	PLCL2					52082000	67201000	62987000	6.07567e+07		Only NSP3
Q9UPT8	No	S	908	Zinc finger CCCH domain-containing protein 4	ZC3H4	27332000	82179000		54755500				#DIV/0!	#DIV/0!	Only CTR
Q9UPU5	No	S	2047	Ubiquitin carboxyl-terminal hydrolase 24	USP24		93656000	48638000	71147000		169610000	168010000	168810000	0.0492874	2.37269
Q9UPU5	No	S	1141	Ubiquitin carboxyl-terminal hydrolase 24	USP24						30355000	27140000	28747500		Only NSP3
Q9UPW0	No	S	223	Forkhead box protein J3	FOXJ3	27372000	29270000	29969000	2.88703e+07	23160000		24599000	23879500	0.0218603	0.827129
Q9UQ35	No	S	2581	Serine/arginine repetitive matrix protein 2	SRRM2	294500000	29065000	117040000	1.46868e+08	442330000	467700000	517170000	4.75733e+08	0.0154091	3.23918
Q9UQ35	No	S	323	Serine/arginine repetitive matrix protein 2	SRRM2		936020000	921920000	928970000	589950000	473280000	678030000	580420000	0.0199806	0.6248
Q9UQ35	No	S	534	Serine/arginine repetitive matrix protein 2	SRRM2	123550000		24897000	74223500	402520000	556950000		479735000	0.0474495	6.46338
Q9UQ35	No	S	536	Serine/arginine repetitive matrix protein 2	SRRM2	123550000		24897000	74223500	402520000	556950000		479735000	0.0474495	6.46338
Q9UQ35	No	S	1616	Serine/arginine repetitive matrix protein 2	SRRM2	53049000	9126900	28324000	3.01666e+07				#DIV/0!	#DIV/0!	Only CTR
Q9UQ35	No	S	1618	Serine/arginine repetitive matrix protein 2	SRRM2	53049000	9126900	28324000	3.01666e+07				#DIV/0!	#DIV/0!	Only CTR
Q9UQ35	No	S	1620	Serine/arginine repetitive matrix protein 2	SRRM2	53049000	9126900	28324000	3.01666e+07				#DIV/0!	#DIV/0!	Only CTR
Q9UQ35	No	S	1621	Serine/arginine repetitive matrix protein 2	SRRM2	53049000	9126900	28324000	3.01666e+07				#DIV/0!	#DIV/0!	Only CTR
Q9UQ35	No	T	384	Serine/arginine repetitive matrix protein 2	SRRM2					47200000	85691000	111030000	81307000		Only NSP3
Q9UQ35	No	S	1188	Serine/arginine repetitive matrix protein 2	SRRM2						57914000	72877000	65395500		Only NSP3
Q9UQ35	No	T	1527	Serine/arginine repetitive matrix protein 2	SRRM2					15486000	19666000		17576000		Only NSP3
Q9UQ84	No	S	815	Exonuclease 1	EXO1	70457000	75559000	64242000	70086000				#DIV/0!	#DIV/0!	Only CTR
Q9UQN3	No	S	199	Charged multivesicular body protein 2b	CHMP2B	332670000	378690000	258220000	3.23193e+08	55295000	157600000	155120000	1.22672e+08	0.0145968	0.379561
Q9Y217	No	S	561	Myotubularin-related protein 6	MTMR6						11479000	14915000	13197000		Only NSP3
Q9Y2D5	No	S	720	A-kinase anchor protein 2	AKAP2					7490400	5354200		6422300		Only NSP3
Q9UBB9	No	S	59	Tuftelin-interacting protein 11	TFIP11	187560000	167130000	193820000	1.82837e+08		125640000	111220000	118430000	0.0118276	0.647737
Q9Y2F5	No	S	1854	Little elongation complex subunit 1	ICE1					20309000	20710000	18063000	19694000		Only NSP3
Q9Y2J2	No	S	460	Band 4.1-like protein 3	EPB41L3	14023000	13344000	26074000	1.78137e+07	51506000	65964000	72346000	63272000	0.00360162	3.55188
Q9Y2U8	No	S	13	Inner nuclear membrane protein Man1	LEMD3						5771200	8903400	7337300		Only NSP3
Q9Y2W1	No	T	874	Thyroid hormone receptor-associated protein 3	THRAP3	63597000	78703000	84619000	7.56397e+07	39300000	37828000	43000000	4.00427e+07	0.00524825	0.529387
Q9Y2X3	No	S	514	Nucleolar protein 58	NOP58	272480000	221030000	284830000	2.59447e+08	172540000	179400000	141790000	1.64577e+08	0.0139312	0.634337
Q9Y2X7	No	S	592	ARF GTPase-activating protein GIT1	GIT1					21702000	69162000	103960000	6.49413e+07		Only NSP3
Q9Y2X7	No	S	596	ARF GTPase-activating protein GIT1	GIT1					57057000	124470000	54021000	78516000		Only NSP3
Q9Y2X7	No	Y	383	ARF GTPase-activating protein GIT1	GIT1						93065000	83640000	88352500		Only NSP3
Q9Y3E7	No	S	200	Charged multivesicular body protein 3	CHMP3	769910000	791050000	720240000	760400000	248100000		360980000	304540000	0.00279479	0.4005
Q9UHB6	No	S	686	LIM domain and actin-binding protein 1	LIMA1	187070000	148980000	83487000	1.39846e+08	262040000	210720000	251030000	2.41263e+08	0.0407427	1.72521
Q9Y2D8	No	S	293	Afadin- and alpha-actinin-binding protein	SSX2IP	7066400		7373600	7220000				#DIV/0!	#DIV/0!	Only CTR
Q9Y3T9	No	S	673	Nucleolar complex protein 2 homolog	NOC2L	287440000	352650000	235150000	2.91747e+08	157610000	26622000	129170000	1.04467e+08	0.0231801	0.358075
Q9Y3T9	No	S	672	Nucleolar complex protein 2 homolog	NOC2L	287440000	401090000	235150000	3.07893e+08	157610000	68416000	165730000	1.30585e+08	0.0378852	0.424125
Q9Y3T9	No	S	56	Nucleolar complex protein 2 homolog	NOC2L						49344000	14341000	31842500		Only NSP3
Q9Y467	No	S	806	Sal-like protein 2	SALL2					40327000		17402000	28864500		Only NSP3
Q9Y487	No	S	695	V-type proton ATPase 116 kDa subunit a isoform 2	ATP6V0A2		54015000	85045000	69530000	174460000	151310000		162885000	0.0404057	2.34266
Q9Y4B4	No	S	1169	Helicase ARIP4	RAD54L2	91367000	72385000		81876000	34289000	14429000	35508000	2.80753e+07	0.0176216	0.342901
Q9Y4B4	No	S	1172	Helicase ARIP4	RAD54L2	91367000	72385000		81876000	34289000	14429000	35508000	2.80753e+07	0.0176216	0.342901
Q9Y4F5	No	S	1135	Centrosomal protein of 170 kDa protein B	CEP170B	24652000	23013000	22684000	2.34497e+07	32914000		28618000	30766000	0.0262104	1.312
Q9Y4H2	No	S	594	Insulin receptor substrate 2	IRS2						19141000	27675000	23408000		Only NSP3
Q9Y4H2	No	S	365	Insulin receptor substrate 2	IRS2					38452000	34586000		36519000		Only NSP3
Q9Y4U1	No	S	279	Methylmalonic aciduria and homocystinuria type C protein	MMACHC	14429000	11030000	12140000	12533000				#DIV/0!	#DIV/0!	Only CTR
Q9Y520	No	T	2682	Protein PRRC2C	PRRC2C	51292000	18754000	57251000	4.24323e+07				#DIV/0!	#DIV/0!	Only CTR
Q9Y520	No	S	779	Protein PRRC2C	PRRC2C	18769000	15987000		17378000				#DIV/0!	#DIV/0!	Only CTR
Q9Y520	No	T	2673	Protein PRRC2C	PRRC2C					22055000	36946000	27743000	2.89147e+07		Only NSP3
Q9Y5A9	No	S	2	YTH domain-containing family protein 2	YTHDF2	47832000	68516000	32615000	4.96543e+07	5528500	9387100	25549000	13488200	0.0401499	0.271642
Q9Y5J1	No	S	210	U3 small nucleolar RNA-associated protein 18 homolog	UTP18	221900000	160550000	157980000	1.80143e+08	89654000	58127000	100130000	82637000	0.0162009	0.458729
Q9Y618	No	S	956	Nuclear receptor corepressor 2	NCOR2		20416000	20383000	20399500				#DIV/0!	#DIV/0!	Only CTR
Q9Y618	No	S	1479	Nuclear receptor corepressor 2	NCOR2		8621100	3498800	6059950				#DIV/0!	#DIV/0!	Only CTR
Q9Y6A5	No	T	315	Transforming acidic coiled-coil-containing protein 3	TACC3	69623000	40352000	92560000	6.75117e+07				#DIV/0!	#DIV/0!	Only CTR
Q9Y6A5	No	S	177	Transforming acidic coiled-coil-containing protein 3	TACC3						22297000	19201000	20749000		Only NSP3
Q9Y6D5	No	S	218	Brefeldin A-inhibited guanine nucleotide-exchange protein 2	ARFGEF2					105530000	84103000	82071000	90568000		Only NSP3
Q9Y6D9	No	S	428	Mitotic spindle assembly checkpoint protein MAD1	MAD1L1	57622000	53207000		55414500				#DIV/0!	#DIV/0!	Only CTR
Q9Y6G9	No	S	421	Cytoplasmic dynein 1 light intermediate chain 1	DYNC1LI1	69982000	51801000	61493000	61092000	12945000		13355000	13150000	0.0058213	0.215249
Q9Y6G9	No	S	207	Cytoplasmic dynein 1 light intermediate chain 1	DYNC1LI1	139580000	66281000	81824000	95895000	18924000	27621000	30693000	25746000	0.035965	0.268481
Q9Y6I3	No	S	435	Epsin-1	EPN1	23781000		16758000	20269500				#DIV/0!	#DIV/0!	Only CTR
Q9Y6M7	No	S	242	Sodium bicarbonate cotransporter 3	SLC4A7						14645000	13317000	13981000		Only NSP3
Q9Y6Q9	No	S	857	Nuclear receptor coactivator 3	NCOA3					16178000	16243000	16850000	1.64237e+07		Only NSP3
Q9Y6Q9	No	S	214	Nuclear receptor coactivator 3	NCOA3						20054000	14033000	17043500		Only NSP3
Q9Y6X9	No	S	743	MORC family CW-type zinc finger protein 2	MORC2	53909000	69730000	60432000	61357000	156350000	187320000	134810000	1.59493e+08	0.00351238	2.59943
Q9Y6X9	No	S	725	MORC family CW-type zinc finger protein 2	MORC2					27996000	14369000	20447000	2.09373e+07		Only NSP3
Q9Y6X9	No	T	733	MORC family CW-type zinc finger protein 2	MORC2					16591000	14369000	20447000	1.71357e+07		Only NSP3
Q9Y6X9	No	S	615	MORC family CW-type zinc finger protein 2	MORC2					2608600	2664600	4589400	3.28753e+06		Only NSP3
