# Supplementary material for: SARS‐CoV‐2–host proteome interactions for antiviral drug discovery
Source: Mol Syst Biol. 2021 Oct 28;17(11):e10396. doi: 10.15252/msb.202110396 (PMC8552907; doi:10.15252/msb.202110396)
Supplement: Supplementary file 12 — Dataset EV9 [file MSB-17-e10396-s003.xlsx]

## Sheet: Legend
	Dataset EV9. GO term enrichment analysis of prey proteins using DAVID (related to Fig 3).

## Sheet: GO enrichement
Type	Cluster	Term	Count	%	PValue	Genes	List Total	Pop Hits	Pop Total	Fold Enrichment	Bonferroni	Benjamini	FDR
Virus_Host_Interactome	Cluster1	GO:0006396~RNA processing	21	19.0909	6.50685e-07	Q13148, Q16629, Q9NXH9, Q86U42, P55795, Q53F19, Q76FK4, P62829, Q9Y224, Q07666, Q9BYD6, Q02750, Q9UKD2, Q9Y3C6, Q8IWA0, Q9BXP5, Q9UKV3, Q6NZY4, P09651, Q9GZL7, P26368	105	910	16792	3.69055	0.00155068	0.000928984	0.000918857
Virus_Host_Interactome	Cluster1	GO:0006913~nucleocytoplasmic transport	15	13.6364	1.04691e-06	Q16629, Q86U42, P62829, Q07666, Q9Y5L0, Q96P70, O95373, P39687, P23528, Q99497, Q9UIA9, Q9UBU9, P09651, P26368, P09874	105	465	16792	5.15883	0.00249377	0.000928984	0.000918857
Virus_Host_Interactome	Cluster1	GO:0051169~nuclear transport	15	13.6364	1.28061e-06	Q16629, Q86U42, P62829, Q07666, Q9Y5L0, Q96P70, O95373, P39687, P23528, Q99497, Q9UIA9, Q9UBU9, P09651, P26368, P09874	105	473	16792	5.07158	0.00304959	0.000928984	0.000918857
Virus_Host_Interactome	Cluster1	GO:0006457~protein folding	11	10	1.55805e-06	Q9NYU2, P30533, Q9Y3C6, O14967, P23284, Q8NBS9, Q15084, Q96AY3, P50502, Q14696, Q9NYU1	105	229	16792	7.68193	0.00370904	0.000928984	0.000918857
Virus_Host_Interactome	Cluster1	GO:0050657~nucleic acid transport	9	8.18182	1.35943e-05	Q16629, Q86U42, Q53F19, Q9Y224, Q9UIA9, Q07666, Q9UBU9, P09651, P26368	105	176	16792	8.17792	0.0319026	0.00523646	0.00517938
Virus_Host_Interactome	Cluster1	GO:0050658~RNA transport	9	8.18182	1.35943e-05	Q16629, Q86U42, Q53F19, Q9Y224, Q9UIA9, Q07666, Q9UBU9, P09651, P26368	105	176	16792	8.17792	0.0319026	0.00523646	0.00517938
Virus_Host_Interactome	Cluster1	GO:0051236~establishment of RNA localization	9	8.18182	1.53691e-05	Q16629, Q86U42, Q53F19, Q9Y224, Q9UIA9, Q07666, Q9UBU9, P09651, P26368	105	179	16792	8.04086	0.0359918	0.00523646	0.00517938
Virus_Host_Interactome	Cluster2	GO:0071840~cellular component organization or biogenesis	117	48.954	8.28131e-06	P04114, O95831, Q6DKI1, Q15813, O00541, Q9UPN4, O60725, P48729, O60566, Q96AC1, Q9Y2X3, P43034, P09496, P61421, P62913, P27986, P47756, O94906, Q9UQ80, P82912, Q8WUD6, Q9UIQ6, Q15149, Q9NRX1, Q7Z3T8, Q86Y56, P35249, P62244, Q15392, Q9HC07, Q13492, Q9BSJ2, Q16763, Q9UKV5, Q92688, Q29RF7, Q13895, Q13257, Q15836, Q03135, P12235, P62495, Q86UE4, P63220, O60264, Q5XKP0, Q8NEN9, Q93008, P35749, O15031,…	226	6265	16792	1.38758	0.0296461	0.00115747	0.00114473
Virus_Host_Interactome	Cluster2	GO:0051179~localization	113	47.2803	3.10683e-06	P04114, O00308, Q7Z3U7, O00541, Q9UPN4, Q9NRW7, Q8NE01, O60725, P48729, O60566, Q96AC1, Q9Y2X3, P43034, P09496, P61421, P62913, P27986, O94906, P05455, P31689, Q12797, O15131, Q6WKZ4, Q7Z3T8, P62244, Q15392, Q9HC07, Q13492, Q6P4Q7, Q92688, Q08380, Q15836, Q8NEW0, Q03135, P12235, Q96SU4, P63220, Q15043, Q8NFP9, P00167, Q93008, P61326, P11717, O15031, P05556, Q9Y3T9, Q13308, Q9P003, Q86YT6, Q9BXB4,…	226	5872	16792	1.42984	0.0112267	0.000594222	0.000587681
Virus_Host_Interactome	Cluster2	GO:0051234~establishment of localization	102	42.6778	1.08561e-07	P04114, O00308, Q7Z3U7, Q9UPN4, Q9NRW7, Q8NE01, O60725, P48729, Q9Y2X3, P43034, P09496, P61421, P62913, P27986, P31689, Q12797, O15131, Q6WKZ4, Q7Z3T8, P62244, Q9HC07, Q13492, Q6P4Q7, Q92688, Q08380, Q15836, Q8NEW0, Q03135, P12235, Q96SU4, P63220, Q15043, P00167, P61326, P11717, P05556, Q9Y3T9, Q9P003, Q86YT6, Q9BXB4, Q9UKG1, P35222, Q9H2V7, P42677, P82094, O60831, Q92544, O14975, P62269, Q03519,…	226	4790	16792	1.58219	0.000394432	4.17795e-05	4.13197e-05
Virus_Host_Interactome	Cluster2	GO:0006810~transport	100	41.841	1.14968e-07	P04114, O00308, Q7Z3U7, Q9UPN4, Q9NRW7, Q8NE01, O60725, P48729, Q9Y2X3, P43034, P09496, P61421, P62913, P27986, P31689, Q12797, O15131, Q6WKZ4, Q7Z3T8, P62244, Q9HC07, Q13492, Q6P4Q7, Q92688, Q08380, Q15836, Q8NEW0, Q03135, P12235, Q96SU4, P63220, Q15043, P00167, P61326, P11717, P05556, Q9Y3T9, Q9P003, Q86YT6, Q9BXB4, Q9UKG1, P35222, Q9H2V7, P42677, P82094, O60831, Q92544, O14975, P62269, Q03519,…	226	4663	16792	1.59341	0.000417708	4.17795e-05	4.13197e-05
Virus_Host_Interactome	Cluster2	GO:1902578~single-organism localization	78	32.636	6.78761e-06	P04114, O00746, O43592, Q13439, O00308, A0FGR8, Q9BVV7, Q9Y4W6, Q7Z3U7, O00186, Q9UPN4, Q9NRW7, Q8NE01, P35613, O60725, Q96H55, Q8IXI2, P48729, P21964, Q96AC1, O60488, Q9Y2X3, P43034, P61421, P62913, P27986, Q9H0H5, Q12797, P51151, O15131, P19022, P14923, Q6WKZ4, Q96F07, Q15629, P62244, Q9HC07, Q6P4Q7, Q13492, Q99959, O60493, Q9HCU5, Q92887, P05026, Q8NEW0, Q08380, Q15836, P30825, Q9Y6M7, Q03135,…	226	3614	16792	1.60362	0.0243645	0.00102776	0.00101645
Virus_Host_Interactome	Cluster2	GO:0033036~macromolecule localization	77	32.2176	3.24726e-10	P04114, Q92538, O00746, O43592, Q9H9S3, Q13439, O00308, A0FGR8, Q9BVV7, Q9Y4W6, Q7Z3U7, O00186, O00541, Q9UPN4, Q9NRW7, P35613, O75063, O60725, O60566, Q96AC1, O60488, Q9Y2X3, P43034, P09496, P61421, P62913, P27986, O94906, P05455, P31689, Q12797, P51151, O15131, P19022, P14923, Q6WKZ4, Q7Z3T8, Q15629, P13796, P62244, Q15392, Q99959, O60493, Q9HB21, Q9HCU5, Q92887, Q92688, P05026, Q15836, Q03135,…	226	2817	16792	2.03094	1.18005e-06	1.18005e-06	1.16706e-06
Virus_Host_Interactome	Cluster2	GO:0044765~single-organism transport	75	31.3808	6.13089e-06	P04114, O00746, O43592, Q13439, O00308, A0FGR8, Q9BVV7, Q9Y4W6, Q7Z3U7, O00186, Q9UPN4, Q9NRW7, Q8NE01, P35613, O60725, Q96H55, Q8IXI2, P48729, P21964, O60488, Q9Y2X3, P43034, P61421, P62913, P27986, Q9H0H5, Q12797, P51151, O15131, P14923, Q6WKZ4, Q96F07, Q15629, P62244, Q9HC07, Q6P4Q7, Q13492, Q99959, O60493, Q9HCU5, Q92887, P05026, Q8NEW0, Q08380, Q15836, P30825, Q9Y6M7, Q03135, P12235, Q96SU4,…	226	3415	16792	1.63179	0.0220333	0.00097176	0.000961064
Virus_Host_Interactome	Cluster2	GO:0044085~cellular component biogenesis	71	29.7071	2.76212e-07	O95831, O95478, P04114, Q6DKI1, Q53GS9, Q9BVV7, Q9Y4W6, O00186, O00541, P48729, Q99569, Q9BZE4, Q96AC1, Q9Y2X3, Q9H2D6, P43034, P61421, P62913, P27986, Q9UQ80, P47756, O94906, P82912, Q9H0H5, Q15149, Q9NRX1, P19022, P14923, Q86Y56, P13796, Q9Y5J1, P62244, Q13492, Q7Z7H8, Q99959, Q16763, Q9BSJ2, Q9HCU5, Q9UKV5, Q92688, Q8NHH9, Q8IY81, Q13895, P12956, Q15836, Q9P032, Q03135, Q9H583, O43617, Q99942,…	226	2914	16792	1.81035	0.00100325	6.6917e-05	6.61805e-05
Virus_Host_Interactome	Cluster2	GO:0071702~organic substance transport	67	28.0335	2.06068e-07	P04114, Q92538, O00746, O43592, Q9H9S3, Q13439, O00308, A0FGR8, Q9BVV7, Q9Y4W6, Q7Z3U7, O00186, Q9UPN4, Q9NRW7, P35613, O75063, O60725, O60488, Q9Y2X3, P43034, P09496, P61421, P62913, P27986, Q12797, P51151, O15131, P14923, Q6WKZ4, Q7Z3T8, Q15629, P13796, P62244, O60493, Q9HCU5, Q92887, Q92688, P05026, Q15836, P30825, Q9Y6M7, Q03135, P12235, Q96SU4, P63220, Q96C92, P61326, Q9H2J7, P60604, Q9P003,…	226	2657	16792	1.8736	0.000748571	5.76039e-05	5.69699e-05
Virus_Host_Interactome	Cluster2	GO:0008104~protein localization	66	27.6151	2.09477e-08	P04114, Q92538, O43592, Q9H9S3, Q13439, O00308, Q9BVV7, Q9Y4W6, Q7Z3U7, O00186, O00541, Q9UPN4, Q9NRW7, P35613, O75063, O60725, O60566, Q96AC1, Q9Y2X3, P43034, P09496, P61421, P62913, P27986, P05455, P31689, Q12797, P51151, O15131, P19022, P14923, Q6WKZ4, Q7Z3T8, Q15629, P13796, P62244, Q15392, Q99959, O60493, Q9HB21, Q9HCU5, Q92688, P05026, Q15836, Q03135, P12235, P63220, Q8NFP9, Q96C92, P05556,…	226	2448	16792	2.00321	7.61209e-05	1.91302e-05	1.89196e-05
Virus_Host_Interactome	Cluster2	GO:0051641~cellular localization	61	25.523	4.91923e-06	Q92538, O43592, Q13439, Q9BVV7, Q9Y4W6, Q7Z3U7, O00541, Q9UPN4, Q9NRW7, P35613, O75063, O60725, Q96H55, Q8IXI2, O60566, Q96AC1, Q9Y2X3, P43034, P09496, P62913, P27986, P05455, P31689, Q12797, P51151, O15131, P19022, P14923, Q7Z3T8, Q15629, P13796, P62244, Q99959, O60493, Q9HCU5, Q92688, P05026, Q8NHH9, Q15836, Q03135, O43617, P63220, P61326, P05556, Q9Y3T9, P60604, Q9P003, Q9UKG1, P35222, Q8N4H5,…	226	2541	16792	1.78369	0.0177177	0.00085126	0.00084189
Virus_Host_Interactome	Cluster2	GO:0045184~establishment of protein localization	58	24.2678	2.66068e-08	P04114, Q92538, O43592, Q9H9S3, Q13439, O00308, Q9BVV7, Q9Y4W6, Q7Z3U7, O00186, Q9UPN4, Q9NRW7, P35613, O75063, O60725, Q9Y2X3, P43034, P09496, P61421, P62913, P27986, P31689, Q12797, P51151, O15131, P19022, P14923, Q6WKZ4, Q7Z3T8, Q15629, P13796, P62244, Q99959, O60493, Q9HB21, Q9HCU5, Q92688, P05026, Q15836, P12235, P63220, Q96C92, P05556, P60604, Q9P003, Q9UKG1, P35222, Q8N4H5, P42677, Q9NZ52,…	226	2021	16792	2.13234	9.66843e-05	1.91302e-05	1.89196e-05
Virus_Host_Interactome	Cluster2	GO:0051649~establishment of localization in cell	52	21.7573	3.96071e-06	Q92538, O43592, Q13439, Q9BVV7, Q9Y4W6, Q7Z3U7, Q9UPN4, Q9NRW7, P35613, O75063, O60725, Q96H55, Q8IXI2, Q9Y2X3, P43034, P09496, P62913, P27986, Q12797, P51151, O15131, P19022, P14923, Q7Z3T8, Q15629, P13796, P62244, O60493, Q9HCU5, Q92688, P05026, Q8NHH9, Q15836, Q03135, O43617, P63220, P61326, Q9Y3T9, P60604, Q9P003, P35222, Q8N4H5, P42677, Q9NZ52, O14936, Q99653, P40616, Q92544, Q92621, P62269,…	226	2004	16792	1.92797	0.0142902	0.000719661	0.000711739
Virus_Host_Interactome	Cluster2	GO:0015031~protein transport	50	20.9205	2.45574e-06	Q92538, O43592, Q9H9S3, Q13439, O00308, Q9BVV7, Q9Y4W6, Q7Z3U7, O00186, Q9UPN4, Q9NRW7, P35613, O75063, O60725, Q9Y2X3, P43034, P09496, P61421, P62913, P27986, Q12797, P51151, O15131, P14923, Q6WKZ4, Q7Z3T8, Q15629, P13796, P62244, O60493, Q9HCU5, Q92688, P05026, Q15836, P12235, P63220, Q96C92, P60604, Q9P003, P35222, Q8N4H5, P42677, Q9NZ52, O60831, Q99653, Q92544, Q92621, P62269, Q03519, P62820	226	1860	16792	1.99734	0.00888448	0.000524951	0.000519173
Virus_Host_Interactome	Cluster2	GO:0046907~intracellular transport	49	20.5021	6.38234e-08	Q92538, O43592, Q13439, Q9BVV7, Q9Y4W6, Q7Z3U7, Q9UPN4, Q9NRW7, P35613, O75063, O60725, Q96H55, Q8IXI2, Q9Y2X3, P43034, P09496, P62913, P27986, Q12797, P51151, O15131, P14923, Q7Z3T8, Q15629, P13796, P62244, O60493, Q9HCU5, Q92688, P05026, Q8NHH9, Q15836, O43617, P63220, P61326, Q9Y3T9, P60604, Q9P003, P35222, Q8N4H5, P42677, Q9NZ52, Q99653, P40616, Q92544, Q92621, P62269, Q03519, P62820	226	1594	16792	2.28403	0.000231907	2.89918e-05	2.86727e-05
Virus_Host_Interactome	Cluster2	GO:0034613~cellular protein localization	48	20.0837	1.89637e-07	Q92538, O43592, Q13439, Q15836, Q9BVV7, Q9Y4W6, Q9UPN4, O00541, Q03135, Q9NRW7, P35613, O75063, O60725, O60566, Q96AC1, P63220, Q9Y2X3, P09496, P62913, P27986, P05455, P31689, P05556, Q12797, P60604, O15131, P19022, P14923, Q7Z3T8, Q9UKG1, P35222, Q8N4H5, Q15629, P13796, P42677, Q9NZ52, P62244, Q99653, P40616, Q92544, Q92621, Q99959, P29317, P62269, Q03519, Q9HCU5, P05026, Q92688	226	1600	16792	2.22903	0.000688904	5.74285e-05	5.67963e-05
Virus_Host_Interactome	Cluster2	GO:0070727~cellular macromolecule localization	48	20.0837	2.40619e-07	Q92538, O43592, Q13439, Q15836, Q9BVV7, Q9Y4W6, Q9UPN4, O00541, Q03135, Q9NRW7, P35613, O75063, O60725, O60566, Q96AC1, P63220, Q9Y2X3, P09496, P62913, P27986, P05455, P31689, P05556, Q12797, P60604, O15131, P19022, P14923, Q7Z3T8, Q9UKG1, P35222, Q8N4H5, Q15629, P13796, P42677, Q9NZ52, P62244, Q99653, P40616, Q92544, Q92621, Q99959, P29317, P62269, Q03519, Q9HCU5, P05026, Q92688	226	1613	16792	2.21106	0.000874026	6.24577e-05	6.17703e-05
Virus_Host_Interactome	Cluster3	GO:0071840~cellular component organization or biogenesis	93	51.3812	5.57576e-06	O75348, O75821, Q12788, Q96EL3, Q07157, Q9P258, P35579, O95197, A0MZ66, P19404, Q04837, Q8WXW3, Q9H6D7, Q2M389, P61981, Q92973, P62318, P27348, Q9C0C4, P25685, P47755, P46108, Q13242, Q15269, P49454, P35609, Q68CZ6, P50747, P38159, O75251, Q9GZZ1, P36383, Q9BUF5, P18206, P46937, Q9Y2D5, Q92560, Q99871, P46013, Q6P2Q9, Q9BV38, A6NHL2, Q9UNX4, Q14980, Q15276, Q8TCU4, Q3ZCQ8, C9JLW8, P22681, Q12768,…	171	6265	16792	1.4577	0.0158806	0.000485091	0.000469546
Virus_Host_Interactome	Cluster3	GO:0034641~cellular nitrogen compound metabolic process	91	50.2762	0.000111736	O75947, O75821, P29692, O75787, Q12788, Q12904, Q96EL3, P36542, P19532, O60925, P19404, Q04837, Q96RU2, Q9UGU0, Q6Y7W6, Q9UJS0, P62318, Q9NSE4, P27348, Q8WUQ7, P46108, P20674, Q9H2H8, Q13242, P51991, Q15269, P48047, P49454, P78332, P35609, P38159, P51114, O75251, P46937, Q6PJT7, Q8WXA9, P30519, P46013, Q6P2Q9, Q9BV38, P08579, Q9UNX4, Q96T37, Q86W42, P26641, P83916, O75964, P22681, O75643, O75323,…	171	6505	16792	1.37373	0.27444	0.0061691	0.00597141
Virus_Host_Interactome	Cluster3	GO:0016043~cellular component organization	90	49.7238	1.41165e-05	O75348, O75821, Q96EL3, Q07157, Q9P258, P35579, O95197, A0MZ66, P19404, Q04837, Q8WXW3, Q9H6D7, Q2M389, P61981, Q92973, P62318, P27348, Q9C0C4, P25685, P47755, P46108, Q13242, Q15269, P49454, P35609, Q68CZ6, P50747, P38159, O75251, Q9GZZ1, P36383, Q9BUF5, P18206, P46937, Q9Y2D5, Q92560, Q99871, P46013, Q6P2Q9, A6NHL2, Q14980, Q15276, Q8TCU4, Q3ZCQ8, C9JLW8, P22681, Q12768, O15021, O75643, O95613,…	171	6109	16792	1.4467	0.0397185	0.00106654	0.00103236
Virus_Host_Interactome	Cluster3	GO:0006996~organelle organization	61	33.7017	7.61901e-05	O75348, Q96EL3, Q9P258, P35579, O95197, A0MZ66, P19404, Q04837, Q8WXW3, Q9H6D7, Q2M389, P61981, P27348, P47755, P46108, Q15269, P49454, P35609, Q68CZ6, P50747, O75251, Q9GZZ1, Q9BUF5, Q9Y2D5, Q92560, Q99871, P46013, A6NHL2, Q14980, Q8TCU4, Q3ZCQ8, Q12768, O15021, O95613, Q9Y4E1, Q8IXJ6, Q9Y2Z0, O00170, P15153, Q5T5Y3, Q9NR09, Q15042, P63104, O94927, Q969V6, O00217, P51970, Q16777, Q9BT25, Q7Z434,…	171	3753	16792	1.59609	0.196477	0.00475525	0.00460287
Virus_Host_Interactome	Cluster3	GO:0044085~cellular component biogenesis	51	28.1768	6.85729e-05	O75821, Q12788, Q07157, Q9P258, O95197, A0MZ66, P19404, Q8WXW3, Q9H6D7, Q92973, P62318, P25685, P47755, Q13242, Q15269, P49454, P35609, Q68CZ6, P38159, O75251, P36383, P18206, Q99871, Q6P2Q9, Q9BV38, Q9UNX4, Q8TCU4, Q12768, O75643, O95613, Q9Y4E1, P51649, Q8IXJ6, P15153, O14641, Q9BUQ8, Q15042, P63104, O94927, O00217, P51970, Q9BT25, Q9H6R7, P68133, O75794, P34897, Q02790, P16333, Q8TDM6, Q7Z3B4,…	171	2914	16792	1.71865	0.17871	0.00447438	0.004331
Virus_Host_Interactome	Cluster3	GO:0022607~cellular component assembly	48	26.5193	4.00281e-05	Q8TCU4, O75821, Q12768, O75643, O95613, Q9Y4E1, P51649, Q07157, Q9P258, O95197, A0MZ66, P19404, Q8IXJ6, Q8WXW3, Q9H6D7, P15153, O14641, Q92973, Q9BUQ8, Q15042, P62318, P63104, P25685, O94927, P47755, Q13242, O00217, P51970, Q15269, P49454, Q9BT25, P35609, Q9H6R7, Q68CZ6, P68133, O75794, P38159, P34897, O75251, Q02790, P36383, P16333, P18206, Q8TDM6, Q99871, Q7Z3B4, Q6P2Q9, P62308	171	2618	16792	1.80044	0.108565	0.00267258	0.00258693
Virus_Host_Interactome	Cluster3	GO:0051641~cellular localization	46	25.4144	8.6469e-05	O75947, Q86W42, Q3ZCQ8, O75964, Q10567, O95613, Q9Y4E1, Q641Q2, P36542, O60826, Q9UKF6, Q9P258, P35579, O00170, Q8WXW3, P61981, P15153, P24539, P18859, Q9P2D0, O14641, Q92973, Q92598, Q15042, P62318, P27348, P63104, Q15287, Q13242, P48047, P49454, P35609, Q92928, Q7Z434, Q08211, P50148, Q8NBM4, P18206, Q92560, Q92643, Q7Z3B4, Q16543, P62308, P08238, Q14980, P06576	171	2541	16792	1.7777	0.219845	0.00505123	0.00488937
Virus_Host_Interactome	Cluster3	GO:0051649~establishment of localization in cell	39	21.547	8.81803e-05	O75947, Q86W42, Q3ZCQ8, O75964, Q10567, O95613, Q9Y4E1, Q641Q2, P36542, O60826, Q9UKF6, P35579, O00170, Q8WXW3, P61981, P15153, P24539, P18859, Q9P2D0, Q92973, Q15042, P62318, P27348, P63104, Q15287, Q13242, P48047, P49454, Q92928, Q7Z434, P50148, Q8NBM4, Q92560, Q7Z3B4, Q16543, P62308, P08238, Q14980, P06576	171	2004	16792	1.91106	0.223669	0.00505123	0.00488937
Host_Receptor_Interactome	Cluster1	GO:0051179~localization	153	59.5331	4.44601e-20	Q9H0E2, Q14204, P55786, Q96L92, Q16629, Q9Y6W5, Q9H444, Q9H3S7, O75386, Q96L93, Q6ZVM7, P61020, Q7L523, Q7L804, Q9BVA1, Q9UMY4, P09651, Q86WC4, Q9HAV7, Q9BTU6, O95721, P98164, Q9NXC5, Q9UBC2, Q6WKZ4, Q53EZ4, P78537, P22626, Q9BYF1, Q8WX93, Q5T5C0, Q13492, Q16643, Q15036, P46779, Q92688, Q15276, Q9Y5W8, Q969J3, Q9Y5W9, O95219, P48553, Q9H269, O95295, O75367, O00560, Q9Y4E1, Q9Y3C0, P57105, Q99623,…	239	5872	16792	1.83067	1.48097e-16	1.85121e-17	1.79508e-17
Host_Receptor_Interactome	Cluster1	GO:0071840~cellular component organization or biogenesis	146	56.8093	9.16543e-14	Q14204, P55786, Q9BTV5, Q9Y6W5, Q9H444, Q9H3S7, O75386, O43318, Q6ZVM7, P21802, P61020, Q9BVA1, P17152, Q9UMY4, P09651, Q9HAV7, Q9UL63, P07910, O95721, P35527, P55036, P04406, P08727, Q86VP6, Q9NQ55, Q53EZ4, P78537, Q9BYF1, Q8WX93, Q96QZ7, Q13492, Q16643, Q15036, P46779, Q9Y281, Q92688, Q15276, P05787, Q9Y5W9, O95219, P48553, Q9H269, O95295, O75367, O00560, Q9Y4E1, P57105, O00567, Q99623, Q0VGL1,…	239	6265	16792	1.63733	3.05467e-10	1.60685e-11	1.55812e-11
Host_Receptor_Interactome	Cluster1	GO:0016043~cellular component organization	142	55.2529	4.61528e-13	Q14204, P55786, Q9BTV5, Q9Y6W5, Q9H444, Q9H3S7, O75386, O43318, Q6ZVM7, P21802, P61020, Q9BVA1, P17152, Q9UMY4, P09651, Q9HAV7, Q9UL63, P07910, O95721, P35527, P55036, P04406, P08727, Q86VP6, Q9NQ55, Q53EZ4, P78537, Q9BYF1, Q8WX93, Q96QZ7, Q13492, Q16643, Q15036, P46779, Q9Y281, Q92688, Q15276, P05787, Q9Y5W9, O95219, P48553, Q9H269, O95295, O75367, O00560, Q9Y4E1, P57105, Q99623, Q0VGL1, P51809,…	239	6109	16792	1.63314	1.53732e-09	7.68675e-11	7.45368e-11
Host_Receptor_Interactome	Cluster1	GO:0051234~establishment of localization	130	50.5837	3.85438e-17	Q14204, P55786, Q96L92, Q16629, Q9Y6W5, Q9H444, Q9H3S7, Q96L93, Q6ZVM7, P61020, Q7L804, Q9UMY4, P09651, Q86WC4, Q9HAV7, Q9BTU6, O95721, P98164, Q9UBC2, Q6WKZ4, Q53EZ4, P78537, P22626, Q9BYF1, Q5T5C0, Q13492, Q15036, P46779, Q92688, Q15276, Q9Y5W8, Q969J3, Q9Y5W9, O95219, P48553, Q9H269, O95295, O75367, O00560, Q9Y4E1, Q9Y3C0, P57105, Q99623, P51809, O60784, P23528, Q9Y296, Q86SZ2, Q96Q05, P61326,…	239	4790	16792	1.90683	1.28389e-13	1.06991e-14	1.03747e-14
Host_Receptor_Interactome	Cluster1	GO:0006810~transport	127	49.4163	1.0364e-16	Q14204, P55786, Q96L92, Q16629, Q9Y6W5, Q9H444, Q9H3S7, Q96L93, Q6ZVM7, P61020, Q7L804, Q9UMY4, P09651, Q86WC4, Q9HAV7, Q9BTU6, O95721, P98164, Q9UBC2, Q6WKZ4, P78537, P22626, Q9BYF1, Q5T5C0, Q13492, Q15036, P46779, Q92688, Q15276, Q9Y5W8, Q969J3, Q9Y5W9, O95219, P48553, Q9H269, O95295, O00560, Q9Y4E1, Q9Y3C0, P57105, Q99623, P51809, O60784, P23528, Q9Y296, Q86SZ2, Q96Q05, P61326, P18077, Q9BXB5,…	239	4663	16792	1.91356	3.69815e-13	2.65557e-14	2.57505e-14
Host_Receptor_Interactome	Cluster1	GO:0006996~organelle organization	108	42.0233	5.98892e-15	Q14204, P55786, Q9BTV5, Q9Y6W5, Q9H444, O43318, Q6ZVM7, P61020, Q9BVA1, P17152, Q9UMY4, P09651, Q9HAV7, Q9UL63, P07910, O95721, P35527, P04406, P08727, Q9NQ55, Q53EZ4, P78537, Q8WX93, Q13492, Q16643, P46779, Q9Y281, Q92688, P05787, Q9Y5W9, O95219, P48553, Q9H269, O95295, O75367, O00560, Q9Y4E1, P57105, Q99623, P51809, P23528, Q9Y296, Q14194, Q86SZ2, Q96Q05, P35908, P40818, O75116, Q9UNM6, P56945,…	239	3753	16792	2.02185	1.997e-11	1.24682e-12	1.20901e-12
Host_Receptor_Interactome	Cluster1	GO:0033036~macromolecule localization	106	41.2451	1.72296e-23	Q9H0E2, P55786, Q96L92, Q16629, Q9H444, Q9H3S7, O75386, Q6ZVM7, P61020, Q7L523, Q7L804, Q9UMY4, P09651, Q9HAV7, O95721, P98164, Q9NXC5, Q6WKZ4, Q53EZ4, P22626, Q5T5C0, Q16643, Q15036, P46779, Q92688, Q15276, Q9Y5W8, Q9Y5W9, O95219, Q9H269, O95295, O75367, O00560, Q9Y4E1, Q9Y3C0, P57105, Q99623, Q0VGL1, P51809, O60784, P23528, P61326, P49757, O75116, P18077, Q9BXB5, Q9BXB4, Q8N1F8, Q9UHA4, Q9Y3D7,…	239	2817	16792	2.64377	5.73917e-20	1.43479e-20	1.39129e-20
Host_Receptor_Interactome	Cluster1	GO:0051641~cellular localization	102	39.6887	1.43745e-24	Q9H0E2, Q14204, P55786, Q96L92, Q16629, Q9H444, Q9H3S7, O75386, Q96L93, Q6ZVM7, Q7L523, Q7L804, Q9UMY4, P09651, Q9HAV7, O95721, Q9NXC5, Q53EZ4, P78537, P22626, Q16643, Q15036, P46779, Q92688, Q9Y5W8, Q969J3, Q9Y5W9, O95219, P48553, Q9H269, O95295, O75367, O00560, Q9Y4E1, P57105, Q99623, Q0VGL1, P51809, O60784, P23528, Q9Y296, Q86SZ2, Q96Q05, P61326, P49757, O75116, P18077, Q9UHA4, Q9Y3D7, P62266,…	239	2541	16792	2.82033	4.78814e-21	4.78814e-21	4.64296e-21
Host_Receptor_Interactome	Cluster1	GO:0008104~protein localization	99	38.5214	6.20791e-24	Q9H0E2, P55786, Q96L92, Q9H444, Q9H3S7, O75386, Q6ZVM7, P61020, Q7L523, Q7L804, Q9UMY4, Q9HAV7, O95721, P98164, Q9NXC5, Q6WKZ4, Q53EZ4, Q5T5C0, Q16643, Q15036, P46779, Q92688, Q15276, Q9Y5W8, Q9Y5W9, O95219, Q9H269, O95295, O75367, O00560, Q9Y4E1, Q9Y3C0, P57105, Q99623, Q0VGL1, P51809, O60784, P23528, P49757, O75116, P18077, Q8N1F8, Q9UHA4, Q9Y3D7, P62266, O60831, P57088, Q96T51, Q92544, Q10567,…	239	2448	16792	2.84137	2.06785e-20	6.89285e-21	6.68385e-21
Host_Receptor_Interactome	Cluster1	GO:0071702~organic substance transport	88	34.2412	3.61566e-15	P55786, Q96L92, Q16629, P52594, Q10567, Q9Y3E0, O00186, Q5R372, Q9H444, P36543, Q9H6U6, Q9H3S7, Q641Q2, Q99570, P38606, Q9H1K0, Q6ZVM7, P61020, Q2M389, Q7L804, Q02818, Q9UMY4, P98082, P09651, Q9HAV7, O14745, O95721, Q13445, Q9BT88, P98164, Q9BV40, Q92928, Q6WKZ4, Q9BYF1, P22626, Q5T5C0, Q96QF0, Q8TEA7, P05783, Q15036, P46779, Q92688, Q15276, Q9UNX3, P61927, Q9Y5W8, Q9Y5W9, O95219, Q12768, Q9H269,…	239	2657	16792	2.327	1.22039e-11	8.02918e-13	7.78573e-13
Host_Receptor_Interactome	Cluster1	GO:0051649~establishment of localization in cell	83	32.2957	4.30888e-20	Q14204, P55786, Q96L92, Q16629, P52594, Q10567, Q5R372, Q9H444, Q9H6U6, Q9H3S7, Q641Q2, Q99570, Q9H1K0, Q96L93, Q6ZVM7, Q7L804, Q02818, Q9UMY4, P98082, P09651, Q9NQA3, Q9HAV7, O14745, O95721, Q9BT88, Q8IUR0, Q9BV40, Q12756, Q92928, Q9BQS8, Q53EZ4, P78537, Q9Y5R8, P22626, Q96QF0, Q8TEA7, Q15075, Q15036, P46779, Q92688, Q9UNX3, P61927, Q8NHH9, Q9Y5W8, Q969J3, Q9Y5W9, O95219, P48553, P54792, Q9H269,…	239	2004	16792	2.90995	1.43529e-16	1.85121e-17	1.79508e-17
Host_Receptor_Interactome	Cluster1	GO:0045184~establishment of protein localization	82	31.9066	2.87067e-19	P55786, Q96L92, Q10567, Q9Y3E0, O00186, Q5R372, Q9H444, P36543, Q9H6U6, Q9H3S7, Q641Q2, Q99570, P38606, Q9H1K0, Q6ZVM7, P61020, Q2M389, Q7L804, Q02818, Q9UMY4, P98082, Q9HAV7, O14745, O95721, Q13445, Q9BT88, P98164, Q9BV40, Q92928, Q6WKZ4, Q53EZ4, Q5T5C0, Q96QF0, Q8TEA7, P05783, Q15036, P46779, Q92688, Q15276, Q9UNX3, P61927, Q9Y5W8, Q9Y5W9, O95219, Q12768, Q9H269, O95295, O75367, O00560, Q9Y4E1,…	239	2021	16792	2.8507	9.56219e-16	1.06247e-16	1.03025e-16
Host_Receptor_Interactome	Cluster1	GO:0044085~cellular component biogenesis	78	30.3502	1.09708e-08	P07305, Q14204, Q9H0A0, P52594, Q9Y6W5, O00186, Q9H444, Q9H6U6, O00592, Q9NQA3, Q01968, O14745, O95721, Q9BT88, Q8IUR0, P55036, P60709, P08727, Q86VP6, Q9NQ55, Q12913, P38159, O60814, O76021, Q9Y5R8, Q9BYF1, Q96QZ7, Q96QF0, Q13492, P46779, Q9Y281, Q92688, Q9UNX3, P05787, P61927, Q8NHH9, Q12768, P48553, Q9Y485, P54792, Q9H269, O75367, O00560, Q9Y4E1, O75683, Q9UQN3, O43617, O00567, P51809, Q9Y5K8,…	239	2914	16792	1.88066	3.65431e-05	1.58886e-06	1.54068e-06
Host_Receptor_Interactome	Cluster1	GO:0016192~vesicle-mediated transport	77	29.9611	3.90103e-24	Q14204, Q96L92, Q9Y6W5, Q10567, Q9Y3E0, O00186, Q5R372, Q9H444, Q9H6U6, Q9H3S7, Q641Q2, Q9H1K0, Q96L93, P61020, Q7Z392, Q7L804, Q9UMY4, P98082, Q9NQA3, P46108, Q9BTU6, O95721, Q9BT88, Q8IUR0, P98164, Q9BV40, P60709, Q92928, Q9UBC2, Q6WKZ4, Q96F07, P78537, Q9Y5R8, Q5T5C0, Q96QF0, Q13492, Q8TEA7, Q15075, Q15036, Q15276, Q8NHH9, Q9Y5W9, O95219, P48553, Q9H269, O95295, O00560, Q9Y4E1, Q9UQN3, P57105,…	239	1494	16792	3.62113	1.29943e-20	6.49716e-21	6.30016e-21
Host_Receptor_Interactome	Cluster1	GO:0046907~intracellular transport	77	29.9611	2.08697e-22	Q14204, P55786, Q96L92, Q16629, P52594, Q10567, Q5R372, Q9H444, Q9H6U6, Q9H3S7, Q641Q2, Q99570, Q9H1K0, Q96L93, Q6ZVM7, Q02818, Q9UMY4, P98082, P09651, Q9NQA3, Q9HAV7, O14745, Q8IUR0, Q9BV40, Q12756, Q92928, Q9BQS8, P78537, Q9Y5R8, P22626, Q96QF0, Q8TEA7, Q15075, Q15036, P46779, Q92688, Q9UNX3, P61927, Q8NHH9, Q9Y5W8, Q969J3, Q9Y5W9, O95219, P48553, Q9H269, O95295, O00560, Q9Y4E1, Q9UQN3, P57105,…	239	1594	16792	3.39396	6.95171e-19	1.39034e-19	1.34818e-19
Host_Receptor_Interactome	Cluster1	GO:0015031~protein transport	76	29.572	7.33154e-18	P55786, Q96L92, Q10567, Q9Y3E0, O00186, Q5R372, Q9H444, P36543, Q9H6U6, Q9H3S7, Q641Q2, Q99570, P38606, Q9H1K0, Q6ZVM7, P61020, Q2M389, Q7L804, Q02818, Q9UMY4, P98082, Q9HAV7, O14745, O95721, Q13445, Q9BT88, Q9BV40, Q92928, Q6WKZ4, Q5T5C0, Q96QF0, Q8TEA7, P05783, Q15036, P46779, Q92688, Q15276, Q9UNX3, P61927, Q9Y5W8, Q9Y5W9, O95219, Q12768, Q9H269, O95295, O00560, Q9Y4E1, Q9Y3C0, Q9UQN3, P57105,…	239	1860	16792	2.87081	2.44214e-14	2.22012e-15	2.15281e-15
Host_Receptor_Interactome	Cluster1	GO:0022607~cellular component assembly	68	26.4591	5.07929e-07	P07305, Q14204, P52594, Q9Y6W5, O00186, Q9H444, Q9H6U6, O00592, Q9NQA3, Q01968, O14745, O95721, Q9BT88, Q8IUR0, P55036, P60709, P08727, Q86VP6, Q9NQ55, Q12913, P38159, O60814, Q9Y5R8, Q9BYF1, Q96QZ7, Q96QF0, Q13492, Q9Y281, Q92688, P05787, Q8NHH9, Q12768, P48553, Q9Y485, P54792, Q9H269, O75367, O00560, Q9Y4E1, Q9UQN3, O43617, P51809, Q9Y5K8, P68431, Q15363, Q9Y296, Q86SZ2, P26038, Q96Q05, Q9NQC7,…	239	2618	16792	1.82492	0.00169048	4.97621e-05	4.82533e-05
Host_Receptor_Interactome	Cluster1	GO:0034613~cellular protein localization	65	25.2918	8.19242e-15	Q9H0E2, P55786, Q96L92, Q10567, Q5R372, Q9H444, Q9H6U6, O75386, Q99570, Q6ZVM7, Q7L523, Q02818, P98082, Q9HAV7, O14745, Q9BT88, Q9BV40, Q9NXC5, Q96QF0, Q8TEA7, Q16643, P05783, Q15036, P46779, Q92688, Q9UNX3, P61927, Q9Y5W8, Q9Y5W9, P54792, Q9H269, O95295, O75367, O00560, P57105, Q0VGL1, P51809, Q99623, Q9Y5K8, O60784, P23528, Q15363, P26038, Q9NQC7, P49757, O94855, Q9HB90, Q9BX66, O75116, Q6IAA8,…	239	1600	16792	2.85429	2.73663e-11	1.60523e-12	1.55656e-12
Host_Receptor_Interactome	Cluster1	GO:0070727~cellular macromolecule localization	65	25.2918	1.20505e-14	Q9H0E2, P55786, Q96L92, Q10567, Q5R372, Q9H444, Q9H6U6, O75386, Q99570, Q6ZVM7, Q7L523, Q02818, P98082, Q9HAV7, O14745, Q9BT88, Q9BV40, Q9NXC5, Q96QF0, Q8TEA7, Q16643, P05783, Q15036, P46779, Q92688, Q9UNX3, P61927, Q9Y5W8, Q9Y5W9, P54792, Q9H269, O95295, O75367, O00560, P57105, Q0VGL1, P51809, Q99623, Q9Y5K8, O60784, P23528, Q15363, P26038, Q9NQC7, P49757, O94855, Q9HB90, Q9BX66, O75116, Q6IAA8,…	239	1613	16792	2.83128	4.03099e-11	2.23e-12	2.16239e-12
Host_Receptor_Interactome	Cluster1	GO:0051128~regulation of cellular component organization	63	24.5136	3.75125e-07	P55786, Q9H0A0, Q9Y6W5, Q5R372, Q9H444, Q9H6U6, Q9H3S7, Q9H1K0, Q6ZVM7, P61020, O00592, Q9UMY4, P98082, P09651, Q9NQA3, P46108, O14745, Q9UL63, P07910, Q9BT88, Q9BV40, Q9BQS8, Q86VP6, Q96J02, Q12913, Q9BYF1, Q8IWE5, Q13492, Q8TEA7, Q16643, Q15036, P46779, Q9Y281, P54792, Q9H269, O95295, O75367, O00560, Q9Y4E1, Q9UQN3, P57105, P51809, Q99623, P23528, Q14194, P26038, Q9NQC7, P49757, Q13501, Q86VR2,…	239	2323	16792	1.90544	0.00124876	3.90482e-05	3.78642e-05
