# Supplementary material for: SARS‐CoV‐2–host proteome interactions for antiviral drug discovery
Source: Mol Syst Biol. 2021 Oct 28;17(11):e10396. doi: 10.15252/msb.202110396 (PMC8552907; doi:10.15252/msb.202110396)
Supplement: Supplementary file 13 — Dataset EV10 [file MSB-17-e10396-s016.xlsx]

## Sheet: Legend
	Dataset EV10. KEGG pathways enrichment analysis of viral interactors and hub proteins. The top enriched terms are highlighted (related to Fig 4).

## Sheet: KEGG_Pathway_Enrichment
	Category	Term	Count	%	PValue	Genes	List Total	Pop Hits	Pop Total	Fold Enrichment	Bonferroni	Benjamini	FDR
	KEGG_PATHWAY(Virus-Host Interactome)	hsa04141:Protein processing in endoplasmic reticulum	63	4.79452	1.12734e-21	Q9UGP8, P07900, Q9H9S3, O95757, P13667, Q12907, P39656, Q9NXW2, P14314, Q9NYU1, Q9NYU2, Q9UBS4, O60884, Q96DZ1, P27824, P55072, P25685, Q9BZQ6, P07237, P31689, Q07065, O95487, Q14697, P04843, P49257, P04844, Q13724, Q9NR31, Q8TCJ2, Q15629, Q9Y4L1, O95486, P11021, P43307, P30040, Q9HCU5, Q9UKV5, P27797, P46977, Q96IV0, Q15437, Q15436, Q13217, P30101, Q99942, Q9UHD9, Q15084, Q92598, O95816, P05198,…	678	169	6879	3.78224	2.96491e-19	2.96491e-19	2.64925e-19
	KEGG_PATHWAY(Virus-Host Interactome)	hsa03040:Spliceosome	46	3.50076	1.93944e-14	P0DN76, P52298, Q16629, Q7RTV0, Q53GS9, O75643, P52272, Q86V81, O75400, Q13838, P14678, Q96FV9, Q9Y3C6, Q9BUQ8, P09012, P62318, P09651, Q13243, P62995, P61326, O94906, P08621, Q13242, Q13247, P07910, P38919, P51991, O43143, Q09161, Q8NAV1, Q96J01, O43447, O75494, P34931, P38159, Q8NI27, Q07955, O43290, Q9UKV3, Q6P2Q9, P62308, P26368, P61978, Q13595, P08579, Q14562	678	133	6879	3.50915	5.1098e-12	2.55037e-12	2.27885e-12
	KEGG_PATHWAY(Virus-Host Interactome)	hsa05012:Parkinson's disease	47	3.57686	6.21151e-14	P30049, O75947, P56556, O75306, O75489, P45880, O00483, P12236, O43678, P14854, P36542, O95299, Q9P0J0, P12235, P19404, P25705, P24539, P18859, P31040, P22695, Q16795, P00403, P22314, P20674, O00217, P09936, P10606, P51970, P60604, P14927, P48047, P28331, Q9Y277, Q9UI09, P14406, O95182, Q16718, O75251, P21912, P17612, Q99497, P05141, P49821, P42574, P08754, P21796, P06576	678	142	6879	3.35819	1.63222e-11	5.44542e-12	4.86568e-12
	KEGG_PATHWAY(Virus-Host Interactome)	hsa00190:Oxidative phosphorylation	42	3.19635	9.26439e-12	P30049, O75947, P56556, O75306, Q7KZN9, O75964, O75348, Q16864, P56134, O75489, O00483, O43678, P14854, P36542, O95299, Q9P0J0, P19404, P25705, P24539, P18859, Q15181, P31040, P56385, P22695, Q16795, P00403, P61421, P20674, O00217, P10606, P51970, P14927, P48047, P28331, Q9UI09, P14406, O95182, Q16718, O75251, P21912, P49821, P06576	678	133	6879	3.20401	2.43653e-09	6.09133e-10	5.44283e-10
	KEGG_PATHWAY(Virus-Host Interactome)	hsa05016:Huntington's disease	52	3.95738	1.43673e-11	P30049, O75947, P56556, O75306, P53680, P04637, O43678, P36542, Q9P0J0, P19404, Q9UJW0, P22695, Q16795, P09496, P20674, P10606, P48047, P14927, P28331, Q9Y277, Q9UI09, P14406, Q16718, O75251, P50148, P63010, P05141, Q96CW1, P42574, O75489, P45880, P12236, O00483, P14854, O95299, P12235, Q00059, P25705, P24539, P18859, Q00610, P31040, P00403, O00217, O94973, P51970, O95182, O95782, P21912, P49821,…	678	192	6879	2.74788	3.7786e-09	7.55721e-10	6.75264e-10
	KEGG_PATHWAY(Virus-Host Interactome)	hsa04144:Endocytosis	59	4.49011	4.40073e-11	Q92538, Q9NP61, P53680, P04439, Q641Q2, Q9NRW7, P51148, P51149, Q2M389, O15511, P61026, Q8WUM4, P09496, P61586, Q96QK1, P47755, P47756, O95405, Q6WKZ4, Q7Z3T8, P59998, P10321, Q8WU79, P63010, Q96CW1, O60493, Q15276, P22681, O15144, Q12768, O15145, O75886, O15143, Q9BPX5, Q9Y4E1, Q03135, O60749, O00401, P20338, P84085, Q9UNH7, P62491, Q00610, Q15286, P61204, P61006, O14964, P02786, P60953, P11717,…	678	241	6879	2.48388	1.15739e-08	1.92898e-09	1.72362e-09
	KEGG_PATHWAY(Virus-Host Interactome)	hsa05010:Alzheimer's disease	45	3.42466	6.24279e-10	P30049, O75947, P56556, O75306, P10636, O75489, O00483, O43678, P16615, P14854, P36542, O95299, Q9P0J0, P19404, P25705, P24539, P18859, P31040, Q14571, P22695, Q16795, P00403, Q14573, P20674, O00217, P10606, P51970, P14927, P48047, P28331, Q9UI09, P0DP24, P04406, P14406, O95182, Q16718, O75251, P50148, P21912, P49821, P49841, P42574, P05067, Q99714, P06576	678	168	6879	2.71768	1.64185e-07	2.3455e-08	2.09579e-08
	KEGG_PATHWAY(Virus-Host Interactome)	hsa05130:Pathogenic Escherichia coli infection	21	1.59817	2.25993e-08	P05556, Q13885, Q92747, O15144, O15145, P60709, O15143, Q9BPX5, P35222, P59998, O43639, O00401, P15311, Q9BUF5, P16333, Q9BVA1, O15511, P04350, P61586, A6NHL2, P60953	678	51	6879	4.17777	5.94361e-06	7.42953e-07	6.63855e-07
	KEGG_PATHWAY(Virus-Host Interactome)	hsa03013:RNA transport	42	3.19635	4.63412e-08	Q86W42, P52298, O43592, O75821, Q86V81, Q8TEM1, Q06787, Q13838, O00422, P78406, Q96FV9, Q9BQ52, Q9UBU9, P05198, Q9NRG9, Q8NFH5, P61326, Q15287, P38919, Q9HAV4, Q13769, Q09161, O14980, Q96J01, Q8N1F7, O75694, Q96F07, P41091, P51114, Q96DU9, P51116, Q05639, Q8NI27, O60573, Q9UKV3, Q7Z3B4, Q92621, Q9BVL2, P20042, Q92900, O15504, P60842	678	172	6879	2.47752	1.21877e-05	1.35419e-06	1.21002e-06
	KEGG_PATHWAY(Virus-Host Interactome)	hsa01130:Biosynthesis of antibiotics	48	3.65297	5.35217e-08	P06733, O43175, O00746, P08559, P14618, O15067, O75844, P10515, P40926, Q06203, P51648, P50213, O43837, Q96C36, Q9P2R7, O60725, P21108, Q02218, P60891, P04181, P07195, P31040, Q16850, P11908, P24752, P48449, P06744, P36957, P53597, P40939, P53396, P04406, P52209, P19367, P11177, Q9Y617, P34897, P21912, P17858, P00338, P30084, P22102, P04075, P55084, Q01813, Q13232, P09622, Q99714	678	212	6879	2.29721	1.40761e-05	1.40762e-06	1.25776e-06
	KEGG_PATHWAY(Virus-Host Interactome)	hsa01200:Carbon metabolism	32	2.43531	7.10749e-08	P06733, O43175, P08559, P14618, P10515, P40926, P50213, O43837, Q9P2R7, P21108, Q02218, P60891, P31040, P00367, P11908, P24752, P06744, P36957, P53597, P40939, P04406, P52209, P19367, P11177, Q9Y617, P34897, P21912, P17858, P30084, P04075, Q01813, P09622	678	113	6879	2.87321	1.86925e-05	1.69934e-06	1.51842e-06
	KEGG_PATHWAY(Virus-Host Interactome)	hsa00020:Citrate cycle (TCA cycle)	14	1.06545	1.77985e-06	P53597, P08559, P36957, P53396, P10515, P40926, P11177, P50213, O43837, Q9P2R7, P21912, Q02218, P31040, P09622	678	30	6879	4.73481	0.000467992	3.90084e-05	3.48554e-05
	KEGG_PATHWAY(Virus-Host Interactome)	hsa05100:Bacterial invasion of epithelial cells	23	1.75038	3.45909e-06	P05556, Q92747, P22681, O15144, O15145, P60709, O15143, Q9BPX5, Q03135, P35222, P59998, O00401, P18206, P46109, P35221, Q00610, O15511, Q14141, P09496, P61586, P27986, P60953, P46108	678	78	6879	2.99177	0.000909328	6.998e-05	6.25297e-05
	KEGG_PATHWAY (Intersection hub proteins)	hsa04141:Protein processing in endoplasmic reticulum	48	6.92641	1.7976e-22	Q96IV0, Q15437, Q15436, Q13217, P13667, P39656, Q9NXW2, P14314, P30101, Q9NYU1, Q99942, Q9NYU2, Q15084, Q9UBS4, O60884, Q96DZ1, O95816, P05198, P27824, Q9BZQ6, P07237, P31689, P61619, P51572, Q07065, O95487, Q14697, P60604, P04843, P49257, P04844, Q13724, P14625, Q9NR31, Q8TCJ2, Q9Y4L1, O95486, Q9UNE7, P11021, P43307, Q8NBS9, P30040, O94979, P08238, Q9HCU5, Q9P2E9, P27797, P46977	362	169	6879	5.39723	4.24234e-20	4.24234e-20	3.9008e-20
	KEGG_PATHWAY (Intersection hub proteins)	hsa04144:Endocytosis	47	6.78211	5.84136e-15	O15144, Q12768, Q9NP61, O15145, P53680, P04439, O75886, Q9Y4E1, Q641Q2, Q9NRW7, P51148, O60749, P51149, P20338, P84085, Q9UNH7, Q2M389, P62491, Q00610, Q15286, P61006, P61026, Q8WUM4, P09496, P61586, O14964, P02786, P60953, P47755, P11717, O94973, Q92747, P40818, O95405, Q6WKZ4, Q7Z3T8, O95782, P59998, Q8N6H7, P10321, Q8WU79, Q9BXF6, P63010, Q96CW1, O60493, Q92783, Q15276	362	241	6879	3.70593	1.38867e-12	6.8928e-13	6.33787e-13
	KEGG_PATHWAY (Intersection hub proteins)	hsa05016:Huntington's disease	38	5.48341	2.39437e-12	P30049, O75947, P56556, P53680, O75489, P04637, P45880, O00483, P12236, O43678, P36542, O95299, P12235, Q00059, P18859, Q9UJW0, P31040, Q00610, P22695, Q16795, P00403, P09496, O94973, P10606, P14927, P48047, P28331, Q9Y277, Q9UI09, O95182, Q16718, O95782, O75251, P50148, P63010, P05141, Q96CW1, P21796	362	192	6879	3.76096	5.65083e-10	1.88357e-10	1.73193e-10
	KEGG_PATHWAY (Intersection hub proteins)	hsa05012:Parkinson's disease	31	4.4733	2.87986e-11	P30049, O75947, P56556, O75489, P45880, O00483, P12236, O43678, P36542, O95299, P12235, P18859, P31040, P22695, Q16795, P00403, P09936, P10606, P60604, P14927, P48047, P28331, Q9Y277, Q9UI09, O95182, Q16718, O75251, Q99497, P05141, P08754, P21796	362	142	6879	4.14849	6.79648e-09	1.69912e-09	1.56233e-09
	KEGG_PATHWAY (Intersection hub proteins)	hsa00190:Oxidative phosphorylation	25	3.6075	7.64e-08	P30049, O75947, P56556, Q7KZN9, Q16864, O75489, O00483, O43678, P36542, O95299, P18859, Q15181, P31040, P56385, P22695, Q16795, P00403, P10606, P14927, P48047, P28331, Q9UI09, O95182, Q16718, O75251	362	133	6879	3.57195	1.80302e-05	3.60608e-06	3.31576e-06
	KEGG_PATHWAY (Intersection hub proteins)	hsa05010:Alzheimer's disease	27	3.8961	5.24321e-07	P30049, O75947, P56556, O75489, O00483, O43678, P16615, P36542, O95299, P18859, P31040, P22695, Q16795, P00403, Q14573, P10606, P14927, P48047, P28331, Q9UI09, P0DP24, P04406, O95182, Q16718, O75251, P50148, P05067	362	168	6879	3.05402	0.000123732	2.06233e-05	1.89629e-05
	KEGG_PATHWAY (Intersection hub proteins)	hsa04961:Endocrine and other factor-regulated calcium reabsorption	13	1.8759	2.16711e-06	O94973, P53680, P63092, O95782, P50148, P62491, P63010, P54709, Q00610, Q96CW1, P09496, P05023, P05026	362	45	6879	5.48969	0.000511308	7.30626e-05	6.71805e-05
	KEGG_PATHWAY (Intersection hub proteins)	hsa05100:Bacterial invasion of epithelial cells	14	2.0202	0.000181655	P05556, Q92747, O15144, O15145, P60709, P59998, P46109, P35221, Q00610, P09496, P61586, P27986, P60953, P46108	362	78	6879	3.41075	0.0419684	0.00535883	0.0049274
	KEGG_PATHWAY (Intersection hub proteins)	hsa05130:Pathogenic Escherichia coli infection	11	1.5873	0.00025881	P05556, Q9BUF5, Q92747, O15144, P60709, O15145, Q9BVA1, P61586, O43639, P59998, P60953	362	51	6879	4.09864	0.0592587	0.00678657	0.0062402
	KEGG_PATHWAY (Intersection hub proteins)	hsa03013:RNA transport	21	3.0303	0.000637141	Q9HAV4, O43592, Q8TEM1, Q13838, Q06787, Q96F07, Q8N1F7, O00422, P41091, P78406, P51114, Q9BQ52, P51116, Q8NI27, Q9UKV3, Q92621, P05198, Q9NRG9, Q8NFH5, P61326, P60842	362	172	6879	2.3201	0.139648	0.0150365	0.013826
