# Supplementary material for: SARS‐CoV‐2–host proteome interactions for antiviral drug discovery
Source: Mol Syst Biol. 2021 Oct 28;17(11):e10396. doi: 10.15252/msb.202110396 (PMC8552907; doi:10.15252/msb.202110396)
Supplement: Supplementary file 14 — Dataset EV11 [file MSB-17-e10396-s017.xlsx]

## Sheet: Legend
	Dataset EV11. Compiled list of all 4477 proteins with adjusted frequency.

## Sheet: Adjusted Frequency
Preys (Uniprot ID)	Frequency of preys (6 datasets of Virus-Host interactome)	Dataset_Occurance	Adjust Frequency	Hypothetical hub protein	Adjusted Frequency
Q01813	42	4	28	Yes	28
P04844	41	4	27.3333	Yes	27.3333
P13667	39	4	26	Yes	26
P30101	29	5	24.1667	Yes	24.1667
P39656	34	4	22.6667	Yes	22.6667
P57088	34	4	22.6667	Yes	22.6667
O94905	33	4	22	Yes	22
P27824	32	4	21.3333	Yes	21.3333
P04843	40	3	20	Yes	20
P14625	29	4	19.3333	Yes	19.3333
O00264	37	3	18.5	Yes	18.5
Q00610	37	3	18.5	Yes	18.5
P46977	27	4	18	Yes	18
P62820	18	6	18	Yes	18
Q14697	27	4	18	Yes	18
Q96CW1	27	4	18	Yes	18
P14314	21	5	17.5	Yes	17.5
Q15758	35	3	17.5	Yes	17.5
Q07065	26	4	17.3333	Yes	17.3333
Q13838	34	3	17	Yes	17
O95573	25	4	16.6667	Yes	16.6667
O43795	32	3	16	Yes	16
P07947	24	4	16	Yes	16
P51116	24	4	16	Yes	16
P13804	19	5	15.8333	Yes	15.8333
O00159	31	3	15.5	Yes	15.5
P18085	31	3	15.5	Yes	15.5
Q96S66	18	5	15	Yes	15
P61019	22	4	14.6667	Yes	14.6667
P61026	22	4	14.6667	Yes	14.6667
Q96AG4	22	4	14.6667	Yes	14.6667
Q9HD45	22	4	14.6667	Yes	14.6667
P04181	17	5	14.1667	Yes	14.1667
P05023	28	3	14	Yes	14
P31040	28	3	14	Yes	14
P31948	21	4	14	Yes	14
P36776	21	4	14	Yes	14
P61006	21	4	14	Yes	14
P61586	21	4	14	Yes	14
P78527	21	4	14	Yes	14
Q15046	21	4	14	Yes	14
Q53GQ0	21	4	14	Yes	14
P20700	27	3	13.5	Yes	13.5
P45880	27	3	13.5	Yes	13.5
Q9Y277	27	3	13.5	Yes	13.5
O95299	16	5	13.3333	Yes	13.3333
Q9Y4L1	16	5	13.3333	Yes	13.3333
P16615	26	3	13	Yes	13
Q9NZ01	26	3	13	Yes	13
A1L0T0	19	4	12.6667	Yes	12.6667
P28331	19	4	12.6667	Yes	12.6667
P49257	19	4	12.6667	Yes	12.6667
P51149	19	4	12.6667	Yes	12.6667
P61106	19	4	12.6667	Yes	12.6667
Q9UL25	19	4	12.6667	Yes	12.6667
O95292	25	3	12.5	Yes	12.5
P02786	25	3	12.5	Yes	12.5
Q16891	25	3	12.5	Yes	12.5
O75976	18	4	12	Yes	12
P27708	24	3	12	Yes	12
P30049	18	4	12	Yes	12
P51148	18	4	12	Yes	12
Q16795	18	4	12	Yes	12
Q8NFH5	18	4	12	Yes	12
Q9Y5B9	24	3	12	Yes	12
P78406	14	5	11.6667	Yes	11.6667
Q8IV08	14	5	11.6667	Yes	11.6667
P07237	23	3	11.5	Yes	11.5
P50454	23	3	11.5	Yes	11.5
Q15436	23	3	11.5	Yes	11.5
Q9P0L0	23	3	11.5	Yes	11.5
P23634	17	4	11.3333	Yes	11.3333
Q08378	17	4	11.3333	Yes	11.3333
Q15084	17	4	11.3333	Yes	11.3333
O75396	22	3	11	Yes	11
P18031	22	3	11	Yes	11
P50402	22	3	11	Yes	11
Q9BYJ9	22	3	11	Yes	11
Q9H0U4	22	3	11	Yes	11
O15260	16	4	10.6667	Yes	10.6667
P08240	16	4	10.6667	Yes	10.6667
P09936	16	4	10.6667	Yes	10.6667
Q99805	16	4	10.6667	Yes	10.6667
P35580	21	3	10.5	Yes	10.5
P40939	21	3	10.5	Yes	10.5
P60953	21	3	10.5	Yes	10.5
Q9UBM7	21	3	10.5	Yes	10.5
P05198	31	2	10.3333	Yes	10.3333
O15400	15	4	10	Yes	10
P00387	15	4	10	Yes	10
P20340	15	4	10	Yes	10
P23284	15	4	10	Yes	10
P49006	20	3	10	Yes	10
P50851	15	4	10	Yes	10
Q5HYI8	15	4	10	Yes	10
Q8N766	12	5	10	Yes	10
Q96A33	20	3	10	Yes	10
Q9H8Y8	20	3	10	Yes	10
Q9NYU2	15	4	10	Yes	10
Q9UNE7	12	5	10	Yes	10
P16435	19	3	9.5	Yes	9.5
Q00059	19	3	9.5	Yes	9.5
O60831	14	4	9.33333	Yes	9.33333
Q06787	14	4	9.33333	Yes	9.33333
Q6UXM1	14	4	9.33333	Yes	9.33333
Q9HBM0	14	4	9.33333	Yes	9.33333
Q9NRW7	14	4	9.33333	Yes	9.33333
O15020	18	3	9	Yes	9
P04406	18	3	9	Yes	9
P60842	18	3	9	Yes	9
Q14318	18	3	9	Yes	9
Q15293	18	3	9	Yes	9
Q9BY77	18	3	9	Yes	9
Q9H3N1	18	3	9	Yes	9
O14975	13	4	8.66667	Yes	8.66667
O75489	13	4	8.66667	Yes	8.66667
O95816	13	4	8.66667	Yes	8.66667
Q15165	13	4	8.66667	Yes	8.66667
Q15392	13	4	8.66667	Yes	8.66667
Q8NFQ8	13	4	8.66667	Yes	8.66667
Q8NHH9	13	4	8.66667	Yes	8.66667
O00567	17	3	8.5	Yes	8.5
O95782	17	3	8.5	Yes	8.5
P08559	17	3	8.5	Yes	8.5
P61619	17	3	8.5	Yes	8.5
Q13423	17	3	8.5	Yes	8.5
Q99623	17	3	8.5	Yes	8.5
Q9NR31	17	3	8.5	Yes	8.5
Q15286	25	2	8.33333	Yes	8.33333
O14828	16	3	8	Yes	8
O14964	16	3	8	Yes	8
O75083	16	3	8	Yes	8
P05141	16	3	8	Yes	8
P27797	12	4	8	Yes	8
P62491	16	3	8	Yes	8
Q13232	16	3	8	Yes	8
Q8NF37	12	4	8	Yes	8
Q9NP72	12	4	8	Yes	8
Q9NRG9	16	3	8	Yes	8
Q9P2E9	16	3	8	Yes	8
O94832	23	2	7.66667	Yes	7.66667
Q7KZN9	15	3	7.5	Yes	7.5
Q96A49	15	3	7.5	Yes	7.5
Q9BT22	15	3	7.5	Yes	7.5
Q9BV38	15	3	7.5	Yes	7.5
Q9HAV7	15	3	7.5	Yes	7.5
Q9UIQ6	15	3	7.5	Yes	7.5
O15498	22	2	7.33333	Yes	7.33333
P11586	11	4	7.33333	Yes	7.33333
Q8IWJ2	11	4	7.33333	Yes	7.33333
A0FGR8	14	3	7	Yes	7
O15269	14	3	7	Yes	7
P10515	14	3	7	Yes	7
P11717	14	3	7	Yes	7
P13645	21	2	7	Yes	7
P36957	14	3	7	Yes	7
P80723	14	3	7	Yes	7
Q15043	14	3	7	Yes	7
Q5JTV8	14	3	7	Yes	7
Q5VV42	14	3	7	Yes	7
Q96G23	14	3	7	Yes	7
Q96HY6	14	3	7	Yes	7
Q9BZF1	14	3	7	Yes	7
Q9P035	14	3	7	Yes	7
O60749	10	4	6.66667	Yes	6.66667
P14209	10	4	6.66667	Yes	6.66667
P41091	20	2	6.66667	Yes	6.66667
P49755	10	4	6.66667	Yes	6.66667
P54920	10	4	6.66667	Yes	6.66667
Q14789	10	4	6.66667	Yes	6.66667
Q7LG56	20	2	6.66667	Yes	6.66667
Q8N1F7	10	4	6.66667	Yes	6.66667
Q8TCJ2	20	2	6.66667	Yes	6.66667
Q96JB5	10	4	6.66667	Yes	6.66667
Q96S52	10	4	6.66667	Yes	6.66667
P05067	13	3	6.5	Yes	6.5
P05556	13	3	6.5	Yes	6.5
P30519	13	3	6.5	Yes	6.5
Q01650	13	3	6.5	Yes	6.5
Q14254	13	3	6.5	Yes	6.5
Q15070	13	3	6.5	Yes	6.5
Q92896	13	3	6.5	Yes	6.5
Q96CS3	13	3	6.5	Yes	6.5
P0DP24	19	2	6.33333	Yes	6.33333
O00410	18	2	6	Yes	6
O15173	18	2	6	Yes	6
O94973	12	3	6	Yes	6
P49411	12	3	6	Yes	6
P62995	18	2	6	Yes	6
Q02978	12	3	6	Yes	6
Q08379	9	4	6	Yes	6
Q86UP2	12	3	6	Yes	6
Q8IXI1	12	3	6	Yes	6
Q8TEM1	9	4	6	Yes	6
Q8WVM8	12	3	6	Yes	6
Q969V3	12	3	6	Yes	6
Q99615	12	3	6	Yes	6
Q9BXB4	12	3	6	Yes	6
Q9H0A0	12	3	6	Yes	6
Q9H269	9	4	6	Yes	6
Q9H3P7	18	2	6	Yes	6
Q9H9B4	12	3	6	Yes	6
Q9NPA0	12	3	6	Yes	6
Q9UN86	6	6	6	Yes	6
Q9Y394	12	3	6	Yes	6
Q8NBJ5	7	5	5.83333	Yes	5.83333
Q99470	7	5	5.83333	Yes	5.83333
Q16775	17	2	5.66667	Yes	5.66667
Q8TCT9	17	2	5.66667	Yes	5.66667
Q9HD26	17	2	5.66667	Yes	5.66667
O95197	11	3	5.5	Yes	5.5
P09493	11	3	5.5	Yes	5.5
P11388	11	3	5.5	Yes	5.5
P54577	11	3	5.5	Yes	5.5
P59998	11	3	5.5	Yes	5.5
Q12931	11	3	5.5	Yes	5.5
Q6ZNB6	11	3	5.5	Yes	5.5
Q9UJZ1	11	3	5.5	Yes	5.5
Q9ULJ8	11	3	5.5	Yes	5.5
O15145	16	2	5.33333	Yes	5.33333
O60313	8	4	5.33333	Yes	5.33333
P06753	16	2	5.33333	Yes	5.33333
P09543	8	4	5.33333	Yes	5.33333
P14927	16	2	5.33333	Yes	5.33333
P30040	8	4	5.33333	Yes	5.33333
P35908	16	2	5.33333	Yes	5.33333
P63092	16	2	5.33333	Yes	5.33333
O14967	10	3	5	Yes	5
O60493	10	3	5	Yes	5
O60814	15	2	5	Yes	5
P12236	10	3	5	Yes	5
P17858	10	3	5	Yes	5
P46779	10	3	5	Yes	5
P54709	10	3	5	Yes	5
P55084	10	3	5	Yes	5
P60981	10	3	5	Yes	5
P61158	15	2	5	Yes	5
Q00325	10	3	5	Yes	5
Q12797	10	3	5	Yes	5
Q14573	15	2	5	Yes	5
Q15643	15	2	5	Yes	5
Q8TDD1	10	3	5	Yes	5
Q96PK6	15	2	5	Yes	5
Q9BUP0	10	3	5	Yes	5
Q9NVH1	10	3	5	Yes	5
Q9NVI7	10	3	5	Yes	5
Q9P032	10	3	5	Yes	5
O95487	14	2	4.66667	Yes	4.66667
P07948	14	2	4.66667	Yes	4.66667
P62937	14	2	4.66667	Yes	4.66667
Q00796	14	2	4.66667	Yes	4.66667
Q13162	7	4	4.66667	Yes	4.66667
Q6P1L8	14	2	4.66667	Yes	4.66667
Q96DZ1	7	4	4.66667	Yes	4.66667
Q9H089	14	2	4.66667	Yes	4.66667
Q9Y2H6	14	2	4.66667	Yes	4.66667
Q9Y679	14	2	4.66667	Yes	4.66667
O75886	9	3	4.5	Yes	4.5
P10606	9	3	4.5	Yes	4.5
P35232	9	3	4.5	Yes	4.5
P51114	9	3	4.5	Yes	4.5
P53007	9	3	4.5	Yes	4.5
Q15185	9	3	4.5	Yes	4.5
Q7Z739	9	3	4.5	Yes	4.5
Q8NHP6	9	3	4.5	Yes	4.5
Q8WVX9	9	3	4.5	Yes	4.5
Q92747	9	3	4.5	Yes	4.5
Q92841	9	3	4.5	Yes	4.5
Q9P209	9	3	4.5	Yes	4.5
Q9UBX3	9	3	4.5	Yes	4.5
Q9Y5M8	9	3	4.5	Yes	4.5
O15144	13	2	4.33333	Yes	4.33333
O94874	13	2	4.33333	Yes	4.33333
P04637	13	2	4.33333	Yes	4.33333
P18077	13	2	4.33333	Yes	4.33333
Q01082	13	2	4.33333	Yes	4.33333
Q13283	5	5	4.16667	Yes	4.16667
O00165	8	3	4	Yes	4
O00483	12	2	4	Yes	4
O14745	6	4	4	Yes	4
O43156	6	4	4	Yes	4
O75531	12	2	4	Yes	4
O75947	6	4	4	Yes	4
O95486	12	2	4	Yes	4
P04439	8	3	4	Yes	4
P07602	8	3	4	Yes	4
P0DN76	12	2	4	Yes	4
P11166	12	2	4	Yes	4
P32189	12	2	4	Yes	4
P43034	12	2	4	Yes	4
P51572	8	3	4	Yes	4
P63010	12	2	4	Yes	4
P67936	12	2	4	Yes	4
Q03252	8	3	4	Yes	4
Q13112	8	3	4	Yes	4
Q15006	6	4	4	Yes	4
Q16718	12	2	4	Yes	4
Q86Y07	12	2	4	Yes	4
Q86YQ8	8	3	4	Yes	4
Q8N6H7	8	3	4	Yes	4
Q8NBS9	6	4	4	Yes	4
Q8TEX9	8	3	4	Yes	4
Q96EY1	8	3	4	Yes	4
Q9BSJ8	12	2	4	Yes	4
Q9BZH6	8	3	4	Yes	4
Q9NP97	12	2	4	Yes	4
Q9NTJ5	12	2	4	Yes	4
Q9NYU1	6	4	4	Yes	4
Q9P2D0	8	3	4	Yes	4
Q9P2D6	8	3	4	Yes	4
Q9UI09	8	3	4	Yes	4
Q9UKG1	8	3	4	Yes	4
Q9Y6I9	12	2	4	Yes	4
P12235	11	2	3.66667	Yes	3.66667
P46108	11	2	3.66667	Yes	3.66667
P49458	11	2	3.66667	Yes	3.66667
P61160	11	2	3.66667	Yes	3.66667
Q14126	11	2	3.66667	Yes	3.66667
Q6P996	11	2	3.66667	Yes	3.66667
Q7Z406	11	2	3.66667	Yes	3.66667
Q9UBS4	11	2	3.66667	Yes	3.66667
Q9UNH7	11	2	3.66667	Yes	3.66667
O15127	7	3	3.5	Yes	3.5
O94979	7	3	3.5	Yes	3.5
O95985	7	3	3.5	Yes	3.5
P37108	7	3	3.5	Yes	3.5
P49757	7	3	3.5	Yes	3.5
Q02809	7	3	3.5	Yes	3.5
Q15836	7	3	3.5	Yes	3.5
Q4V328	7	3	3.5	Yes	3.5
Q8IXI2	7	3	3.5	Yes	3.5
Q8NE01	7	3	3.5	Yes	3.5
Q8NFP9	7	3	3.5	Yes	3.5
Q9NVI1	7	3	3.5	Yes	3.5
Q9UKM9	7	3	3.5	Yes	3.5
O00571	10	2	3.33333	Yes	3.33333
O14735	10	2	3.33333	Yes	3.33333
O43678	10	2	3.33333	Yes	3.33333
O75367	10	2	3.33333	Yes	3.33333
P05783	10	2	3.33333	Yes	3.33333
P06744	5	4	3.33333	Yes	3.33333
P0CG39	10	2	3.33333	Yes	3.33333
P13674	5	4	3.33333	Yes	3.33333
P31942	10	2	3.33333	Yes	3.33333
P40616	10	2	3.33333	Yes	3.33333
P52209	10	2	3.33333	Yes	3.33333
P55060	10	2	3.33333	Yes	3.33333
P56556	10	2	3.33333	Yes	3.33333
P62633	10	2	3.33333	Yes	3.33333
Q13813	10	2	3.33333	Yes	3.33333
Q15818	5	4	3.33333	Yes	3.33333
Q5T4S7	10	2	3.33333	Yes	3.33333
Q9BTD8	10	2	3.33333	Yes	3.33333
Q9HCU5	10	2	3.33333	Yes	3.33333
Q9NX20	10	2	3.33333	Yes	3.33333
Q9NXE4	10	2	3.33333	Yes	3.33333
Q9UL15	5	4	3.33333	Yes	3.33333
Q9Y4I1	10	2	3.33333	Yes	3.33333
O00161	9	2	3	Yes	3
O15027	9	2	3	Yes	3
O60488	6	3	3	Yes	3
O60762	9	2	3	Yes	3
O60832	6	3	3	Yes	3
O60884	9	2	3	Yes	3
O76031	9	2	3	Yes	3
O95563	6	3	3	Yes	3
P05026	6	3	3	Yes	3
P07910	6	3	3	Yes	3
P08754	9	2	3	Yes	3
P10321	6	3	3	Yes	3
P22061	9	2	3	Yes	3
P31689	6	3	3	Yes	3
P46109	9	2	3	Yes	3
Q07960	9	2	3	Yes	3
Q12788	9	2	3	Yes	3
Q13617	6	3	3	Yes	3
Q15181	6	3	3	Yes	3
Q658Y4	6	3	3	Yes	3
Q86VP6	9	2	3	Yes	3
Q93009	9	2	3	Yes	3
Q99959	6	3	3	Yes	3
Q9H0S4	6	3	3	Yes	3
Q9NP61	9	2	3	Yes	3
Q9NXW2	9	2	3	Yes	3
Q9NZ52	6	3	3	Yes	3
Q9Y287	6	3	3	Yes	3
O15031	8	2	2.66667	Yes	2.66667
O43175	8	2	2.66667	Yes	2.66667
O60858	8	2	2.66667	Yes	2.66667
P19367	4	4	2.66667	Yes	2.66667
P21796	8	2	2.66667	Yes	2.66667
P47897	8	2	2.66667	Yes	2.66667
P60709	8	2	2.66667	Yes	2.66667
P82912	8	2	2.66667	Yes	2.66667
Q13439	8	2	2.66667	Yes	2.66667
Q13586	8	2	2.66667	Yes	2.66667
Q15021	4	4	2.66667	Yes	2.66667
Q8NEN9	8	2	2.66667	Yes	2.66667
Q8NHV4	4	4	2.66667	Yes	2.66667
Q96AY3	4	4	2.66667	Yes	2.66667
Q99653	8	2	2.66667	Yes	2.66667
Q9NR09	8	2	2.66667	Yes	2.66667
Q9UM54	8	2	2.66667	Yes	2.66667
Q9Y5A9	8	2	2.66667	Yes	2.66667
O75955	5	3	2.5	Yes	2.5
O94822	5	3	2.5	Yes	2.5
P00403	5	3	2.5	Yes	2.5
P30044	5	3	2.5	Yes	2.5
P30533	5	3	2.5	Yes	2.5
P49588	5	3	2.5	Yes	2.5
P61221	5	3	2.5	Yes	2.5
Q04721	5	3	2.5	Yes	2.5
Q04837	5	3	2.5	Yes	2.5
Q10567	5	3	2.5	Yes	2.5
Q13217	5	3	2.5	Yes	2.5
Q13492	5	3	2.5	Yes	2.5
Q15773	5	3	2.5	Yes	2.5
Q6UB35	5	3	2.5	Yes	2.5
Q9HAV4	5	3	2.5	Yes	2.5
Q9NWW5	5	3	2.5	Yes	2.5
Q9UHB6	5	3	2.5	Yes	2.5
Q9Y6R0	5	3	2.5	Yes	2.5
O75410	7	2	2.33333	Yes	2.33333
O76021	7	2	2.33333	Yes	2.33333
P08195	7	2	2.33333	Yes	2.33333
P08727	7	2	2.33333	Yes	2.33333
P09651	7	2	2.33333	Yes	2.33333
P84085	7	2	2.33333	Yes	2.33333
Q13884	7	2	2.33333	Yes	2.33333
Q7Z7K6	7	2	2.33333	Yes	2.33333
Q8WXH0	7	2	2.33333	Yes	2.33333
Q92783	7	2	2.33333	Yes	2.33333
Q99618	7	2	2.33333	Yes	2.33333
Q9BPW8	7	2	2.33333	Yes	2.33333
Q9BWF3	7	2	2.33333	Yes	2.33333
Q9H6D7	7	2	2.33333	Yes	2.33333
O43707	6	2	2	Yes	2
O95405	4	3	2	Yes	2
O95881	4	3	2	Yes	2
P26038	4	3	2	Yes	2
P43307	6	2	2	Yes	2
P52272	6	2	2	Yes	2
P53680	4	3	2	Yes	2
P62873	4	3	2	Yes	2
Q14157	4	3	2	Yes	2
Q15042	6	2	2	Yes	2
Q15437	6	2	2	Yes	2
Q16629	6	2	2	Yes	2
Q2M389	4	3	2	Yes	2
Q5XKP0	4	3	2	Yes	2
Q6P4A7	4	3	2	Yes	2
Q86UE4	6	2	2	Yes	2
Q8IUR0	4	3	2	Yes	2
Q8N4H5	4	3	2	Yes	2
Q8NBU5	6	2	2	Yes	2
Q8TAB3	6	2	2	Yes	2
Q99536	6	2	2	Yes	2
Q9BX40	4	3	2	Yes	2
Q9UBT2	4	3	2	Yes	2
Q9UNF0	4	3	2	Yes	2
Q9UPQ9	6	2	2	Yes	2
Q9Y2B0	4	3	2	Yes	2
Q9Y3B3	6	2	2	Yes	2
P09012	11	1	1.83333	Yes	1.83333
O60934	5	2	1.66667	Yes	1.66667
O75251	5	2	1.66667	Yes	1.66667
P23528	5	2	1.66667	Yes	1.66667
P35527	5	2	1.66667	Yes	1.66667
P36542	5	2	1.66667	Yes	1.66667
P56385	5	2	1.66667	Yes	1.66667
P63172	5	2	1.66667	Yes	1.66667
P80303	5	2	1.66667	Yes	1.66667
P98194	5	2	1.66667	Yes	1.66667
Q13257	5	2	1.66667	Yes	1.66667
Q14191	5	2	1.66667	Yes	1.66667
Q7Z2W4	5	2	1.66667	Yes	1.66667
Q7Z3U7	5	2	1.66667	Yes	1.66667
Q8IYB1	5	2	1.66667	Yes	1.66667
Q9NQC7	5	2	1.66667	Yes	1.66667
Q9NYL9	5	2	1.66667	Yes	1.66667
Q9UBE0	5	2	1.66667	Yes	1.66667
Q9UET6	5	2	1.66667	Yes	1.66667
Q9UJW0	5	2	1.66667	Yes	1.66667
Q9UKD2	5	2	1.66667	Yes	1.66667
Q9Y617	5	2	1.66667	Yes	1.66667
Q9Y6Y8	5	2	1.66667	Yes	1.66667
P11021	3	3	1.5	Yes	1.5
P14866	3	3	1.5	Yes	1.5
P43304	3	3	1.5	Yes	1.5
P51991	3	3	1.5	Yes	1.5
P57052	9	1	1.5	Yes	1.5
P60604	3	3	1.5	Yes	1.5
Q13724	3	3	1.5	Yes	1.5
Q14694	3	3	1.5	Yes	1.5
Q14696	3	3	1.5	Yes	1.5
Q5T6F2	3	3	1.5	Yes	1.5
Q6IAN0	3	3	1.5	Yes	1.5
Q86YT6	3	3	1.5	Yes	1.5
Q8N183	3	3	1.5	Yes	1.5
Q92621	3	3	1.5	Yes	1.5
Q9BZQ6	3	3	1.5	Yes	1.5
Q9H299	9	1	1.5	Yes	1.5
Q9H2V7	3	3	1.5	Yes	1.5
Q9HCN8	3	3	1.5	Yes	1.5
Q9P0I2	3	3	1.5	Yes	1.5
Q9UJS0	3	3	1.5	Yes	1.5
A8MXV4	8	1	1.33333	Yes	1.33333
O43852	4	2	1.33333	Yes	1.33333
O60502	8	1	1.33333	Yes	1.33333
P05787	4	2	1.33333	Yes	1.33333
P09496	4	2	1.33333	Yes	1.33333
P11277	8	1	1.33333	Yes	1.33333
P22695	4	2	1.33333	Yes	1.33333
P35221	4	2	1.33333	Yes	1.33333
Q04760	4	2	1.33333	Yes	1.33333
Q12792	4	2	1.33333	Yes	1.33333
Q13308	4	2	1.33333	Yes	1.33333
Q15058	4	2	1.33333	Yes	1.33333
Q641Q2	4	2	1.33333	Yes	1.33333
Q6WCQ1	4	2	1.33333	Yes	1.33333
Q6WKZ4	4	2	1.33333	Yes	1.33333
Q8TDM6	4	2	1.33333	Yes	1.33333
Q92614	4	2	1.33333	Yes	1.33333
Q9BQI0	4	2	1.33333	Yes	1.33333
Q9BXP5	4	2	1.33333	Yes	1.33333
Q9H246	4	2	1.33333	Yes	1.33333
Q9HC07	4	2	1.33333	Yes	1.33333
Q9NS69	4	2	1.33333	Yes	1.33333
Q9Y281	4	2	1.33333	Yes	1.33333
Q9Y608	4	2	1.33333	Yes	1.33333
O00422	7	1	1.16667	Yes	1.16667
P35659	7	1	1.16667	Yes	1.16667
P45973	7	1	1.16667	Yes	1.16667
P46940	7	1	1.16667	Yes	1.16667
Q13363	7	1	1.16667	Yes	1.16667
O14979	3	2	1	Yes	1
O43592	3	2	1	Yes	1
O43617	3	2	1	Yes	1
O75323	3	2	1	Yes	1
O95373	3	2	1	Yes	1
P02765	3	2	1	Yes	1
P08238	3	2	1	Yes	1
P09874	6	1	1	Yes	1
P11177	3	2	1	Yes	1
P38159	3	2	1	Yes	1
P42694	3	2	1	Yes	1
P48729	3	2	1	Yes	1
P50148	3	2	1	Yes	1
P58107	6	1	1	Yes	1
P62834	3	2	1	Yes	1
P68032	3	2	1	Yes	1
Q00341	3	2	1	Yes	1
Q02218	3	2	1	Yes	1
Q12768	3	2	1	Yes	1
Q14574	3	2	1	Yes	1
Q14676	3	2	1	Yes	1
Q14683	3	2	1	Yes	1
Q16643	3	2	1	Yes	1
Q562R1	3	2	1	Yes	1
Q6ZVF9	3	2	1	Yes	1
Q7Z3T8	3	2	1	Yes	1
Q8WUY1	3	2	1	Yes	1
Q8WX93	3	2	1	Yes	1
Q96AX1	3	2	1	Yes	1
Q96SB3	3	2	1	Yes	1
Q99497	3	2	1	Yes	1
Q9BQ52	3	2	1	Yes	1
Q9BSD7	3	2	1	Yes	1
Q9BUF5	3	2	1	Yes	1
Q9BWS9	3	2	1	Yes	1
Q9BX66	3	2	1	Yes	1
Q9BXF6	3	2	1	Yes	1
Q9H7E2	3	2	1	Yes	1
Q9Y4R8	3	2	1	Yes	1
Q9Y606	3	2	1	Yes	1
O00560	5	1	0.833333	Yes	0.833333
O95182	5	1	0.833333	Yes	0.833333
P20585	5	1	0.833333	Yes	0.833333
Q86U42	5	1	0.833333	Yes	0.833333
Q9BVA1	5	1	0.833333	Yes	0.833333
Q9HCD5	5	1	0.833333	Yes	0.833333
Q9P0K7	5	1	0.833333	Yes	0.833333
O00116	2	2	0.666667	Yes	0.666667
O00299	2	2	0.666667	Yes	0.666667
O14641	4	1	0.666667	Yes	0.666667
O43318	2	2	0.666667	Yes	0.666667
O43324	4	1	0.666667	Yes	0.666667
O43639	2	2	0.666667	Yes	0.666667
O75787	2	2	0.666667	Yes	0.666667
O95425	2	2	0.666667	Yes	0.666667
P04114	2	2	0.666667	Yes	0.666667
P12814	4	1	0.666667	Yes	0.666667
P12956	2	2	0.666667	Yes	0.666667
P13010	2	2	0.666667	Yes	0.666667
P19022	2	2	0.666667	Yes	0.666667
P19623	4	1	0.666667	Yes	0.666667
P23193	4	1	0.666667	Yes	0.666667
P26358	2	2	0.666667	Yes	0.666667
P30041	4	1	0.666667	Yes	0.666667
P35579	2	2	0.666667	Yes	0.666667
P35613	2	2	0.666667	Yes	0.666667
P40818	2	2	0.666667	Yes	0.666667
P48047	2	2	0.666667	Yes	0.666667
P48553	2	2	0.666667	Yes	0.666667
P51151	2	2	0.666667	Yes	0.666667
P55145	2	2	0.666667	Yes	0.666667
Q08945	2	2	0.666667	Yes	0.666667
Q08J23	2	2	0.666667	Yes	0.666667
Q16864	2	2	0.666667	Yes	0.666667
Q29RF7	2	2	0.666667	Yes	0.666667
Q6DKI1	2	2	0.666667	Yes	0.666667
Q6P4Q7	2	2	0.666667	Yes	0.666667
Q86Y56	2	2	0.666667	Yes	0.666667
Q8IVF2	2	2	0.666667	Yes	0.666667
Q8NI27	4	1	0.666667	Yes	0.666667
Q8WU79	2	2	0.666667	Yes	0.666667
Q8WUM4	4	1	0.666667	Yes	0.666667
Q96IV0	2	2	0.666667	Yes	0.666667
Q96Q05	2	2	0.666667	Yes	0.666667
Q96SU4	2	2	0.666667	Yes	0.666667
Q9BQ67	4	1	0.666667	Yes	0.666667
Q9BTZ2	2	2	0.666667	Yes	0.666667
Q9BXW9	2	2	0.666667	Yes	0.666667
Q9HAD4	2	2	0.666667	Yes	0.666667
Q9HAV0	2	2	0.666667	Yes	0.666667
Q9UKV3	4	1	0.666667	Yes	0.666667
Q9Y296	2	2	0.666667	Yes	0.666667
Q9Y4W6	2	2	0.666667	Yes	0.666667
O14639	3	1	0.5	Yes	0.5
O75340	3	1	0.5	Yes	0.5
P04264	3	1	0.5	Yes	0.5
P06493	3	1	0.5	Yes	0.5
P30085	3	1	0.5	Yes	0.5
P43490	3	1	0.5	Yes	0.5
P68431	3	1	0.5	Yes	0.5
Q12800	3	1	0.5	Yes	0.5
Q12888	3	1	0.5	Yes	0.5
Q9NUQ3	3	1	0.5	Yes	0.5
Q9Y3R5	3	1	0.5	Yes	0.5
O14640	2	1	0.333333	Yes	0.333333
O76003	2	1	0.333333	Yes	0.333333
P28289	2	1	0.333333	Yes	0.333333
P47755	2	1	0.333333	Yes	0.333333
Q14689	2	1	0.333333	Yes	0.333333
Q15276	2	1	0.333333	Yes	0.333333
Q16527	2	1	0.333333	Yes	0.333333
Q92734	2	1	0.333333	Yes	0.333333
Q96T37	2	1	0.333333	Yes	0.333333
Q9H2M9	2	1	0.333333	Yes	0.333333
Q9NUW8	2	1	0.333333	Yes	0.333333
Q9NZR1	2	1	0.333333	Yes	0.333333
Q9ULV4	2	1	0.333333	Yes	0.333333
O43813	1	1	0.166667	Yes	0.166667
O60568	1	1	0.166667	Yes	0.166667
O75179	1	1	0.166667	Yes	0.166667
P02533	1	1	0.166667	Yes	0.166667
P07741	1	1	0.166667	Yes	0.166667
P18859	1	1	0.166667	Yes	0.166667
P20290	1	1	0.166667	Yes	0.166667
P20338	1	1	0.166667	Yes	0.166667
P27986	1	1	0.166667	Yes	0.166667
P31350	1	1	0.166667	Yes	0.166667
P35637	1	1	0.166667	Yes	0.166667
P42025	1	1	0.166667	Yes	0.166667
P46379	1	1	0.166667	Yes	0.166667
P60660	1	1	0.166667	Yes	0.166667
P61326	1	1	0.166667	Yes	0.166667
P82932	1	1	0.166667	Yes	0.166667
Q12904	1	1	0.166667	Yes	0.166667
Q12979	1	1	0.166667	Yes	0.166667
Q13242	1	1	0.166667	Yes	0.166667
Q13895	1	1	0.166667	Yes	0.166667
Q14151	1	1	0.166667	Yes	0.166667
Q14194	1	1	0.166667	Yes	0.166667
Q27J81	1	1	0.166667	Yes	0.166667
Q5VT25	1	1	0.166667	Yes	0.166667
Q8WXX5	1	1	0.166667	Yes	0.166667
Q92973	1	1	0.166667	Yes	0.166667
Q93008	1	1	0.166667	Yes	0.166667
Q96F07	1	1	0.166667	Yes	0.166667
Q96KR1	1	1	0.166667	Yes	0.166667
Q96LT7	1	1	0.166667	Yes	0.166667
Q99700	1	1	0.166667	Yes	0.166667
Q99942	1	1	0.166667	Yes	0.166667
Q9BVV7	1	1	0.166667	Yes	0.166667
Q9C0B0	1	1	0.166667	Yes	0.166667
Q9H0H5	1	1	0.166667	Yes	0.166667
Q9H2D6	1	1	0.166667	Yes	0.166667
Q9H6U6	1	1	0.166667	Yes	0.166667
Q9Y3T9	1	1	0.166667	Yes	0.166667
Q9Y4E1	1	1	0.166667	Yes	0.166667
Q9Y5L4	1	1	0.166667	Yes	0.166667
Q9Y6M1	1	1	0.166667	Yes	0.166667
A0A023	1	1	0.166667	No	0.166667
A0AV96	3	1	0.5	No	0.5
A0AVK6	3	1	0.5	No	0.5
A0AVT1	3	2	1	No	1
A0MZ66	5	2	1.66667	No	1.66667
A0PJW6	1	1	0.166667	No	0.166667
A1L020	4	1	0.666667	No	0.666667
A1L390	1	1	0.166667	No	0.166667
A1L3X0	5	2	1.66667	No	1.66667
A1XBS5	1	1	0.166667	No	0.166667
A2A3N6	2	1	0.333333	No	0.333333
A2RRP1	7	2	2.33333	No	2.33333
A2RUB1	3	1	0.5	No	0.5
A2RUB6	2	1	0.333333	No	0.333333
A2VDJ0	6	1	1	No	1
A3KMH1	2	1	0.333333	No	0.333333
A3KN83	1	1	0.166667	No	0.166667
A4D1E9	4	1	0.666667	No	0.666667
A4D1U4	1	1	0.166667	No	0.166667
A5A3E0	2	2	0.666667	No	0.666667
A5PLL7	4	1	0.666667	No	0.666667
A5YKK6	1	1	0.166667	No	0.166667
A6NDG6	1	1	0.166667	No	0.166667
A6NFN3	1	1	0.166667	No	0.166667
A6NGB7	1	1	0.166667	No	0.166667
A6NHL2	1	1	0.166667	No	0.166667
A6NHQ2	2	1	0.333333	No	0.333333
A6NHR9	1	1	0.166667	No	0.166667
A6NHX0	1	1	0.166667	No	0.166667
A6NIZ1	1	1	0.166667	No	0.166667
A6NKD9	2	1	0.333333	No	0.333333
A6NKT7	1	1	0.166667	No	0.166667
A6NMD0	1	1	0.166667	No	0.166667
A6NNL5	1	1	0.166667	No	0.166667
A7MCY6	1	1	0.166667	No	0.166667
A8CG34	7	2	2.33333	No	2.33333
A8MVW0	2	1	0.333333	No	0.333333
B0FP48	2	1	0.333333	No	0.333333
B0YJ81	1	1	0.166667	No	0.166667
B1AH88	1	1	0.166667	No	0.166667
B2RUZ4	1	1	0.166667	No	0.166667
B7ZAP0	2	1	0.333333	No	0.333333
B7ZAQ6	12	3	6	No	6
C4AMC7	1	1	0.166667	No	0.166667
C9JH25	5	1	0.833333	No	0.833333
C9JLW8	1	1	0.166667	No	0.166667
E5RIL1	2	1	0.333333	No	0.333333
E9PAV3	5	1	0.833333	No	0.833333
E9PRG8	1	1	0.166667	No	0.166667
L0R819	3	2	1	No	1
O00115	1	1	0.166667	No	0.166667
O00124	12	2	4	No	4
O00148	15	2	5	No	5
O00151	4	2	1.33333	No	1.33333
O00154	18	3	9	No	9
O00170	9	3	4.5	No	4.5
O00178	1	1	0.166667	No	0.166667
O00186	8	3	4	No	4
O00189	1	1	0.166667	No	0.166667
O00192	3	1	0.5	No	0.5
O00194	10	2	3.33333	No	3.33333
O00203	1	1	0.166667	No	0.166667
O00213	5	2	1.66667	No	1.66667
O00217	5	3	2.5	No	2.5
O00220	4	2	1.33333	No	1.33333
O00238	4	2	1.33333	No	1.33333
O00257	1	1	0.166667	No	0.166667
O00268	1	1	0.166667	No	0.166667
O00291	1	1	0.166667	No	0.166667
O00303	1	1	0.166667	No	0.166667
O00308	5	3	2.5	No	2.5
O00339	1	1	0.166667	No	0.166667
O00391	1	1	0.166667	No	0.166667
O00399	1	1	0.166667	No	0.166667
O00400	10	2	3.33333	No	3.33333
O00401	1	1	0.166667	No	0.166667
O00411	1	1	0.166667	No	0.166667
O00418	2	2	0.666667	No	0.666667
O00425	1	1	0.166667	No	0.166667
O00429	2	1	0.333333	No	0.333333
O00442	2	1	0.333333	No	0.333333
O00443	4	1	0.666667	No	0.666667
O00461	2	2	0.666667	No	0.666667
O00462	1	1	0.166667	No	0.166667
O00468	5	2	1.66667	No	1.66667
O00469	3	2	1	No	1
O00471	1	1	0.166667	No	0.166667
O00478	5	1	0.833333	No	0.833333
O00479	1	1	0.166667	No	0.166667
O00482	1	1	0.166667	No	0.166667
O00519	5	1	0.833333	No	0.833333
O00541	3	3	1.5	No	1.5
O00559	4	1	0.666667	No	0.666667
O00562	4	1	0.666667	No	0.666667
O00566	3	3	1.5	No	1.5
O00746	3	2	1	No	1
O00750	2	1	0.333333	No	0.333333
O00754	1	1	0.166667	No	0.166667
O00764	1	1	0.166667	No	0.166667
O00767	11	1	1.83333	No	1.83333
O14492	3	1	0.5	No	0.5
O14494	2	1	0.333333	No	0.333333
O14497	1	1	0.166667	No	0.166667
O14503	1	1	0.166667	No	0.166667
O14523	1	1	0.166667	No	0.166667
O14524	3	2	1	No	1
O14525	3	1	0.5	No	0.5
O14531	2	1	0.333333	No	0.333333
O14544	2	1	0.333333	No	0.333333
O14545	1	1	0.166667	No	0.166667
O14562	6	1	1	No	1
O14578	1	1	0.166667	No	0.166667
O14595	6	1	1	No	1
O14646	2	1	0.333333	No	0.333333
O14653	5	2	1.66667	No	1.66667
O14656	4	4	2.66667	No	2.66667
O14657	4	2	1.33333	No	1.33333
O14662	6	2	2	No	2
O14672	3	2	1	No	1
O14678	2	1	0.333333	No	0.333333
O14681	4	1	0.666667	No	0.666667
O14683	12	2	4	No	4
O14684	2	2	0.666667	No	0.666667
O14727	2	1	0.333333	No	0.333333
O14732	1	1	0.166667	No	0.166667
O14733	2	1	0.333333	No	0.333333
O14734	1	1	0.166667	No	0.166667
O14737	1	1	0.166667	No	0.166667
O14744	11	1	1.83333	No	1.83333
O14763	5	2	1.66667	No	1.66667
O14776	1	1	0.166667	No	0.166667
O14777	3	1	0.5	No	0.5
O14786	6	2	2	No	2
O14787	1	1	0.166667	No	0.166667
O14802	3	2	1	No	1
O14863	4	1	0.666667	No	0.666667
O14874	1	1	0.166667	No	0.166667
O14880	12	2	4	No	4
O14925	1	1	0.166667	No	0.166667
O14936	5	2	1.66667	No	1.66667
O14966	6	1	1	No	1
O14974	1	1	0.166667	No	0.166667
O14976	1	1	0.166667	No	0.166667
O14980	14	4	9.33333	No	9.33333
O14981	1	1	0.166667	No	0.166667
O15013	2	1	0.333333	No	0.333333
O15021	3	2	1	No	1
O15033	5	1	0.833333	No	0.833333
O15037	1	1	0.166667	No	0.166667
O15056	2	1	0.333333	No	0.333333
O15061	1	1	0.166667	No	0.166667
O15063	2	2	0.666667	No	0.666667
O15066	1	1	0.166667	No	0.166667
O15067	10	3	5	No	5
O15075	2	1	0.333333	No	0.333333
O15084	1	1	0.166667	No	0.166667
O15090	2	1	0.333333	No	0.333333
O15091	8	2	2.66667	No	2.66667
O15111	1	1	0.166667	No	0.166667
O15118	16	2	5.33333	No	5.33333
O15120	2	1	0.333333	No	0.333333
O15121	10	3	5	No	5
O15126	10	2	3.33333	No	3.33333
O15131	1	1	0.166667	No	0.166667
O15143	23	3	11.5	No	11.5
O15155	13	2	4.33333	No	4.33333
O15212	4	2	1.33333	No	1.33333
O15213	2	1	0.333333	No	0.333333
O15226	1	1	0.166667	No	0.166667
O15230	1	1	0.166667	No	0.166667
O15232	1	1	0.166667	No	0.166667
O15258	8	1	1.33333	No	1.33333
O15259	4	1	0.666667	No	0.666667
O15264	1	1	0.166667	No	0.166667
O15270	8	2	2.66667	No	2.66667
O15287	1	1	0.166667	No	0.166667
O15294	1	1	0.166667	No	0.166667
O15305	1	1	0.166667	No	0.166667
O15321	9	3	4.5	No	4.5
O15344	6	2	2	No	2
O15347	1	1	0.166667	No	0.166667
O15354	1	1	0.166667	No	0.166667
O15355	1	1	0.166667	No	0.166667
O15357	3	1	0.5	No	0.5
O15360	3	1	0.5	No	0.5
O15371	1	1	0.166667	No	0.166667
O15372	1	1	0.166667	No	0.166667
O15374	3	2	1	No	1
O15375	1	1	0.166667	No	0.166667
O15381	2	2	0.666667	No	0.666667
O15397	2	1	0.333333	No	0.333333
O15403	2	1	0.333333	No	0.333333
O15427	7	1	1.16667	No	1.16667
O15438	10	1	1.66667	No	1.66667
O15439	13	2	4.33333	No	4.33333
O15460	1	1	0.166667	No	0.166667
O15504	11	3	5.5	No	5.5
O15511	2	1	0.333333	No	0.333333
O15533	1	1	0.166667	No	0.166667
O15554	7	1	1.16667	No	1.16667
O43143	1	1	0.166667	No	0.166667
O43164	1	1	0.166667	No	0.166667
O43166	2	1	0.333333	No	0.333333
O43169	14	3	7	No	7
O43194	3	2	1	No	1
O43242	7	1	1.16667	No	1.16667
O43251	1	1	0.166667	No	0.166667
O43252	1	1	0.166667	No	0.166667
O43264	3	2	1	No	1
O43290	4	1	0.666667	No	0.666667
O43291	14	2	4.66667	No	4.66667
O43292	11	4	7.33333	No	7.33333
O43293	1	1	0.166667	No	0.166667
O43299	1	1	0.166667	No	0.166667
O43303	6	2	2	No	2
O43306	2	2	0.666667	No	0.666667
O43379	2	2	0.666667	No	0.666667
O43390	8	1	1.33333	No	1.33333
O43396	10	2	3.33333	No	3.33333
O43399	5	1	0.833333	No	0.833333
O43402	7	2	2.33333	No	2.33333
O43405	1	1	0.166667	No	0.166667
O43426	3	1	0.5	No	0.5
O43427	3	1	0.5	No	0.5
O43447	5	1	0.833333	No	0.833333
O43464	1	1	0.166667	No	0.166667
O43488	1	1	0.166667	No	0.166667
O43491	5	1	0.833333	No	0.833333
O43493	7	3	3.5	No	3.5
O43504	3	1	0.5	No	0.5
O43505	3	3	1.5	No	1.5
O43520	1	1	0.166667	No	0.166667
O43529	1	1	0.166667	No	0.166667
O43556	8	3	4	No	4
O43570	12	2	4	No	4
O43572	1	1	0.166667	No	0.166667
O43583	2	2	0.666667	No	0.666667
O43609	2	1	0.333333	No	0.333333
O43615	8	1	1.33333	No	1.33333
O43633	3	2	1	No	1
O43660	8	1	1.33333	No	1.33333
O43683	1	1	0.166667	No	0.166667
O43684	14	2	4.66667	No	4.66667
O43688	4	1	0.666667	No	0.666667
O43734	2	2	0.666667	No	0.666667
O43747	1	1	0.166667	No	0.166667
O43752	12	3	6	No	6
O43761	1	1	0.166667	No	0.166667
O43765	6	2	2	No	2
O43772	1	1	0.166667	No	0.166667
O43776	7	2	2.33333	No	2.33333
O43808	7	2	2.33333	No	2.33333
O43818	6	4	4	No	4
O43823	2	2	0.666667	No	0.666667
O43826	3	3	1.5	No	1.5
O43837	2	2	0.666667	No	0.666667
O43847	1	1	0.166667	No	0.166667
O43852-2	1	1	0.166667	No	0.166667
O43865	4	2	1.33333	No	1.33333
O43909	1	1	0.166667	No	0.166667
O43920	2	1	0.333333	No	0.333333
O43929	1	1	0.166667	No	0.166667
O60216	1	1	0.166667	No	0.166667
O60232	2	1	0.333333	No	0.333333
O60238	1	1	0.166667	No	0.166667
O60245	6	1	1	No	1
O60264	2	2	0.666667	No	0.666667
O60266	4	1	0.666667	No	0.666667
O60271	1	1	0.166667	No	0.166667
O60279	1	1	0.166667	No	0.166667
O60281	2	1	0.333333	No	0.333333
O60282	1	1	0.166667	No	0.166667
O60287	1	1	0.166667	No	0.166667
O60291	3	2	1	No	1
O60292	2	1	0.333333	No	0.333333
O60293	2	2	0.666667	No	0.666667
O60294	2	1	0.333333	No	0.333333
O60296	2	1	0.333333	No	0.333333
O60306	2	2	0.666667	No	0.666667
O60318	3	3	1.5	No	1.5
O60331	1	1	0.166667	No	0.166667
O60337	1	1	0.166667	No	0.166667
O60341	1	1	0.166667	No	0.166667
O60347	1	1	0.166667	No	0.166667
O60353	7	1	1.16667	No	1.16667
O60427	13	2	4.33333	No	4.33333
O60462	5	2	1.66667	No	1.66667
O60487	2	1	0.333333	No	0.333333
O60499	5	2	1.66667	No	1.66667
O60503	8	3	4	No	4
O60506	6	2	2	No	2
O60513	1	1	0.166667	No	0.166667
O60518	4	2	1.33333	No	1.33333
O60524	7	2	2.33333	No	2.33333
O60566	5	2	1.66667	No	1.66667
O60573	11	3	5.5	No	5.5
O60613	2	1	0.333333	No	0.333333
O60645	3	2	1	No	1
O60656	1	1	0.166667	No	0.166667
O60658	4	2	1.33333	No	1.33333
O60674	1	1	0.166667	No	0.166667
O60678	2	1	0.333333	No	0.333333
O60683	1	1	0.166667	No	0.166667
O60701	2	1	0.333333	No	0.333333
O60716	5	1	0.833333	No	0.833333
O60725	5	3	2.5	No	2.5
O60763	5	2	1.66667	No	1.66667
O60779	1	1	0.166667	No	0.166667
O60784	3	1	0.5	No	0.5
O60826	6	3	3	No	3
O60830	1	1	0.166667	No	0.166667
O60841	1	1	0.166667	No	0.166667
O60869	2	1	0.333333	No	0.333333
O60879	3	1	0.5	No	0.5
O60885	1	1	0.166667	No	0.166667
O60906	2	1	0.333333	No	0.333333
O60925	9	3	4.5	No	4.5
O60941	1	1	0.166667	No	0.166667
O75027	4	2	1.33333	No	1.33333
O75054	1	1	0.166667	No	0.166667
O75063	2	2	0.666667	No	0.666667
O75064	6	1	1	No	1
O75094	1	1	0.166667	No	0.166667
O75096	4	2	1.33333	No	1.33333
O75110	6	2	2	No	2
O75113	1	1	0.166667	No	0.166667
O75116	1	1	0.166667	No	0.166667
O75121	1	1	0.166667	No	0.166667
O75122	2	1	0.333333	No	0.333333
O75131	5	1	0.833333	No	0.833333
O75146	1	1	0.166667	No	0.166667
O75147	2	1	0.333333	No	0.333333
O75151	1	1	0.166667	No	0.166667
O75153	4	2	1.33333	No	1.33333
O75161	1	1	0.166667	No	0.166667
O75167	1	1	0.166667	No	0.166667
O75170	2	1	0.333333	No	0.333333
O75197	9	1	1.5	No	1.5
O75223	7	1	1.16667	No	1.16667
O75306	13	4	8.66667	No	8.66667
O75309	1	1	0.166667	No	0.166667
O75325	2	1	0.333333	No	0.333333
O75330	1	1	0.166667	No	0.166667
O75347	1	1	0.166667	No	0.166667
O75348	1	1	0.166667	No	0.166667
O75352	14	2	4.66667	No	4.66667
O75354	3	2	1	No	1
O75362	3	1	0.5	No	0.5
O75379	1	1	0.166667	No	0.166667
O75381	1	1	0.166667	No	0.166667
O75382	4	1	0.666667	No	0.666667
O75386	3	1	0.5	No	0.5
O75387	3	1	0.5	No	0.5
O75390	2	2	0.666667	No	0.666667
O75400	7	2	2.33333	No	2.33333
O75414	1	1	0.166667	No	0.166667
O75420	3	1	0.5	No	0.5
O75427	1	1	0.166667	No	0.166667
O75431	1	1	0.166667	No	0.166667
O75436	9	2	3	No	3
O75439	3	3	1.5	No	1.5
O75448	1	1	0.166667	No	0.166667
O75460	6	2	2	No	2
O75475	2	2	0.666667	No	0.666667
O75477	4	3	2	No	2
O75486	1	1	0.166667	No	0.166667
O75494	4	1	0.666667	No	0.666667
O75503	1	1	0.166667	No	0.166667
O75506	1	1	0.166667	No	0.166667
O75509	2	1	0.333333	No	0.333333
O75521	1	1	0.166667	No	0.166667
O75525	1	1	0.166667	No	0.166667
O75534	4	4	2.66667	No	2.66667
O75563	2	1	0.333333	No	0.333333
O75569	2	2	0.666667	No	0.666667
O75570	3	1	0.5	No	0.5
O75581	14	2	4.66667	No	4.66667
O75592	6	4	4	No	4
O75607	1	1	0.166667	No	0.166667
O75616	3	1	0.5	No	0.5
O75643	1	1	0.166667	No	0.166667
O75665	7	2	2.33333	No	2.33333
O75674	4	2	1.33333	No	1.33333
O75683	1	1	0.166667	No	0.166667
O75688	4	2	1.33333	No	1.33333
O75691	2	2	0.666667	No	0.666667
O75694	14	3	7	No	7
O75695	5	2	1.66667	No	1.66667
O75718	1	1	0.166667	No	0.166667
O75751	3	1	0.5	No	0.5
O75762	1	1	0.166667	No	0.166667
O75781	2	1	0.333333	No	0.333333
O75794	1	1	0.166667	No	0.166667
O75807	2	1	0.333333	No	0.333333
O75815	1	1	0.166667	No	0.166667
O75817	2	1	0.333333	No	0.333333
O75821	3	3	1.5	No	1.5
O75841	2	2	0.666667	No	0.666667
O75844	19	3	9.5	No	9.5
O75845	3	1	0.5	No	0.5
O75874	1	1	0.166667	No	0.166667
O75881	1	1	0.166667	No	0.166667
O75882	9	1	1.5	No	1.5
O75884	1	1	0.166667	No	0.166667
O75896	2	1	0.333333	No	0.333333
O75907	2	1	0.333333	No	0.333333
O75911	11	1	1.83333	No	1.83333
O75915	9	1	1.5	No	1.5
O75935	2	1	0.333333	No	0.333333
O75964	2	2	0.666667	No	0.666667
O75969	1	1	0.166667	No	0.166667
O75973	1	1	0.166667	No	0.166667
O76024	7	3	3.5	No	3.5
O76061	1	1	0.166667	No	0.166667
O76064	2	2	0.666667	No	0.666667
O76080	2	1	0.333333	No	0.333333
O76082	1	1	0.166667	No	0.166667
O76083	1	1	0.166667	No	0.166667
O76094	4	2	1.33333	No	1.33333
O94762	1	1	0.166667	No	0.166667
O94763	3	2	1	No	1
O94766	2	2	0.666667	No	0.666667
O94788	6	3	3	No	3
O94806	5	2	1.66667	No	1.66667
O94826	17	6	17	No	17
O94829	1	1	0.166667	No	0.166667
O94851	12	2	4	No	4
O94854	1	1	0.166667	No	0.166667
O94855	3	1	0.5	No	0.5
O94876	3	2	1	No	1
O94880	1	1	0.166667	No	0.166667
O94885	1	1	0.166667	No	0.166667
O94898	3	1	0.5	No	0.5
O94901	10	1	1.66667	No	1.66667
O94906	2	2	0.666667	No	0.666667
O94916	1	1	0.166667	No	0.166667
O94919	2	1	0.333333	No	0.333333
O94923	3	2	1	No	1
O94925	4	1	0.666667	No	0.666667
O94927	7	2	2.33333	No	2.33333
O94964	4	2	1.33333	No	1.33333
O94966	6	2	2	No	2
O94972	2	1	0.333333	No	0.333333
O94985	1	1	0.166667	No	0.166667
O94986	1	1	0.166667	No	0.166667
O94991	1	1	0.166667	No	0.166667
O95059	1	1	0.166667	No	0.166667
O95070	8	2	2.66667	No	2.66667
O95071	3	2	1	No	1
O95081	2	1	0.333333	No	0.333333
O95084	1	1	0.166667	No	0.166667
O95140	1	1	0.166667	No	0.166667
O95150	1	1	0.166667	No	0.166667
O95159	8	3	4	No	4
O95163	2	2	0.666667	No	0.666667
O95164	1	1	0.166667	No	0.166667
O95169	1	1	0.166667	No	0.166667
O95185	6	1	1	No	1
O95202	6	3	3	No	3
O95208	10	2	3.33333	No	3.33333
O95210	11	1	1.83333	No	1.83333
O95229	2	1	0.333333	No	0.333333
O95235	2	1	0.333333	No	0.333333
O95248	1	1	0.166667	No	0.166667
O95249	11	2	3.66667	No	3.66667
O95260	2	2	0.666667	No	0.666667
O95297	13	3	6.5	No	6.5
O95302	2	2	0.666667	No	0.666667
O95340	1	1	0.166667	No	0.166667
O95359	1	1	0.166667	No	0.166667
O95361	2	2	0.666667	No	0.666667
O95391	1	1	0.166667	No	0.166667
O95395	3	2	1	No	1
O95427	2	2	0.666667	No	0.666667
O95433	9	1	1.5	No	1.5
O95453	2	2	0.666667	No	0.666667
O95466	3	1	0.5	No	0.5
O95467	4	1	0.666667	No	0.666667
O95470	9	1	1.5	No	1.5
O95476	7	3	3.5	No	3.5
O95477	4	1	0.666667	No	0.666667
O95478	1	1	0.166667	No	0.166667
O95490	7	1	1.16667	No	1.16667
O95613	8	3	4	No	4
O95625	1	1	0.166667	No	0.166667
O95633	1	1	0.166667	No	0.166667
O95671	3	1	0.5	No	0.5
O95674	3	1	0.5	No	0.5
O95684	2	2	0.666667	No	0.666667
O95716	8	3	4	No	4
O95757	13	3	6.5	No	6.5
O95758	1	1	0.166667	No	0.166667
O95759	1	1	0.166667	No	0.166667
O95772	3	3	1.5	No	1.5
O95785	1	1	0.166667	No	0.166667
O95793	2	2	0.666667	No	0.666667
O95801	10	3	5	No	5
O95810	2	2	0.666667	No	0.666667
O95817	4	2	1.33333	No	1.33333
O95831	7	3	3.5	No	3.5
O95832	4	2	1.33333	No	1.33333
O95834	1	1	0.166667	No	0.166667
O95864	14	3	7	No	7
O95870	1	1	0.166667	No	0.166667
O95873	6	1	1	No	1
O95905	4	2	1.33333	No	1.33333
O95994	1	1	0.166667	No	0.166667
O95997	1	1	0.166667	No	0.166667
O96000	1	1	0.166667	No	0.166667
O96005	19	2	6.33333	No	6.33333
O96006	3	2	1	No	1
O96008	13	3	6.5	No	6.5
O96011	2	1	0.333333	No	0.333333
O96013	2	1	0.333333	No	0.333333
O96028	2	2	0.666667	No	0.666667
P00156	4	1	0.666667	No	0.666667
P00167	16	3	8	No	8
P00338	10	4	6.66667	No	6.66667
P00352	1	1	0.166667	No	0.166667
P00367	7	3	3.5	No	3.5
P00390	4	1	0.666667	No	0.666667
P00491	9	2	3	No	3
P00505	1	1	0.166667	No	0.166667
P00533	7	2	2.33333	No	2.33333
P00749	2	2	0.666667	No	0.666667
P00750	1	1	0.166667	No	0.166667
P00846	4	2	1.33333	No	1.33333
P01031	4	2	1.33333	No	1.33333
P01130	2	1	0.333333	No	0.333333
P01137	2	2	0.666667	No	0.666667
P01889	5	2	1.66667	No	1.66667
P01891	1	1	0.166667	No	0.166667
P02545	25	4	16.6667	No	16.6667
P02671	2	2	0.666667	No	0.666667
P02675	3	2	1	No	1
P02768	12	2	4	No	4
P03905	1	1	0.166667	No	0.166667
P04035	6	2	2	No	2
P04040	1	1	0.166667	No	0.166667
P04062	2	2	0.666667	No	0.666667
P04075	24	3	12	No	12
P04350	1	1	0.166667	No	0.166667
P04626	10	3	5	No	5
P04818	1	1	0.166667	No	0.166667
P04908	5	1	0.833333	No	0.833333
P04920	21	3	10.5	No	10.5
P05091	4	2	1.33333	No	1.33333
P05121	2	2	0.666667	No	0.666667
P05165	1	1	0.166667	No	0.166667
P05166	2	2	0.666667	No	0.666667
P05204	4	2	1.33333	No	1.33333
P05386	1	1	0.166667	No	0.166667
P05412	2	2	0.666667	No	0.666667
P05455	1	1	0.166667	No	0.166667
P05997	1	1	0.166667	No	0.166667
P06280	2	2	0.666667	No	0.666667
P06400	2	1	0.333333	No	0.333333
P06576	7	5	5.83333	No	5.83333
P06733	8	2	2.66667	No	2.66667
P06748	2	2	0.666667	No	0.666667
P06756	1	1	0.166667	No	0.166667
P06865	1	1	0.166667	No	0.166667
P06899	8	2	2.66667	No	2.66667
P07093	2	2	0.666667	No	0.666667
P07099	9	1	1.5	No	1.5
P07195	26	4	17.3333	No	17.3333
P07203	1	1	0.166667	No	0.166667
P07225	3	2	1	No	1
P07305	3	1	0.5	No	0.5
P07339	2	1	0.333333	No	0.333333
P07355	7	1	1.16667	No	1.16667
P07477	2	1	0.333333	No	0.333333
P07686	1	1	0.166667	No	0.166667
P07711	1	1	0.166667	No	0.166667
P07737	8	3	4	No	4
P07858	3	3	1.5	No	1.5
P07900	4	1	0.666667	No	0.666667
P07942	3	1	0.5	No	0.5
P07954	3	2	1	No	1
P07996	1	1	0.166667	No	0.166667
P08069	4	2	1.33333	No	1.33333
P08133	1	1	0.166667	No	0.166667
P08134	1	1	0.166667	No	0.166667
P08236	3	2	1	No	1
P08237	3	2	1	No	1
P08243	7	2	2.33333	No	2.33333
P08572	1	1	0.166667	No	0.166667
P08579	3	1	0.5	No	0.5
P08581	17	3	8.5	No	8.5
P08582	1	1	0.166667	No	0.166667
P08621	11	1	1.83333	No	1.83333
P08651	1	1	0.166667	No	0.166667
P08758	1	1	0.166667	No	0.166667
P08865	19	2	6.33333	No	6.33333
P08910	7	1	1.16667	No	1.16667
P09001	2	1	0.333333	No	0.333333
P09132	5	2	1.66667	No	1.66667
P09471	2	1	0.333333	No	0.333333
P09529	1	1	0.166667	No	0.166667
P09601	7	2	2.33333	No	2.33333
P09622	22	3	11	No	11
P09871	1	1	0.166667	No	0.166667
P09884	3	3	1.5	No	1.5
P09958	11	3	5.5	No	5.5
P09960	5	1	0.833333	No	0.833333
P0C0S5	1	1	0.166667	No	0.166667
P0C2W1	2	1	0.333333	No	0.333333
P0C6X7#PRO_0000037315	1	1	0.166667	No	0.166667
P0C7P0	1	1	0.166667	No	0.166667
P0CAP2	1	1	0.166667	No	0.166667
P0CG12	2	1	0.333333	No	0.333333
P0DI82	1	1	0.166667	No	0.166667
P0DI83	9	2	3	No	3
P0DJD0	1	1	0.166667	No	0.166667
P0DMM9	1	1	0.166667	No	0.166667
P0DMV8	6	2	2	No	2
P0DMV9	5	1	0.833333	No	0.833333
P0DTC2	3	3	1.5	No	1.5
P0DTC3	3	3	1.5	No	1.5
P0DTC4	1	1	0.166667	No	0.166667
P0DTC5	2	2	0.666667	No	0.666667
P0DTC6	1	1	0.166667	No	0.166667
P0DTC7	3	3	1.5	No	1.5
P0DTC8	3	3	1.5	No	1.5
P0DTC9	4	3	2	No	2
P0DTD1#PRO_0000449620	1	1	0.166667	No	0.166667
P0DTD1#PRO_0000449621	2	1	0.333333	No	0.333333
P0DTD1#PRO_0000449622	1	1	0.166667	No	0.166667
P0DTD1#PRO_0000449624	1	1	0.166667	No	0.166667
P0DTD1#PRO_0000449626	1	1	0.166667	No	0.166667
P0DTD1#PRO_0000449627	1	1	0.166667	No	0.166667
P0DTD1#PRO_0000449629	1	1	0.166667	No	0.166667
P0DTD1#PRO_0000449631	1	1	0.166667	No	0.166667
P0DTD1#PRO_0000449632	1	1	0.166667	No	0.166667
P0DTD2	4	3	2	No	2
P0NP10	2	2	0.666667	No	0.666667
P0NP12	2	2	0.666667	No	0.666667
P0NP13	2	2	0.666667	No	0.666667
P0NP14	2	2	0.666667	No	0.666667
P0NP15	2	2	0.666667	No	0.666667
P0NP16	2	2	0.666667	No	0.666667
P0NSP2	2	2	0.666667	No	0.666667
P0NSP3	2	2	0.666667	No	0.666667
P0NSP4	1	1	0.166667	No	0.166667
P0NSP5	2	2	0.666667	No	0.666667
P0NSP6	2	2	0.666667	No	0.666667
P0NSP7	2	2	0.666667	No	0.666667
P0NSP8	2	2	0.666667	No	0.666667
P0NSP9	2	2	0.666667	No	0.666667
P10155	1	1	0.166667	No	0.166667
P10244	2	1	0.333333	No	0.333333
P10586	4	2	1.33333	No	1.33333
P10619	1	1	0.166667	No	0.166667
P10620	15	3	7.5	No	7.5
P10636	1	1	0.166667	No	0.166667
P10646	1	1	0.166667	No	0.166667
P10809	5	2	1.66667	No	1.66667
P10909	4	2	1.33333	No	1.33333
P11047	1	1	0.166667	No	0.166667
P11117	1	1	0.166667	No	0.166667
P11142	6	2	2	No	2
P11169	1	1	0.166667	No	0.166667
P11171	2	1	0.333333	No	0.333333
P11182	11	2	3.66667	No	3.66667
P11233	9	3	4.5	No	4.5
P11274	2	1	0.333333	No	0.333333
P11310	1	1	0.166667	No	0.166667
P11362	1	1	0.166667	No	0.166667
P11387	11	2	3.66667	No	3.66667
P11441	11	2	3.66667	No	3.66667
P11474	1	1	0.166667	No	0.166667
P11498	2	1	0.333333	No	0.333333
P11532	2	1	0.333333	No	0.333333
P11766	5	1	0.833333	No	0.833333
P11908	3	3	1.5	No	1.5
P11940	1	1	0.166667	No	0.166667
P12004	7	2	2.33333	No	2.33333
P12109	1	1	0.166667	No	0.166667
P12268	10	4	6.66667	No	6.66667
P12277	12	2	4	No	4
P12694	2	1	0.333333	No	0.333333
P12931	21	2	7	No	7
P13051	1	1	0.166667	No	0.166667
P13164	2	1	0.333333	No	0.333333
P13196	5	1	0.833333	No	0.833333
P13489	2	2	0.666667	No	0.666667
P13497	1	1	0.166667	No	0.166667
P13498	11	2	3.66667	No	3.66667
P13591	4	1	0.666667	No	0.666667
P13639	8	1	1.33333	No	1.33333
P13747	1	1	0.166667	No	0.166667
P13796	3	1	0.5	No	0.5
P13797	9	1	1.5	No	1.5
P13861	3	3	1.5	No	1.5
P13984	3	3	1.5	No	1.5
P13987	1	1	0.166667	No	0.166667
P14373	1	1	0.166667	No	0.166667
P14406	2	2	0.666667	No	0.666667
P14550	1	1	0.166667	No	0.166667
P14618	6	2	2	No	2
P14635	2	1	0.333333	No	0.333333
P14649	10	1	1.66667	No	1.66667
P14678	12	1	2	No	2
P14735	8	3	4	No	4
P14854	2	2	0.666667	No	0.666667
P14868	14	1	2.33333	No	2.33333
P14923	7	2	2.33333	No	2.33333
P15104	2	1	0.333333	No	0.333333
P15121	7	2	2.33333	No	2.33333
P15151	3	2	1	No	1
P15153	2	2	0.666667	No	0.666667
P15170	4	1	0.666667	No	0.666667
P15259	1	1	0.166667	No	0.166667
P15260	7	2	2.33333	No	2.33333
P15291	1	1	0.166667	No	0.166667
P15311	9	3	4.5	No	4.5
P15313	3	1	0.5	No	0.5
P15428	2	1	0.333333	No	0.333333
P15514	1	1	0.166667	No	0.166667
P15559	1	1	0.166667	No	0.166667
P15586	3	3	1.5	No	1.5
P15622	1	1	0.166667	No	0.166667
P15924	9	2	3	No	3
P16035	1	1	0.166667	No	0.166667
P16070	7	3	3.5	No	3.5
P16144	2	2	0.666667	No	0.666667
P16152	1	1	0.166667	No	0.166667
P16188	2	1	0.333333	No	0.333333
P16219	1	1	0.166667	No	0.166667
P16260	1	1	0.166667	No	0.166667
P16278	1	1	0.166667	No	0.166667
P16333	4	1	0.666667	No	0.666667
P16401	1	1	0.166667	No	0.166667
P16402	2	1	0.333333	No	0.333333
P16403	3	1	0.5	No	0.5
P16422	1	1	0.166667	No	0.166667
P16520	1	1	0.166667	No	0.166667
P17028	1	1	0.166667	No	0.166667
P17066	1	1	0.166667	No	0.166667
P17252	5	1	0.833333	No	0.833333
P17301	1	1	0.166667	No	0.166667
P17302	8	2	2.66667	No	2.66667
P17480	3	3	1.5	No	1.5
P17482	1	1	0.166667	No	0.166667
P17612	2	2	0.666667	No	0.666667
P17655	3	2	1	No	1
P17693	1	1	0.166667	No	0.166667
P17706	6	1	1	No	1
P17931	2	1	0.333333	No	0.333333
P17936	1	1	0.166667	No	0.166667
P17980	2	2	0.666667	No	0.666667
P17987	9	2	3	No	3
P18065	1	1	0.166667	No	0.166667
P18084	17	3	8.5	No	8.5
P18124	12	1	2	No	2
P18206	5	2	1.66667	No	1.66667
P18433	2	1	0.333333	No	0.333333
P18583	10	1	1.66667	No	1.66667
P18754	8	2	2.66667	No	2.66667
P18850	13	2	4.33333	No	4.33333
P19105	3	2	1	No	1
P19387	2	1	0.333333	No	0.333333
P19388	1	1	0.166667	No	0.166667
P19404	9	3	4.5	No	4.5
P19438	2	1	0.333333	No	0.333333
P19440	2	2	0.666667	No	0.666667
P19484	2	1	0.333333	No	0.333333
P19525	1	1	0.166667	No	0.166667
P19532	3	2	1	No	1
P19634	4	2	1.33333	No	1.33333
P19784	1	1	0.166667	No	0.166667
P19838	2	2	0.666667	No	0.666667
P20020	22	4	14.6667	No	14.6667
P20042	8	1	1.33333	No	1.33333
P20337	7	2	2.33333	No	2.33333
P20339	2	1	0.333333	No	0.333333
P20645	3	2	1	No	1
P20674	2	1	0.333333	No	0.333333
P20719	1	1	0.166667	No	0.166667
P20962	1	1	0.166667	No	0.166667
P21108	1	1	0.166667	No	0.166667
P21359	3	2	1	No	1
P21397	1	1	0.166667	No	0.166667
P21399	2	2	0.666667	No	0.666667
P21589	1	1	0.166667	No	0.166667
P21912	6	2	2	No	2
P21964	8	5	6.66667	No	6.66667
P22033	1	1	0.166667	No	0.166667
P22059	11	2	3.66667	No	3.66667
P22087	14	4	9.33333	No	9.33333
P22090	5	1	0.833333	No	0.833333
P22102	6	2	2	No	2
P22314	9	3	4.5	No	4.5
P22413	1	1	0.166667	No	0.166667
P22570	1	1	0.166667	No	0.166667
P22670	1	1	0.166667	No	0.166667
P22681	4	1	0.666667	No	0.666667
P22692	4	2	1.33333	No	1.33333
P23141	13	1	2.16667	No	2.16667
P23229	14	3	7	No	7
P23368	2	2	0.666667	No	0.666667
P23396	14	1	2.33333	No	2.33333
P23458	5	1	0.833333	No	0.833333
P23470	6	1	1	No	1
P23527	1	1	0.166667	No	0.166667
P23588	1	1	0.166667	No	0.166667
P23919	1	1	0.166667	No	0.166667
P23921	2	1	0.333333	No	0.333333
P24390	2	2	0.666667	No	0.666667
P24468	2	1	0.333333	No	0.333333
P24534	4	1	0.666667	No	0.666667
P24539	2	2	0.666667	No	0.666667
P24752	4	3	2	No	2
P24941	1	1	0.166667	No	0.166667
P25054	3	2	1	No	1
P25205	15	3	7.5	No	7.5
P25398	1	1	0.166667	No	0.166667
P25440	2	2	0.666667	No	0.666667
P25445	1	1	0.166667	No	0.166667
P25685	3	2	1	No	1
P25686	1	1	0.166667	No	0.166667
P25705	12	3	6	No	6
P25774	1	1	0.166667	No	0.166667
P25786	1	1	0.166667	No	0.166667
P25788	4	1	0.666667	No	0.666667
P26006	11	2	3.66667	No	3.66667
P26045	1	1	0.166667	No	0.166667
P26196	4	1	0.666667	No	0.666667
P26232	1	1	0.166667	No	0.166667
P26368	2	1	0.333333	No	0.333333
P26373	16	2	5.33333	No	5.33333
P26374	11	2	3.66667	No	3.66667
P26572	2	2	0.666667	No	0.666667
P26599	1	1	0.166667	No	0.166667
P26639	5	1	0.833333	No	0.833333
P26641	7	2	2.33333	No	2.33333
P27037	1	1	0.166667	No	0.166667
P27105	13	2	4.33333	No	4.33333
P27144	5	3	2.5	No	2.5
P27348	4	2	1.33333	No	1.33333
P27448	9	5	7.5	No	7.5
P27449	4	1	0.666667	No	0.666667
P27540	1	1	0.166667	No	0.166667
P27635	3	2	1	No	1
P27695	1	1	0.166667	No	0.166667
P27816	1	1	0.166667	No	0.166667
P28068	2	1	0.333333	No	0.333333
P28070	3	2	1	No	1
P28072	2	1	0.333333	No	0.333333
P28074	15	2	5	No	5
P28288	5	2	1.66667	No	1.66667
P28290	3	1	0.5	No	0.5
P28300	1	1	0.166667	No	0.166667
P28328	2	1	0.333333	No	0.333333
P28340	1	1	0.166667	No	0.166667
P28347	1	1	0.166667	No	0.166667
P28482	1	1	0.166667	No	0.166667
P28799	1	1	0.166667	No	0.166667
P28827	4	3	2	No	2
P28838	2	2	0.666667	No	0.666667
P28907	2	1	0.333333	No	0.333333
P29122	2	2	0.666667	No	0.666667
P29218	6	1	1	No	1
P29317	21	4	14	No	14
P29320	5	1	0.833333	No	0.833333
P29323	2	2	0.666667	No	0.666667
P29353	1	1	0.166667	No	0.166667
P29372	1	1	0.166667	No	0.166667
P29375	1	1	0.166667	No	0.166667
P29558	1	1	0.166667	No	0.166667
P29590	1	1	0.166667	No	0.166667
P29692	3	1	0.5	No	0.5
P29966	18	2	6	No	6
P30043	1	1	0.166667	No	0.166667
P30046	1	1	0.166667	No	0.166667
P30048	18	3	9	No	9
P30050	10	1	1.66667	No	1.66667
P30084	4	2	1.33333	No	1.33333
P30153	6	2	2	No	2
P30260	1	1	0.166667	No	0.166667
P30307	1	1	0.166667	No	0.166667
P30501	2	1	0.333333	No	0.333333
P30530	7	2	2.33333	No	2.33333
P30622	2	2	0.666667	No	0.666667
P30740	2	1	0.333333	No	0.333333
P30825	4	2	1.33333	No	1.33333
P30837	2	2	0.666667	No	0.666667
P30876	2	2	0.666667	No	0.666667
P30990	1	1	0.166667	No	0.166667
P31323	2	2	0.666667	No	0.666667
P31327	5	1	0.833333	No	0.833333
P31431	1	1	0.166667	No	0.166667
P31641	9	2	3	No	3
P31644	5	1	0.833333	No	0.833333
P31749	1	1	0.166667	No	0.166667
P31751	2	1	0.333333	No	0.333333
P32004	1	1	0.166667	No	0.166667
P32119	2	1	0.333333	No	0.333333
P32322	3	2	1	No	1
P32856	1	1	0.166667	No	0.166667
P32969	13	1	2.16667	No	2.16667
P32970	1	1	0.166667	No	0.166667
P33240	11	2	3.66667	No	3.66667
P33316	1	1	0.166667	No	0.166667
P33527	15	2	5	No	5
P33552	1	1	0.166667	No	0.166667
P33947	4	2	1.33333	No	1.33333
P33981	1	1	0.166667	No	0.166667
P33991	9	2	3	No	3
P33992	29	2	9.66667	No	9.66667
P33993	12	2	4	No	4
P34059	1	1	0.166667	No	0.166667
P34896	2	1	0.333333	No	0.333333
P34897	14	3	7	No	7
P34931	2	1	0.333333	No	0.333333
P34932	10	2	3.33333	No	3.33333
P35052	1	1	0.166667	No	0.166667
P35080	1	1	0.166667	No	0.166667
P35219	1	1	0.166667	No	0.166667
P35222	2	2	0.666667	No	0.666667
P35240	2	1	0.333333	No	0.333333
P35241	11	3	5.5	No	5.5
P35249	1	1	0.166667	No	0.166667
P35268	5	1	0.833333	No	0.833333
P35269	1	1	0.166667	No	0.166667
P35555	1	1	0.166667	No	0.166667
P35556	1	1	0.166667	No	0.166667
P35606	14	1	2.33333	No	2.33333
P35609	1	1	0.166667	No	0.166667
P35610	12	1	2	No	2
P35611	3	1	0.5	No	0.5
P35612	1	1	0.166667	No	0.166667
P35658	2	2	0.666667	No	0.666667
P35670	1	1	0.166667	No	0.166667
P35749	3	2	1	No	1
P35813	1	1	0.166667	No	0.166667
P35869	2	1	0.333333	No	0.333333
P36383	2	2	0.666667	No	0.666667
P36578	2	2	0.666667	No	0.666667
P36871	1	1	0.166667	No	0.166667
P36873	3	1	0.5	No	0.5
P36894	2	1	0.333333	No	0.333333
P36896	4	2	1.33333	No	1.33333
P36897	3	2	1	No	1
P36941	2	1	0.333333	No	0.333333
P36956	13	1	2.16667	No	2.16667
P37173	1	1	0.166667	No	0.166667
P37198	3	3	1.5	No	1.5
P37235	1	1	0.166667	No	0.166667
P38117	13	3	6.5	No	6.5
P38432	2	2	0.666667	No	0.666667
P38435	9	3	4.5	No	4.5
P38606	1	1	0.166667	No	0.166667
P38646	3	2	1	No	1
P38919	18	3	9	No	9
P39019	10	3	5	No	5
P39023	8	1	1.33333	No	1.33333
P39060	1	1	0.166667	No	0.166667
P39687	1	1	0.166667	No	0.166667
P39880	2	1	0.333333	No	0.333333
P40123	1	1	0.166667	No	0.166667
P40189	10	3	5	No	5
P40222	1	1	0.166667	No	0.166667
P40227	3	1	0.5	No	0.5
P40429	11	3	5.5	No	5.5
P40855	3	2	1	No	1
P40925	3	2	1	No	1
P40926	12	3	6	No	6
P41223	1	1	0.166667	No	0.166667
P41227	1	1	0.166667	No	0.166667
P41273	2	1	0.333333	No	0.333333
P41440	4	1	0.666667	No	0.666667
P41743	9	2	3	No	3
P42126	1	1	0.166667	No	0.166667
P42166	4	1	0.666667	No	0.666667
P42226	1	1	0.166667	No	0.166667
P42285	4	1	0.666667	No	0.666667
P42338	2	1	0.333333	No	0.333333
P42356	2	1	0.333333	No	0.333333
P42566	1	1	0.166667	No	0.166667
P42574	2	1	0.333333	No	0.333333
P42677	11	2	3.66667	No	3.66667
P42684	1	1	0.166667	No	0.166667
P42695	2	1	0.333333	No	0.333333
P42696	1	1	0.166667	No	0.166667
P42702	6	2	2	No	2
P42704	23	4	15.3333	No	15.3333
P42766	1	1	0.166667	No	0.166667
P42785	1	1	0.166667	No	0.166667
P42830	2	2	0.666667	No	0.666667
P42892	19	3	9.5	No	9.5
P42898	1	1	0.166667	No	0.166667
P43005	1	1	0.166667	No	0.166667
P43007	4	1	0.666667	No	0.666667
P43121	1	1	0.166667	No	0.166667
P43155	4	2	1.33333	No	1.33333
P43243	2	1	0.333333	No	0.333333
P43353	2	1	0.333333	No	0.333333
P43378	8	2	2.66667	No	2.66667
P43686	1	1	0.166667	No	0.166667
P43897	4	2	1.33333	No	1.33333
P45877	1	1	0.166667	No	0.166667
P45954	1	1	0.166667	No	0.166667
P45984	1	1	0.166667	No	0.166667
P46013	3	2	1	No	1
P46063	4	1	0.666667	No	0.666667
P46087	6	3	3	No	3
P46100	3	1	0.5	No	0.5
P46199	1	1	0.166667	No	0.166667
P46459	2	1	0.333333	No	0.333333
P46531	1	1	0.166667	No	0.166667
P46734	1	1	0.166667	No	0.166667
P46776	11	1	1.83333	No	1.83333
P46777	1	1	0.166667	No	0.166667
P46778	16	2	5.33333	No	5.33333
P46781	12	2	4	No	4
P46782	3	2	1	No	1
P46783	15	4	10	No	10
P46926	3	1	0.5	No	0.5
P46937	3	1	0.5	No	0.5
P46939	1	1	0.166667	No	0.166667
P47712	2	1	0.333333	No	0.333333
P47756	1	1	0.166667	No	0.166667
P47900	1	1	0.166667	No	0.166667
P47914	4	1	0.666667	No	0.666667
P47974	1	1	0.166667	No	0.166667
P47985	1	1	0.166667	No	0.166667
P48029	1	1	0.166667	No	0.166667
P48147	2	1	0.333333	No	0.333333
P48163	3	1	0.5	No	0.5
P48200	3	1	0.5	No	0.5
P48307	1	1	0.166667	No	0.166667
P48444	6	2	2	No	2
P48449	3	3	1.5	No	1.5
P48506	1	1	0.166667	No	0.166667
P48509	1	1	0.166667	No	0.166667
P48552	2	1	0.333333	No	0.333333
P48556	2	2	0.666667	No	0.666667
P48634	4	2	1.33333	No	1.33333
P48643	3	1	0.5	No	0.5
P48651	5	2	1.66667	No	1.66667
P48723	2	2	0.666667	No	0.666667
P48730	2	1	0.333333	No	0.333333
P48735	1	1	0.166667	No	0.166667
P48960	4	2	1.33333	No	1.33333
P49069	8	1	1.33333	No	1.33333
P49116	1	1	0.166667	No	0.166667
P49189	3	1	0.5	No	0.5
P49366	9	2	3	No	3
P49368	2	1	0.333333	No	0.333333
P49406	2	2	0.666667	No	0.666667
P49419	1	1	0.166667	No	0.166667
P49454	5	2	1.66667	No	1.66667
P49585	2	1	0.333333	No	0.333333
P49590	2	2	0.666667	No	0.666667
P49591	2	2	0.666667	No	0.666667
P49642	1	1	0.166667	No	0.166667
P49643	1	1	0.166667	No	0.166667
P49674	2	1	0.333333	No	0.333333
P49720	2	2	0.666667	No	0.666667
P49736	1	1	0.166667	No	0.166667
P49748	9	4	6	No	6
P49753	3	1	0.5	No	0.5
P49754	5	3	2.5	No	2.5
P49768	1	1	0.166667	No	0.166667
P49770	1	1	0.166667	No	0.166667
P49773	10	2	3.33333	No	3.33333
P49790	1	1	0.166667	No	0.166667
P49810	2	1	0.333333	No	0.333333
P49821	13	2	4.33333	No	4.33333
P49840	3	3	1.5	No	1.5
P49841	3	3	1.5	No	1.5
P49915	2	1	0.333333	No	0.333333
P50213	2	2	0.666667	No	0.666667
P50395	5	1	0.833333	No	0.833333
P50416	7	1	1.16667	No	1.16667
P50443	14	3	7	No	7
P50502	6	2	2	No	2
P50542	3	1	0.5	No	0.5
P50570	2	2	0.666667	No	0.666667
P50579	1	1	0.166667	No	0.166667
P50616	1	1	0.166667	No	0.166667
P50747	2	1	0.333333	No	0.333333
P50750	1	1	0.166667	No	0.166667
P50895	2	1	0.333333	No	0.333333
P50897	1	1	0.166667	No	0.166667
P50914	4	1	0.666667	No	0.666667
P50990	3	1	0.5	No	0.5
P50995	2	1	0.333333	No	0.333333
P51153	11	2	3.66667	No	3.66667
P51159	7	2	2.33333	No	2.33333
P51511	2	1	0.333333	No	0.333333
P51530	2	1	0.333333	No	0.333333
P51571	23	4	15.3333	No	15.3333
P51587	3	2	1	No	1
P51617	1	1	0.166667	No	0.166667
P51636	2	1	0.333333	No	0.333333
P51636-2	2	1	0.333333	No	0.333333
P51648	15	3	7.5	No	7.5
P51649	2	2	0.666667	No	0.666667
P51659	14	3	7	No	7
P51674	1	1	0.166667	No	0.166667
P51688	1	1	0.166667	No	0.166667
P51689	1	1	0.166667	No	0.166667
P51690	9	2	3	No	3
P51692	2	1	0.333333	No	0.333333
P51784	4	2	1.33333	No	1.33333
P51788	2	1	0.333333	No	0.333333
P51798	7	2	2.33333	No	2.33333
P51809	6	2	2	No	2
P51957	1	1	0.166667	No	0.166667
P51970	2	1	0.333333	No	0.333333
P52292	3	2	1	No	1
P52298	14	1	2.33333	No	2.33333
P52306	7	5	5.83333	No	5.83333
P52429	9	2	3	No	3
P52565	6	1	1	No	1
P52594	1	1	0.166667	No	0.166667
P52732	2	2	0.666667	No	0.666667
P52756	1	1	0.166667	No	0.166667
P52758	2	1	0.333333	No	0.333333
P52788	1	1	0.166667	No	0.166667
P52799	7	1	1.16667	No	1.16667
P52815	6	1	1	No	1
P52848	1	1	0.166667	No	0.166667
P52895	1	1	0.166667	No	0.166667
P52907	3	1	0.5	No	0.5
P52948	8	3	4	No	4
P53004	2	2	0.666667	No	0.666667
P53355	1	1	0.166667	No	0.166667
P53365	5	2	1.66667	No	1.66667
P53367	1	1	0.166667	No	0.166667
P53396	4	2	1.33333	No	1.33333
P53597	1	1	0.166667	No	0.166667
P53618	3	2	1	No	1
P53621	7	1	1.16667	No	1.16667
P53634	1	1	0.166667	No	0.166667
P53794	1	1	0.166667	No	0.166667
P53804	2	1	0.333333	No	0.333333
P53985	11	2	3.66667	No	3.66667
P53992	11	3	5.5	No	5.5
P54098	1	1	0.166667	No	0.166667
P54105	1	1	0.166667	No	0.166667
P54132	1	1	0.166667	No	0.166667
P54198	2	1	0.333333	No	0.333333
P54252	1	1	0.166667	No	0.166667
P54289	3	2	1	No	1
P54578	1	1	0.166667	No	0.166667
P54652	4	2	1.33333	No	1.33333
P54707	1	1	0.166667	No	0.166667
P54710	2	1	0.333333	No	0.333333
P54727	2	1	0.333333	No	0.333333
P54753	1	1	0.166667	No	0.166667
P54760	5	1	0.833333	No	0.833333
P54764	1	1	0.166667	No	0.166667
P54792	5	1	0.833333	No	0.833333
P54802	1	1	0.166667	No	0.166667
P54803	1	1	0.166667	No	0.166667
P54868	1	1	0.166667	No	0.166667
P54886	11	2	3.66667	No	3.66667
P55011	13	2	4.33333	No	4.33333
P55036	6	1	1	No	1
P55072	3	2	1	No	1
P55081	2	1	0.333333	No	0.333333
P55085	2	2	0.666667	No	0.666667
P55198	3	1	0.5	No	0.5
P55263	2	1	0.333333	No	0.333333
P55268	2	1	0.333333	No	0.333333
P55735	8	2	2.66667	No	2.66667
P55786	11	3	5.5	No	5.5
P55789	1	1	0.166667	No	0.166667
P55795	1	1	0.166667	No	0.166667
P55884	7	2	2.33333	No	2.33333
P56134	14	2	4.66667	No	4.66667
P56159	1	1	0.166667	No	0.166667
P56181	5	1	0.833333	No	0.833333
P56270	10	2	3.33333	No	3.33333
P56377	1	1	0.166667	No	0.166667
P56381	1	1	0.166667	No	0.166667
P56537	10	1	1.66667	No	1.66667
P56597	1	1	0.166667	No	0.166667
P56706	1	1	0.166667	No	0.166667
P56749	2	1	0.333333	No	0.333333
P56945	1	1	0.166667	No	0.166667
P56962	1	1	0.166667	No	0.166667
P57054	1	1	0.166667	No	0.166667
P57081	4	1	0.666667	No	0.666667
P57721	1	1	0.166667	No	0.166667
P57740	5	1	0.833333	No	0.833333
P57772	3	1	0.5	No	0.5
P58004	1	1	0.166667	No	0.166667
P58166	1	1	0.166667	No	0.166667
P58546	1	1	0.166667	No	0.166667
P58658	1	1	0.166667	No	0.166667
P59595	1	1	0.166667	No	0.166667
P60033	1	1	0.166667	No	0.166667
P60059	1	1	0.166667	No	0.166667
P60174	1	1	0.166667	No	0.166667
P60228	1	1	0.166667	No	0.166667
P60468	10	3	5	No	5
P60520	1	1	0.166667	No	0.166667
P60866	4	2	1.33333	No	1.33333
P60880	2	1	0.333333	No	0.333333
P60891	5	1	0.833333	No	0.833333
P60900	2	2	0.666667	No	0.666667
P60903	1	1	0.166667	No	0.166667
P61009	1	1	0.166667	No	0.166667
P61011	2	2	0.666667	No	0.666667
P61020	1	1	0.166667	No	0.166667
P61081	3	1	0.5	No	0.5
P61163	1	1	0.166667	No	0.166667
P61165	2	2	0.666667	No	0.666667
P61204	6	1	1	No	1
P61224	1	1	0.166667	No	0.166667
P61247	2	2	0.666667	No	0.666667
P61254	12	2	4	No	4
P61289	1	1	0.166667	No	0.166667
P61313	5	1	0.833333	No	0.833333
P61353	9	1	1.5	No	1.5
P61421	5	2	1.66667	No	1.66667
P61513	6	1	1	No	1
P61604	5	3	2.5	No	2.5
P61758	3	2	1	No	1
P61764	1	1	0.166667	No	0.166667
P61769	6	3	3	No	3
P61803	11	3	5.5	No	5.5
P61812	2	2	0.666667	No	0.666667
P61916	2	2	0.666667	No	0.666667
P61962	1	1	0.166667	No	0.166667
P61964	2	2	0.666667	No	0.666667
P61970	1	1	0.166667	No	0.166667
P61978	1	1	0.166667	No	0.166667
P61981	4	1	0.666667	No	0.666667
P62068	1	1	0.166667	No	0.166667
P62072	1	1	0.166667	No	0.166667
P62081	8	1	1.33333	No	1.33333
P62191	13	1	2.16667	No	2.16667
P62241	2	1	0.333333	No	0.333333
P62244	1	1	0.166667	No	0.166667
P62249	29	4	19.3333	No	19.3333
P62266	4	1	0.666667	No	0.666667
P62269	4	2	1.33333	No	1.33333
P62277	1	1	0.166667	No	0.166667
P62280	8	1	1.33333	No	1.33333
P62308	1	1	0.166667	No	0.166667
P62314	14	1	2.33333	No	2.33333
P62318	1	1	0.166667	No	0.166667
P62330	6	2	2	No	2
P62333	1	1	0.166667	No	0.166667
P62380	1	1	0.166667	No	0.166667
P62424	14	1	2.33333	No	2.33333
P62495	1	1	0.166667	No	0.166667
P62701	6	2	2	No	2
P62745	1	1	0.166667	No	0.166667
P62750	3	1	0.5	No	0.5
P62753	12	1	2	No	2
P62805	8	2	2.66667	No	2.66667
P62826	5	1	0.833333	No	0.833333
P62829	12	2	4	No	4
P62847	12	1	2	No	2
P62851	1	1	0.166667	No	0.166667
P62854	6	2	2	No	2
P62857	2	1	0.333333	No	0.333333
P62861	8	3	4	No	4
P62875	2	1	0.333333	No	0.333333
P62877	1	1	0.166667	No	0.166667
P62888	12	1	2	No	2
P62891	1	1	0.166667	No	0.166667
P62906	3	1	0.5	No	0.5
P62910	5	1	0.833333	No	0.833333
P62913	5	2	1.66667	No	1.66667
P62917	11	1	1.83333	No	1.83333
P62942	1	1	0.166667	No	0.166667
P62979	4	2	1.33333	No	1.33333
P62987	2	1	0.333333	No	0.333333
P63000	9	1	1.5	No	1.5
P63027	1	1	0.166667	No	0.166667
P63104	4	2	1.33333	No	1.33333
P63151	1	1	0.166667	No	0.166667
P63167	15	2	5	No	5
P63173	20	4	13.3333	No	13.3333
P63218	1	1	0.166667	No	0.166667
P63220	1	1	0.166667	No	0.166667
P63241	5	1	0.833333	No	0.833333
P63244	11	3	5.5	No	5.5
P67775	1	1	0.166667	No	0.166667
P67812	1	1	0.166667	No	0.166667
P67870	1	1	0.166667	No	0.166667
P68104	2	1	0.333333	No	0.333333
P68133	3	2	1	No	1
P78310	7	1	1.16667	No	1.16667
P78312	1	1	0.166667	No	0.166667
P78316	4	2	1.33333	No	1.33333
P78324	1	1	0.166667	No	0.166667
P78332	2	1	0.333333	No	0.333333
P78344	1	1	0.166667	No	0.166667
P78346	1	1	0.166667	No	0.166667
P78348	1	1	0.166667	No	0.166667
P78357	6	2	2	No	2
P78362	1	1	0.166667	No	0.166667
P78371	4	1	0.666667	No	0.666667
P78381	9	2	3	No	3
P78382	2	2	0.666667	No	0.666667
P78383	1	1	0.166667	No	0.166667
P78410	6	1	1	No	1
P78504	7	1	1.16667	No	1.16667
[truncated: 2,478 more rows]
