# Supplementary material for: SARS‐CoV‐2–host proteome interactions for antiviral drug discovery
Source: Mol Syst Biol. 2021 Oct 28;17(11):e10396. doi: 10.15252/msb.202110396 (PMC8552907; doi:10.15252/msb.202110396)
Supplement: Supplementary file 15 — Dataset EV12 [file MSB-17-e10396-s007.xlsx]

## Sheet: Legend
	Dataset EV12. Drug-target associations drawn from virtual screening, including information about clinical application.

## Sheet: Drug candidates
UniProt ID	Gene name	Protein name	PDB	PDB ligand/cofactor identifier	Resolution [Å]	SiteMap Dscore	Hits	Key clinical activities (MeSH terms, ChEMBL, DrugBank and PubChem data)	Further information	Max. clinic stage / Status	Use for Covid-19
P19367	HK1	Hexokinase-1	1DGK	ADP	2.8	0.96	Mizoribine	immunosuppressant	Imidazole-based compound with several activities, including anti-coronaviral effect	Phase III	Has been previously observed to act against three human pathogenic corona viruses, SARS-CoV, MERS- CoV, and HCoV-NL63 (PMID 31125806)
Q9UIQ6	LNPEP	Leucyl-cystinyl aminopeptidase	5MJ6	7O2	2.53	1.12	PX-478	anti-cancer	Inhibitor of transcription factor hypoxia inducible factor-1 alpha	Phase I	Evaluated in cellular assay of SARS-CoV-2 infection, but did not result in sufficient reduction (PMID 32691695)
Q8IXI1	RHOT2	Mitochondrial Rho GTPase 2	5KUT	GDP	1.69	0.97	﻿Guadecitabine	anti-neoplastic	Purine nucleotide derivative and anti-metabolite, inhibitor of DNA methyltransferase	Phase III	No relevant information
Q9NR31	SAR1A	GTP-binding protein SAR1a	2GAO	GDP	2	0.82	﻿Guadecitabine	anti-neoplastic	Purine nucleotide derivative and anti-metabolite, inhibitor of DNA methyltransferase	Phase III	No relevant information
Q13838	DDX39B	Spliceosome RNA helicase DDX39B	1XTJ	ADP	2.7	0.94	﻿Methotrexate	anti-metabolite, anti-neoplastic, anti-rheumatic, folic acid antagonist, immunosuppressive agent	Folic acid antagonist, inhibitor of dihydrofolate reductase and other folate pathway enzymes	Phase IV, approved	Observed in vitro to inhibit SARS‐CoV‐2 virus replication (PMID 32926453), involved in clinical trials (https://ClinicalTrials.gov/show/NCT04352465, https://ClinicalTrials.gov/show/NCT04610567)
Q04760	GLO1	Lactoylglutathione lyase	3W0T	HPU	1.35	1.04	﻿BMS-863233	anti-neoplastic	Cell division cycle 7-related protein kinase inhibitor	Phase II	Considered in previous study of SARS-CoV-2 protein interactions and potential targets (PMID 32353859)
P51149	RAB7A	Ras-related protein Rab-7a	1T91	GTP	1.9	0.87	Pemetrexed	anti-neoplastic	Folic acid antagonist, inhibitor of folate pathway enzymes	Phase IV, approved	In silico suggested to stabilize host Angiotensin-converting enzyme 2 closed conformation (PMID 32739642)
P16615	ATP2A2	Sarcoplasmic/endoplasmic reticulum calcium ATPase 2	7BT2	ATP	3	0.97	﻿Cetraxate	anti-ulcer	A zwitterionic cyclohexanecarboxylate ester-based compound	Pre-clinical compound	No relevant information
P16615	ATP2A2	Sarcoplasmic/endoplasmic reticulum calcium ATPase 2	7BT2	ATP	3	0.97	Rovafovir etalafenamide	anti-viral	Nucleoside reverse transcriptase inhibitor, used in HIV-1 infections	Phase II	No relevant information
P16615	ATP2A2	Sarcoplasmic/endoplasmic reticulum calcium ATPase 2	7BT2	ATP	3	0.97	﻿Citicoline	nootropic agent, psychoanaleptic and neuroprotective compound	Naturally occurring metabolite, source of choline and cytidine	approved, investigational, Phase IV	In silico studied as inhibitor of ADP ribose phosphatase of SARS-CoV-2 NSP3 (PMID 33352458), dose-dependent inhibition of SARS-CoV-2 observed when used prior to infection in cellular assay (Preprint: https://www.biorxiv.org/content/10.1101/2020.06.21.162396v1)
P16615	ATP2A2	Sarcoplasmic/endoplasmic reticulum calcium ATPase 2	7BT2	ATP	3	0.97	﻿Frovatriptan	analgesic, anti-migraine preparation, anti-depressive	Serotonin receptor agonists, used in headache and migraine therapy	Phase IV, approved	Suggested in silico as part of potential combination therapies against SARS-CoV-2 (PMID 32194980)
Q13838	DDX39B	Spliceosome RNA helicase DDX39B	1XTJ	ADP	2.7	0.94	﻿Pelitrexol	anti-neoplastic	Antifolate, inhibitor of glycinamide ribonucleotide formyltransferase involved in de novo purine synthesis pathway	Phase II	No relevant information
Q13838	DDX39B	Spliceosome RNA helicase DDX39B	1XTJ	ADP	2.7	0.94	﻿Pralatrexate	anti-neoplastic	Folic acid antagonist, inhibitor of dihydrofolate reductase	Phase IV, approved	Proposed in silico as inhibitor of SARS-CoV-2 RNA-dependent RNA polymerase and in vitro confirmation of inhibition of viral replication (PMID 33382685)
Q04760	GLO1	Lactoylglutathione lyase	3W0T	HPU	1.35	1.04	﻿Baicalein	anti-viral, anti-inflammatory, anti-oxidant	Flavonoid-based prostaglandin antagonist, anti-oxidant and radical scavenger	Phase II	In vitro and in silico studies of inhibition of SARS-CoV-2 3C-like protease (PMID 33491508, 32737471), in silico proposed as inhibitor of transmembrane protease serine 2 (PMID 33130280), inhibitor of angiotensin converting enzyme II (PMID 32643448), inhibitor of SARS-CoV-2 nonstructural protein 14 (PMID 32923004); in vitro and in vivo studies suggest inhibition of SARS-CoV-2 and potential prevent…
Q04760	GLO1	Lactoylglutathione lyase	3W0T	HPU	1.35	1.04	﻿Pinocembrin	anti-neoplastic, anti-inflammatory	Naturally occurring flavonoid compound, anti-oxidant	Phase II	Proposed in silico as inhibitor of SARS-CoV-2 main protease (DOI: 10.1080/07391102.2020.1845800)
Q04760	GLO1	Lactoylglutathione lyase	3W0T	HPU	1.35	1.04	﻿Licogliflozin	anti-diabetic	Inhibitor of sodium glucose transporter 2, support for weight loss in obese patients	Phase II	No relevant information
Q04760	GLO1	Lactoylglutathione lyase	3W0T	HPU	1.35	1.04	﻿PTI-428	cystic fibrosis treatment	In clinical investigation for treatment of cystic fibrosis	Phase II	No relevant information
P19367	HK1	Hexokinase-1	1DGK	ADP	2.8	0.96	Glucosamine	anti-inflammatory, anti-rheumatic, anti-cancer	nutritional supplement, natural component of cartilage, used in treatment of osteoarthritis	Phase IV, approved	Clinical trial (https://clinicaltrials.gov/ct2/show/NCT04706416)
P19367	HK1	Hexokinase-1	1DGK	ADP	2.8	0.96	Pyrazofurin	anti-bacterial, anti-neoplastic, anti-viral	Nucleoside analog and inhibitor of orotidine 5'-monophosphate decarboxylase, interfering with de novo synthesis of uridine nucleotides and depleting pyrimidine deoxynucleotide pool	Pre-clinical compound	Previously found to inhibit replication of SARS-associated coronavirus isolates (PMID 12814717)
P19367	HK1	Hexokinase-1	1DGK	ADP	2.8	0.96	Ribavirin	anti-viral, anti-neoplastic, anti-metabolite	Synthetic nucleoside analog, anti-metabolite, acts as mutagen, mechanism-of-action involves e.g. inhibition of viral RNA-dependent RNA polymerase and host inosine monophosphate dehydrogenase	Phase IV, approved	In silico study as inhibitor of SARS-CoV-2 RNA-dependent RNA polymerase (PMID 32222463); part of several clinical trials (e.g. https://ClinicalTrials.gov/show/NCT04276688, https://ClinicalTrials.gov/show/NCT04356677, https://ClinicalTrials.gov/show/NCT04605588, https://ClinicalTrials.gov/show/NCT04551768, https://ClinicalTrials.gov/show/NCT04494399)
P19367	HK1	Hexokinase-1	1DGK	ADP	2.8	0.96	Fenoterol	bronchodilator, tocolytic agent, anti-asthmatic	beta-2 adrenergic receptor agonist, primary use against obstructive airway diseases	Phase IV, approved	Proposed in silico as inhibitor of SARS-CoV-2 main protease (PMID 33071354, 33397209), SARS-CoV-2 spike protein S1 domain : ACE2 interaction (PMID 32866780)
P14625	HSP90B1	Endoplasmin	4NH9	2LC	2.77	1.14	﻿SNX-5422	anti-neoplastic	Inhibitor of Hsp90	Phase II	No relevant information
P14625	HSP90B1	Endoplasmin	4NH9	2LC	2.77	1.14	﻿Pipenzolate	CNS-depressant activities	Synthetic anti-cholinergic, binds to muscarinic acetylcholine receptors, used to treat gastrointestinal disorders	Phase IV, approved	No relevant information
Q9UIQ6	LNPEP	Leucyl-cystinyl aminopeptidase	5MJ6	7O2	2.53	1.12	Arbaclofen	anti-spastic	R-isomer of baclofen, selective gamma-amino butyric acid type B receptor agonist, treatment of muscle spasm and multiple sclerosis	As isomer: Phase III; as part of baclofen racemic mixture: Phase IV, approved	Racemic mixture baclofen proposed for Covid-19 treatment based on bioinformatics analysis (PMID 33312453)
Q9UIQ6	LNPEP	Leucyl-cystinyl aminopeptidase	5MJ6	7O2	2.53	1.12	Minoxidil	anti-hypertensive	Anti-hypertensive compound and vasodilator acting by opening ATP-sensitive potassium channels in the plasma membrane, also stimulates hair growth	Phase IV, approved	No relevant information
Q9UIQ6	LNPEP	Leucyl-cystinyl aminopeptidase	5MJ6	7O2	2.53	1.12	Orilotimod	immunosuppressant	Synthetic peptide compound, topical agent for treatment of psoriasis, inhibits proliferation of hemopoietic precursor cells	Phase II	No relevant information
Q9UIQ6	LNPEP	Leucyl-cystinyl aminopeptidase	5MJ6	7O2	2.53	1.12	Eflornithine	anti-trypanosomal, anti-neoplastic	Suicide inhibitor of polyamine biosynthesis enzyme ornithine decarboxylase, used in treatment of second stage African trypanosomiasis	Phase IV, approved	Proposed as therapeutic option for SARS-CoV-2 given observed effect for MERS-CoV (PMID 33289334)
Q9UIQ6	LNPEP	Leucyl-cystinyl aminopeptidase	5MJ6	7O2	2.53	1.12	Aspartame	sweetening agent	Artificial sweetening agent	Phase III	No relevant information
Q9UIQ6	LNPEP	Leucyl-cystinyl aminopeptidase	5MJ6	7O2	2.53	1.12	Carnosine	anti-inflammatory, anti-ulcer, treatment of neurological diseases	Neuropeptide compound, found in muscles	Phase II	Proposed in silico as inhibitor of interaction between host Angiotensin-converting enzyme 2 and coronavirus spike protein ( PMID 33260592) and mechanistically discussed for use against Covid-19 alone or in combination (PMID 32765939, 32750366, 32512826)
Q9UIQ6	LNPEP	Leucyl-cystinyl aminopeptidase	5MJ6	7O2	2.53	1.12	L-Baclofen	anti-spastic, anti-inflammatory	Isomer present in baclofen (racemic mixture), anti-spastic, investigated for treatment of trigeminal neuralgia	As isomer: clinical study; as part of baclofen racemic mixture: Phase IV, approved	Racemic mixture baclofen proposed for Covid-19 treatment based on bioinformatics analysis (PMID 33312453)
Q13232	NME3	Nucleoside diphosphate kinase 3	1ZS6	ADP	2.3	0.99	Cefoxitin	anti-bacterial	Cephalosporin-based antibiotic with beta-lactamase resistance.	Phase IV, approved	No relevant information
Q13232	NME3	Nucleoside diphosphate kinase 3	1ZS6	ADP	2.3	0.99	Doripenem	anti-bacterial	Carbapenem antibiotic with beta-lactamase resistance	Phase IV, approved	Proposed in silico as inhibitor of SARS-CoV-2 papain-like protease (PMID 32597315)
Q13232	NME3	Nucleoside diphosphate kinase 3	1ZS6	ADP	2.3	0.99	Edatrexate	anti-neoplastic agent, folic acid antagonist	Folic acid antagonist, inhibitor of dihydrofolate reductase	Pre-clinical compound	No relevant information
Q13232	NME3	Nucleoside diphosphate kinase 3	1ZS6	ADP	2.3	0.99	Elvitegravir	anti-HIV, anti-retroviral, anti-viral	Inhibitor of HIV strand-transfer integrase, typically administered in combination with other antiretroviral drugs	Phase IV, approved	In silico proposed as SARS-CoV-2 RNA-dependent RNA polymerase inhibitor (PMID 32793181)
Q13232	NME3	Nucleoside diphosphate kinase 3	1ZS6	ADP	2.3	0.99	FG-2216	anti-anaemic	Prolyl-hydroxylase inhibitor	Phase II	No relevant information
Q13232	NME3	Nucleoside diphosphate kinase 3	1ZS6	ADP	2.3	0.99	Orilotimod	immunosuppressant	Synthetic peptide compound, topical agent for treatment of psoriasis, inhibits proliferation of hemopoietic precursor cells	Phase II	No relevant information
Q13232	NME3	Nucleoside diphosphate kinase 3	1ZS6	ADP	2.3	0.99	Zoledronic acid	anti-neoplastic, anti-osteoporotic	Farnesyl pyrophosphate synthase inhibitor, bone density modulating agent	Phase IV, approved	Discussed as potential therapeutic option based on mechanism-of-action (PMID 32600410)
P04181	OAT	Ornithine aminotransferase mitochondrial	5VWO	9QJ	1.77	0.96	Gabaculine	anti-bacterial	Inhibitor of aminobutyrate aminotransferase from Streptomyces toyocaensis and several PLP-dependent aminotransferases	Pre-clinical compound	No relevant information
Q01813	PFKP	ATP-dependent 6-phosphofructokinase, platelet type	4XYJ	ATP	3.1	0.94	MK-0767	anti-hyperglycemic, anti-hyperlipidemic, anti-diabetic	Dual peroxisome proliferator-activated receptor alpha/gamma agonist used in treatment of diabetes	Phase III	No relevant information
Q01813	PFKP	ATP-dependent 6-phosphofructokinase, platelet type	4XYJ	ATP	3.1	0.94	Pioglitazone	anti-inflammatory, anti-hyperglycemic, anti-neoplastic	Treatment of Type 2 diabetes, promotes insulin sensitivity, agonist of peroxisome proliferator-activated receptor gamma	Phase IV, approved	Clinical evaluation for Type 2 diabetes treatment in Covid-19 patients: https://ClinicalTrials.gov/show/NCT04473274, https://ClinicalTrials.gov/show/NCT04535700, https://ClinicalTrials.gov/show/NCT04604223, https://www.clinicaltrialsregister.eu/ctr-search/trial/2020-001929-31/ES/; Review: PMID 32540737; considered in previous study of SARS-CoV-2 protein interactions and potential targets (PMID 32…
Q01813	PFKP	ATP-dependent 6-phosphofructokinase, platelet type	4XYJ	ATP	3.1	0.94	Dantrolene	muscle relaxant	Binds to ryanodine receptor 1 and decreases intracellular calcium concentration	Phase IV, approved	Use in Covid patients with malignant hypertermia and high fever (PMID 33557936), conceptual comment discussed the potential of dantrolene against SARS-CoV-2 (PMID 33090434)
Q01813	PFKP	ATP-dependent 6-phosphofructokinase, platelet type	4XYJ	ATP	3.1	0.94	Oteracil	chemoprotective agent, chemotherapy adjunct	Orotate phosphoribosyl-transferase inhibitor, chemoprotective, used as adjunct in chemotherapy to reduce gastrointestinal side effects by modulation of 5-fluorouracil activity	Phase III	Initial VS hit for SARS-CoV-2 Nsp15 endoribonuclease (Preprint, DOI: 10.26434/chemrxiv.13265519.v1)
Q01813	PFKP	ATP-dependent 6-phosphofructokinase, platelet type	4XYJ	ATP	3.1	0.94	Ranirestat	treatment of diabetes complications	Inhibitor of aldose reductase, treatment of diabetic neuropathies	Phase III	No relevant information
Q01813	PFKP	ATP-dependent 6-phosphofructokinase, platelet type	4XYJ	ATP	3.1	0.94	Risedronic acid	anti-neoplastic, anti-osteoporotic	Ca-channel blocker, inhibitor of farnesyl diphosphate synthase, bone density conservation agent	Phase IV, approved	Clinical evaluation suggests reduction of Covid-19 infection symptoms (Preprint, PMID 33083810)
Q9Y617	PSAT1	Phosphoserine aminotransferase	3E77	PLP	2.5	0.9	Gantanol	anti-infective, anti-bacterial	Sulfonamide antibiotic, inhibitor of bacterial dihydropteroate synthase	Phase IV, approved	Used in clinical treatment of bacterial co-infections of Covid-19 patients (PMID 32873235), included in combination with other drugs in clinical study: https://www.clinicaltrialsregister.eu/ctr-search/trial/2020-001466-11/GR/
Q9Y617	PSAT1	Phosphoserine aminotransferase	3E77	PLP	2.5	0.9	Inarigivir	anti-viral	Under clinical evaluation for Hepatitis B treatment in combination with other anti-virals	Phase II	Inarigivir soproxil, which is metabolized to inarigivir was in silico proposed as a potential inhibitor of SARS-CoV-2 Nsp15 endoribonuclease (Preprint, https://www.preprints.org/manuscript/202004.0084/v1; DOI : 10.2174/1570180817999201211191445)
Q9Y617	PSAT1	Phosphoserine aminotransferase	3E77	PLP	2.5	0.9	Remdesivir	anti-viral	Nucleotide analog, inhibitor of viral RNA-dependent RNA polymerase and Replicase polyprotein 1ab of SARS-CoV-2 and other viruses, received emergency use authorization in combination with baricitinib for treatment of Covid-19 (https://www.fda.gov/media/143822/download)	Phase III	In silico proposed as inhibitor of SARS-CoV-2 RNA-dependent RNA polymerase (PMID 32222463), currently in clinical evaluation in more than 40 clinical trials (e.g. https://ClinicalTrials.gov/show/NCT04257656, https://ClinicalTrials.gov/show/NCT04610541, https://ClinicalTrials.gov/show/NCT04252664, https://www.clinicaltrialsregister.eu/ctr-search/trial/2020-000936-23/PT/, https://www.clinicaltrials…
P62820	RAB1A	Ras-related protein Rab-1A	3SFV	GDP	1.73	1.01	﻿Ritobegron	adrenergic beta-3 receptor agonist	Adrenergic beta-3 receptor agonist, treatment of overactive bladder	Phase III	No relevant information
P51149	RAB7A	Ras-related protein Rab-7a	1T91	GTP	1.9	0.87	AG-2034	anti-neoplastic	Folic acid analog, inhibitor of glycinamide ribonucleotide formyltransferase	Phase I	No relevant information
P51149	RAB7A	Ras-related protein Rab-7a	1T91	GTP	1.9	0.87	Aminopterin	anti-neoplastic, anti-rheumatic, anti-inflammatory	Inhibitor of dihydrofolate reductase	Phase II	In silico and in vitro data as potential inhibitor of Furin which interacts with SARS-CoV-2 spike protein. The spike protein is proposed to contain a furin cleavage site (PMID 33043282)
P51149	RAB7A	Ras-related protein Rab-7a	1T91	GTP	1.9	0.87	Trimetrexate	anti-neoplastic, anti-protozoal, anti-viral	Folic acid antagonist, inhibitor of dihydrofolate reductase	Phase IV, approved	No relevant information
Q8IXI2	RHOT1	Mitochondrial Rho GTPase 1	5KSO	GDP	2.25	0.92	Adefovir	anti-viral	Adenosine nucleotide analog and inhibitor of viral reverse transcriptase	Phase IV	No relevant information
Q8IXI2	RHOT1	Mitochondrial Rho GTPase 1	5KSO	GDP	2.25	0.92	Filociclovir	anti-viral	Pyridopyrazinedione-based anti-viral in early clinical studies	Phase I	No relevant information
Q8IXI2	RHOT1	Mitochondrial Rho GTPase 1	5KSO	GDP	2.25	0.92	Penciclovir	anti-viral	Guanine-derived nucleoside analog, inhibitor of viral DNA polymerase, especially for Herpes virus	Phase IV, approved	Proposed in silico as inhibitor of SARS-CoV-2 RNA-dependent RNA polymerase (PMID 32392072, 33254234), main protease (PMID 32476594), viral spike and further viral proteins (PMID 33623816)
Q8IXI2	RHOT1	Mitochondrial Rho GTPase 1	5KSO	GDP	2.25	0.92	Tenofovir	anti-viral	Analog of adenosine and inhibitor of viral reverse transcriptases	Phase IV	In silico study as inhibitor of SARS-CoV-2 RNA-dependent RNA polymerase (PMID 32222463); part of clinical trials for prevention and treatment of Covid-19 (https://ClinicalTrials.gov/show/NCT04405271, https://ClinicalTrials.gov/show/NCT04334928, https://ClinicalTrials.gov/show/NCT04685512, https://ClinicalTrials.gov/show/NCT04519125, https://ClinicalTrials.gov/show/NCT04359095, https://ClinicalTri…
Q8IXI2	RHOT1	Mitochondrial Rho GTPase 1	5KSO	GDP	2.25	0.92	Tocladesine	anti-neoplastic	Cyclic AMP derivative and anti-metabolite	Phase II	No relevant information
Q8IXI2	RHOT1	Mitochondrial Rho GTPase 1	5KSO	GDP	2.25	0.92	GS-0573	anti-neoplastic, anti-viral	Di-aminopurine-based inhibitor, close structural relative of Adefovir	Pre-clinical compound	No relevant information
Q8IXI1	RHOT2	Mitochondrial Rho GTPase 2	5KUT	GDP	1.69	0.97	﻿AG10	acts against transthyretin-mediated amyloidosis	Treatment of ATTR amyloidosis, cardiomyopathies, interacts with transthyretin protein	Phase III	No relevant information
Q9NR31	SAR1A	GTP-binding protein SAR1a	2GAO	GDP	2	0.82	﻿Didanosine	anti-viral	Nucleoside derivative, anti-metabolite, inhibitor of viral reverse transcriptase of HIV-1	Phase IV, approved	Proposed treatment option for SARS-CoV-2 based on bioinformatics analysis (DOI: 10.1128/mSystems.00297-20)
Q9NR31	SAR1A	GTP-binding protein SAR1a	2GAO	GDP	2	0.82	Penciclovir	anti-viral	Guanine-derived nucleoside analog, inhibitor of viral DNA polymerase, especially for Herpes virus	Phase IV, approved	Proposed in silico as inhibitor of SARS-CoV-2 RNA-dependent RNA polymerase (PMID 32392072, 33254234), main protease (PMID 32476594), viral spike and further viral proteins (PMID 33623816)
Q9NR31	SAR1A	GTP-binding protein SAR1a	2GAO	GDP	2	0.82	﻿Valaciclovir	anti-viral	Purine nucleoside analog, prodrug of aciclovir, inhibitor of viral DNA polymerase	Phase IV, approved	Active component aciclovir was proposed as drug candidate based on transcriptomic profile analysis (PMID 33193639) and studied by in silico docking against SARS-CoV-2 main protease (PMID 33518856)
Q9NR31	SAR1A	GTP-binding protein SAR1a	2GAO	GDP	2	0.82	﻿Valganciclovir	anti-viral	Nucleoside analog and prodrug of Ganciclovir (L-valyl ester), inhibitor of viral DNA polymerase, especially used for cytomegalovirus infection	Phase IV, approved	Suggested in silico as potential inhibitor of SARS-CoV-2 papain-like protease (PMID 32292689)
