# Supplementary material for: SARS‐CoV‐2–host proteome interactions for antiviral drug discovery
Source: Mol Syst Biol. 2021 Oct 28;17(11):e10396. doi: 10.15252/msb.202110396 (PMC8552907; doi:10.15252/msb.202110396)
Supplement: Supplementary file 16 — Dataset EV13 [file MSB-17-e10396-s006.xlsx]

## Sheet: Legend
		Dataset EV13. High content image-based screen drug plate layout, drug annotations and values for each drug concentration data point, including IC50 curves for amount of viral N protein positive cells and the area under the curve (AUC) that was used as the measure of drug response.

## Sheet: Plate_layout
Well
		1	2	3	4	5	6	7	8	9	10	11	12
	A	A1	A2	A3	A4	A5	A6	A7	A8	A9	A10	A11	A12
	B	B1	B2	B3	B4	B5	B6	B7	B8	B9	B10	B11	B12
	C	C1	C2	C3	C4	C5	C6	C7	C8	C9	C10	C11	C12
	D	D1	D2	D3	D4	D5	D6	D7	D8	D9	D10	D11	D12
	E	E1	E2	E3	E4	E5	E6	E7	E8	E9	E10	E11	E12
	F	F1	F2	F3	F4	F5	F6	F7	F8	F9	F10	F11	F12
	G	G1	G2	G3	G4	G5	G6	G7	G8	G9	G10	G11	G12
	H	H1	H2	H3	H4	H5	H6	H7	H8	H9	H10	H11	H12
		H9132-Y10-xx
Drug
		1	2	3	4	5	6	7	8	9	10	11	12
	A	DMSO	Baicalein	Pipenzolate	Mizoribine	Pemetrexed	Methotrexate	Guadecitabine	PX-478	Pralatrexate	DMSO	DMSO	DMSO
	B	Carnosine	Baicalein	Pipenzolate	Mizoribine	DMSO	Methotrexate	Guadecitabine	PX-478	Pralatrexate	DMSO	DMSO	DMSO
	C	Carnosine	Baicalein	Pipenzolate	Mizoribine	BMS-863233	Methotrexate	Guadecitabine	PX-478	DMSO	DMSO	DMSO	DMSO
	D	Carnosine	Baicalein	Pipenzolate	Pemetrexed	BMS-863233	Methotrexate	Guadecitabine	DMSO	DMSO	DMSO	DMSO	DMSO
	E	Carnosine	Baicalein	DMSO	Pemetrexed	BMS-863233	Methotrexate	Guadecitabine	Pralatrexate	DMSO	DMSO	DMSO	DMSO
	F	Carnosine	Baicalein	Mizoribine	Pemetrexed	BMS-863233	Methotrexate	PX-478	Pralatrexate	DMSO	DMSO	DMSO	DMSO
	G	Carnosine	Pipenzolate	Mizoribine	Pemetrexed	BMS-863233	DMSO	PX-478	Pralatrexate	DMSO	DMSO	DMSO	DMSO
	H	DMSO	Pipenzolate	Mizoribine	Pemetrexed	BMS-863233	Guadecitabine	PX-478	Pralatrexate	DMSO	DMSO	DMSO	DMSO
Conc (nM) in 100 µl
		1	2	3	4	5	6	7	8	9	10	11	12
	A	0	1	100	300	10000	0.5	1	1500	1000	0	0	0
	B	1	10	300	1000	0	5	10	5000	10000	0	0	0
	C	10	100	1000	10000	1	50	30	50000	0	0	0	0
	D	100	300	10000	1	10	150	100	0	0	0	0	0
	E	300	1000	0	10	100	500	1000	1	0	0	0	0
	F	1000	10000	1	100	300	5000	5	10	0	0	0	0
	G	10000	1	10	300	1000	0	50	100	0	0	0	0
	H	0	10	100	1000	10000	0.1	500	300	0	0	0	0

## Sheet: Plate_annotations
No	Name	FORMATTED_ID	FORMATTED_BATCH_ID	SUPPLIER	SUPPLIER_REF	Solvent	Dilution	Virus	Dest Well	DRow	DCol	Dilution	Destination plate name	Final conc in 100 µl (nM)
c	DMSO					DMSO	c	yes	A1	A	1	c	H9132-Y10-xx	0
13	Carnosine	FIMM001763	FIMM001763-001	Microsource Spectrum	1500944	DMSO	1	yes	B1	B	1	1	H9132-Y10-xx	1
13	Carnosine	FIMM001763	FIMM001763-001	Microsource Spectrum	1500944	DMSO	2	yes	C1	C	1	2	H9132-Y10-xx	10
13	Carnosine	FIMM001763	FIMM001763-001	Microsource Spectrum	1500944	DMSO	3	yes	D1	D	1	3	H9132-Y10-xx	100
13	Carnosine	FIMM001763	FIMM001763-001	Microsource Spectrum	1500944	DMSO	4	yes	E1	E	1	4	H9132-Y10-xx	300
13	Carnosine	FIMM001763	FIMM001763-001	Microsource Spectrum	1500944	DMSO	5	yes	F1	F	1	5	H9132-Y10-xx	1000
13	Carnosine	FIMM001763	FIMM001763-001	Microsource Spectrum	1500944	DMSO	6	yes	G1	G	1	6	H9132-Y10-xx	10000
c	DMSO					DMSO	c	yes	H1	H	1	c	H9132-Y10-xx	0
14	Baicalein	FIMM001816	FIMM001816-001	Microsource Spectrum	1504002	DMSO	1	yes	A2	A	2	1	H9132-Y10-xx	1
14	Baicalein	FIMM001816	FIMM001816-001	Microsource Spectrum	1504002	DMSO	2	yes	B2	B	2	2	H9132-Y10-xx	10
14	Baicalein	FIMM001816	FIMM001816-001	Microsource Spectrum	1504002	DMSO	3	yes	C2	C	2	3	H9132-Y10-xx	100
14	Baicalein	FIMM001816	FIMM001816-001	Microsource Spectrum	1504002	DMSO	4	yes	D2	D	2	4	H9132-Y10-xx	300
14	Baicalein	FIMM001816	FIMM001816-001	Microsource Spectrum	1504002	DMSO	5	yes	E2	E	2	5	H9132-Y10-xx	1000
14	Baicalein	FIMM001816	FIMM001816-001	Microsource Spectrum	1504002	DMSO	6	yes	F2	F	2	6	H9132-Y10-xx	10000
15	Pipenzolate	FIMM002183	FIMM002183-001	Microsource Spectrum	1503053	DMSO	1	yes	G2	G	2	1	H9132-Y10-xx	1
15	Pipenzolate	FIMM002183	FIMM002183-001	Microsource Spectrum	1503053	DMSO	2	yes	H2	H	2	2	H9132-Y10-xx	10
15	Pipenzolate	FIMM002183	FIMM002183-001	Microsource Spectrum	1503053	DMSO	3	yes	A3	A	3	3	H9132-Y10-xx	100
15	Pipenzolate	FIMM002183	FIMM002183-001	Microsource Spectrum	1503053	DMSO	4	yes	B3	B	3	4	H9132-Y10-xx	300
15	Pipenzolate	FIMM002183	FIMM002183-001	Microsource Spectrum	1503053	DMSO	5	yes	C3	C	3	5	H9132-Y10-xx	1000
15	Pipenzolate	FIMM002183	FIMM002183-001	Microsource Spectrum	1503053	DMSO	6	yes	D3	D	3	6	H9132-Y10-xx	10000
c	DMSO					DMSO	c	yes	E3	E	3	c	H9132-Y10-xx	0
16	Mizoribine	FIMM002289	FIMM002289-001	Microsource Spectrum	1503416	DMSO	1	yes	F3	F	3	1	H9132-Y10-xx	1
16	Mizoribine	FIMM002289	FIMM002289-001	Microsource Spectrum	1503416	DMSO	2	yes	G3	G	3	2	H9132-Y10-xx	10
16	Mizoribine	FIMM002289	FIMM002289-001	Microsource Spectrum	1503416	DMSO	3	yes	H3	H	3	3	H9132-Y10-xx	100
16	Mizoribine	FIMM002289	FIMM002289-001	Microsource Spectrum	1503416	DMSO	4	yes	A4	A	4	4	H9132-Y10-xx	300
16	Mizoribine	FIMM002289	FIMM002289-001	Microsource Spectrum	1503416	DMSO	5	yes	B4	B	4	5	H9132-Y10-xx	1000
16	Mizoribine	FIMM002289	FIMM002289-001	Microsource Spectrum	1503416	DMSO	6	yes	C4	C	4	6	H9132-Y10-xx	10000
17	Pemetrexed	FIMM023808	FIMM023808-002	LC Laboratories	P-7177	AQ	1	yes	D4	D	4	1	H9132-Y10-xx	1
17	Pemetrexed	FIMM023808	FIMM023808-002	LC Laboratories	P-7177	AQ	2	yes	E4	E	4	2	H9132-Y10-xx	10
17	Pemetrexed	FIMM023808	FIMM023808-002	LC Laboratories	P-7177	AQ	3	yes	F4	F	4	3	H9132-Y10-xx	100
17	Pemetrexed	FIMM023808	FIMM023808-002	LC Laboratories	P-7177	AQ	4	yes	G4	G	4	4	H9132-Y10-xx	300
17	Pemetrexed	FIMM023808	FIMM023808-002	LC Laboratories	P-7177	AQ	5	yes	H4	H	4	5	H9132-Y10-xx	1000
17	Pemetrexed	FIMM023808	FIMM023808-002	LC Laboratories	P-7177	AQ	6	yes	A5	A	5	6	H9132-Y10-xx	10000
c	DMSO					DMSO	c	yes	B5	B	5	c	H9132-Y10-xx	0
18	BMS-863233	FIMM136399	FIMM136399-001	Selleck	S7547	AQ	1	yes	C5	C	5	1	H9132-Y10-xx	1
18	BMS-863233	FIMM136399	FIMM136399-001	Selleck	S7547	AQ	2	yes	D5	D	5	2	H9132-Y10-xx	10
18	BMS-863233	FIMM136399	FIMM136399-001	Selleck	S7547	AQ	3	yes	E5	E	5	3	H9132-Y10-xx	100
18	BMS-863233	FIMM136399	FIMM136399-001	Selleck	S7547	AQ	4	yes	F5	F	5	4	H9132-Y10-xx	300
18	BMS-863233	FIMM136399	FIMM136399-001	Selleck	S7547	AQ	5	yes	G5	G	5	5	H9132-Y10-xx	1000
18	BMS-863233	FIMM136399	FIMM136399-001	Selleck	S7547	AQ	6	yes	H5	H	5	6	H9132-Y10-xx	10000
19	Methotrexate	FIMM000649	FIMM000649-004	Selleck	S1210	DMSO	1	yes	A6	A	6	1	H9132-Y10-xx	0.5
19	Methotrexate	FIMM000649	FIMM000649-004	Selleck	S1210	DMSO	2	yes	B6	B	6	2	H9132-Y10-xx	5
19	Methotrexate	FIMM000649	FIMM000649-004	Selleck	S1210	DMSO	3	yes	C6	C	6	3	H9132-Y10-xx	50
19	Methotrexate	FIMM000649	FIMM000649-004	Selleck	S1210	DMSO	4	yes	D6	D	6	4	H9132-Y10-xx	150
19	Methotrexate	FIMM000649	FIMM000649-004	Selleck	S1210	DMSO	5	yes	E6	E	6	5	H9132-Y10-xx	500
19	Methotrexate	FIMM000649	FIMM000649-004	Selleck	S1210	DMSO	6	yes	F6	F	6	6	H9132-Y10-xx	5000
c	DMSO					DMSO	c	yes	G6	G	6	c	H9132-Y10-xx	0
20	Guadecitabine	FIMM136670	FIMM136670-001	Medchem Express	HY-13542	DMSO	1	yes	H6	H	6	1	H9132-Y10-xx	0.1
20	Guadecitabine	FIMM136670	FIMM136670-001	Medchem Express	HY-13542	DMSO	2	yes	A7	A	7	2	H9132-Y10-xx	1
20	Guadecitabine	FIMM136670	FIMM136670-001	Medchem Express	HY-13542	DMSO	3	yes	B7	B	7	3	H9132-Y10-xx	10
20	Guadecitabine	FIMM136670	FIMM136670-001	Medchem Express	HY-13542	DMSO	4	yes	C7	C	7	4	H9132-Y10-xx	30
20	Guadecitabine	FIMM136670	FIMM136670-001	Medchem Express	HY-13542	DMSO	5	yes	D7	D	7	5	H9132-Y10-xx	100
20	Guadecitabine	FIMM136670	FIMM136670-001	Medchem Express	HY-13542	DMSO	6	yes	E7	E	7	6	H9132-Y10-xx	1000
21	PX-478	FIMM136757	FIMM136757-001	Selleck	S7612	DMSO	1	yes	F7	F	7	1	H9132-Y10-xx	5
21	PX-478	FIMM136757	FIMM136757-001	Selleck	S7612	DMSO	2	yes	G7	G	7	2	H9132-Y10-xx	50
21	PX-478	FIMM136757	FIMM136757-001	Selleck	S7612	DMSO	3	yes	H7	H	7	3	H9132-Y10-xx	500
21	PX-478	FIMM136757	FIMM136757-001	Selleck	S7612	DMSO	4	yes	A8	A	8	4	H9132-Y10-xx	1500
21	PX-478	FIMM136757	FIMM136757-001	Selleck	S7612	DMSO	5	yes	B8	B	8	5	H9132-Y10-xx	5000
21	PX-478	FIMM136757	FIMM136757-001	Selleck	S7612	DMSO	6	yes	C8	C	8	6	H9132-Y10-xx	50000
c	DMSO					DMSO	c	yes	D8	D	8	c	H9132-Y10-xx	0
22	Pralatrexate	FIMM003731	FIMM003731-002	Medchem Express	HY-10446	DMSO	1	yes	E8	E	8	1	H9132-Y10-xx	1
22	Pralatrexate	FIMM003731	FIMM003731-002	Medchem Express	HY-10446	DMSO	2	yes	F8	F	8	2	H9132-Y10-xx	10
22	Pralatrexate	FIMM003731	FIMM003731-002	Medchem Express	HY-10446	DMSO	3	yes	G8	G	8	3	H9132-Y10-xx	100
22	Pralatrexate	FIMM003731	FIMM003731-002	Medchem Express	HY-10446	DMSO	4	yes	H8	H	8	4	H9132-Y10-xx	300
22	Pralatrexate	FIMM003731	FIMM003731-002	Medchem Express	HY-10446	DMSO	5	yes	A9	A	9	5	H9132-Y10-xx	1000
22	Pralatrexate	FIMM003731	FIMM003731-002	Medchem Express	HY-10446	DMSO	6	yes	B9	B	9	6	H9132-Y10-xx	10000
c	DMSO					DMSO	c	yes	C9	C	9	c	H9132-Y10-xx	0
c	DMSO					DMSO	c	yes	D9	D	9	c	H9132-Y10-xx	0
c	DMSO					DMSO	c	yes	E9	E	9	c	H9132-Y10-xx	0
c	DMSO					DMSO	c	yes	F9	F	9	c	H9132-Y10-xx	0
c	DMSO					DMSO	c	yes	G9	G	9	c	H9132-Y10-xx	0
c	DMSO					DMSO	c	yes	H9	H	9	c	H9132-Y10-xx	0
c	DMSO					DMSO	c	yes	A10	A	10	c	H9132-Y10-xx	0
c	DMSO					DMSO	c	yes	B10	B	10	c	H9132-Y10-xx	0
c	DMSO					DMSO	c	yes	C10	C	10	c	H9132-Y10-xx	0
c	DMSO					DMSO	c	yes	D10	D	10	c	H9132-Y10-xx	0
c	DMSO					DMSO	c	yes	E10	E	10	c	H9132-Y10-xx	0
c	DMSO					DMSO	c	yes	F10	F	10	c	H9132-Y10-xx	0
c	DMSO					DMSO	c	yes	G10	G	10	c	H9132-Y10-xx	0
c	DMSO					DMSO	c	yes	H10	H	10	1	H9132-Y10-xx	0
c	DMSO					DMSO	c	yes	A11	A	11	c	H9132-Y10-xx	0
c	DMSO					DMSO	c	yes	B11	B	11	2	H9132-Y10-xx	0
c	DMSO					DMSO	c	yes	C11	C	11	3	H9132-Y10-xx	0
c	DMSO					DMSO	c	yes	D11	D	11	4	H9132-Y10-xx	0
c	DMSO					DMSO	c	yes	E11	E	11	5	H9132-Y10-xx	0
c	DMSO					DMSO	c	yes	F11	F	11	6	H9132-Y10-xx	0
c	DMSO					DMSO	c	yes	G11	G	11	c	H9132-Y10-xx	0
c	DMSO					DMSO	c	yes	H11	H	11	c	H9132-Y10-xx	0
c	DMSO					DMSO	c	no	A12	A	12	c	H9132-Y10-xx	0
c	DMSO					DMSO	c	no	B12	B	12	c	H9132-Y10-xx	0
c	DMSO					DMSO	c	no	C12	C	12	c	H9132-Y10-xx	0
c	DMSO					DMSO	c	no	D12	D	12	c	H9132-Y10-xx	0
c	DMSO					DMSO	c	no	E12	E	12	c	H9132-Y10-xx	0
c	DMSO					DMSO	c	no	F12	F	12	c	H9132-Y10-xx	0
c	DMSO					DMSO	c	no	G12	G	12	c	H9132-Y10-xx	0
c	DMSO					DMSO	c	no	H12	H	12	c	H9132-Y10-xx	0

## Sheet: N protein (IC50 and AUC)
DRUG_NAME	IC50	AUC
Baicalein	10.45	419.7
BMS-863233	578.8	124.5
Carnosine	1.425	65.56
Guadecitabine	7.274	151.1
Methotrexate	77.73	176.9
Mizoribine	424.7	105.8
Pemetrexed	606.7	91.48
Pipenzolate	1395	93.14
Pralatrexate	199.4	123.8
PX-478	4772	181
